# Supplementary material for: Comparative proteomics analysis reveals differentially accumulated proteins associated with male and female A. chinensis var. chinensis bud development
Source: Proteome Sci. 2021 Apr 22;19:8. doi: 10.1186/s12953-021-00176-w (PMC8063491; doi:10.1186/s12953-021-00176-w)
Supplement: Supplementary file 1 — Additional file 1. [file 12953_2021_176_MOESM1_ESM.xlsx]

## Sheet: proteinGroups
Protein	Protein Name	Gene Name	ProteinGroup	FastaHeaders	Proteins	Peptides	UniquePeptides	RazorUniquePeptides	Coverage	MolWeight	LFQ intensity CI-1	LFQ intensity CI-2	LFQ intensity CI-3	LFQ intensity XIONG-1	LFQ intensity XIONG-2	LFQ intensity XIONG-3
A0A2R6QWW8	NAC transcription factor	CEY00_Acc13706	A0A2R6QWW8;A0A075EB52;A0A2R6PUD8;A0A075EAR8;A0A2R6QLH8;A0A2R6RFE9;A0A2R6PBN5;A0A2R6P412;A0A2R6RAP0;A0A2R6QLC0;A0A2R6QYP1;A0A2R6RAM6;A0A2R6RPD4;A0A2R6Q166;A0A2R6QLD7;A0A2R6RJM1;A0A2R6RDF0;A0A2R6PY00;A0A2R6PRJ7;A0A075EC91;A0A2R6RAU7;A0A2R6QWR9;A0A2R6QDV2;A0A2R6PF37	tr|A0A2R6QWW8|A0A2R6QWW8_ACTCH NAC transcription factor OS=Actinidia chinensis var. chinensis OX=1590841 GN=CEY00_Acc13706 PE=4 SV=1;tr|A0A075EB52|A0A075EB52_ACTCH NAC protein 1 OS=Actinidia chinensis OX=3625 GN=NAC1 PE=2 SV=1;tr|A0A2R6PUD8|A0A2R6PUD8_ACTC	24	3	3	3	10	35.783		55146000	84169000	109570000	43511000	13053000
A0A0C5CCM3	Acetyl-coenzyme A carboxylase carboxyl transferase subunit beta, chloroplastic	accD	A0A0C5CCM3;A0A0C5CYT9;A0A0C5CHA3	tr|A0A0C5CCM3|A0A0C5CCM3_ACTCH Acetyl-coenzyme A carboxylase carboxyl transferase subunit beta, chloroplastic OS=Actinidia chinensis OX=3625 GN=accD PE=3 SV=1;tr|A0A0C5CYT9|A0A0C5CYT9_ACTCH Acetyl-coenzyme A carboxylase carboxyl transferase subunit beta, c	3	6	6	6	21.1	32.938	1172500000	964600000	1174100000	805680000	1393300000	1723900000
A0A0C5CCP5	30S ribosomal protein S12, chloroplastic	rps12	A0A0C5CCP5	tr|A0A0C5CCP5|A0A0C5CCP5_ACTCH 30S ribosomal protein S12, chloroplastic OS=Actinidia chinensis OX=3625 GN=rps12 PE=3 SV=1	1	2	2	2	13	13.738	40894000	36684000	59344000	37198000	37154000	17393000
A0A0C5CCY8	ATP synthase epsilon chain, chloroplastic	atpE	A0A0C5CCY8	tr|A0A0C5CCY8|A0A0C5CCY8_ACTCH ATP synthase epsilon chain, chloroplastic OS=Actinidia chinensis OX=3625 GN=atpE PE=3 SV=1	1	2	2	2	18.8	14.664	86391000	109980000	152710000		100920000	148270000
A0A0C5CDA2	30S ribosomal protein S15, chloroplastic	rps15	A0A0C5CDA2	tr|A0A0C5CDA2|A0A0C5CDA2_ACTCH 30S ribosomal protein S15, chloroplastic OS=Actinidia chinensis OX=3625 GN=rps15 PE=3 SV=1	1	1	1	1	12.2	10.869		14433000	8918900
A0A0C5CDI7	DNA-directed RNA polymerase subunit beta	rpoC2	A0A0C5CDI7	tr|A0A0C5CDI7|A0A0C5CDI7_ACTCH DNA-directed RNA polymerase subunit beta OS=Actinidia chinensis OX=3625 GN=rpoC2 PE=3 SV=1	1	1	1	1	0.9	156.19			10941000
A0A0C5CDM6	50S ribosomal protein L14, chloroplastic	rpl14	A0A0C5CDM6	tr|A0A0C5CDM6|A0A0C5CDM6_ACTCH 50S ribosomal protein L14, chloroplastic OS=Actinidia chinensis OX=3625 GN=rpl14 PE=3 SV=1	1	5	5	5	44.3	13.536	101760000	209200000	149680000	146070000	154940000	200050000
A0A0C5CDM9	50S ribosomal protein L2, chloroplastic	rpl2	A0A0C5CDM9	tr|A0A0C5CDM9|A0A0C5CDM9_ACTCH 50S ribosomal protein L2, chloroplastic OS=Actinidia chinensis OX=3625 GN=rpl2 PE=3 SV=1	1	5	5	5	20.3	30.982	91510000	88158000	84567000	63462000	84260000	72732000
A0A0C5CDN2	30S ribosomal protein S7, chloroplastic	rps7	A0A0C5CDN2	tr|A0A0C5CDN2|A0A0C5CDN2_ACTCH 30S ribosomal protein S7, chloroplastic OS=Actinidia chinensis OX=3625 GN=rps7 PE=3 SV=1	1	3	3	3	24.5	17.478	99595000	124540000	93073000	150010000	103280000	75126000
A0A2R6PCM5	Photosystem II protein D1	CEY00_Acc29336	A0A2R6PCM5;A0A0C5CGU3;Q7YL65;Q7YL64;A0A2R6QVL6	tr|A0A2R6PCM5|A0A2R6PCM5_ACTCH Photosystem II protein D1 OS=Actinidia chinensis var. chinensis OX=1590841 GN=CEY00_Acc29336 PE=3 SV=1;tr|A0A0C5CGU3|A0A0C5CGU3_ACTCH Photosystem II protein D1 OS=Actinidia chinensis OX=3625 GN=psbA PE=3 SV=1;tr|Q7YL65|Q7YL65	5	7	7	7	21	38.95	462710000	548530000	889100000	1925700000	1825400000	550540000
A0A0C5CGV0	ATP synthase subunit alpha, chloroplastic	atpA	A0A0C5CGV0	tr|A0A0C5CGV0|A0A0C5CGV0_ACTCH ATP synthase subunit alpha, chloroplastic OS=Actinidia chinensis OX=3625 GN=atpA PE=3 SV=1	1	14	12	12	30.6	55.408	2599200000	2777400000	3075200000	4047000000	3925800000	2237500000
A0A0C5CGW2	Photosystem II D2 protein	psbD	A0A0C5CGW2	tr|A0A0C5CGW2|A0A0C5CGW2_ACTCH Photosystem II D2 protein OS=Actinidia chinensis OX=3625 GN=psbD PE=3 SV=1	1	6	6	6	22.4	39.549	1293900000	812870000	1038000000	1468700000	1684300000	910820000
A0A0C5CGW8	Photosystem I P700 chlorophyll a apoprotein A1	psaA	A0A0C5CGW8	tr|A0A0C5CGW8|A0A0C5CGW8_ACTCH Photosystem I P700 chlorophyll a apoprotein A1 OS=Actinidia chinensis OX=3625 GN=psaA PE=3 SV=1	1	5	5	5	6	83.174	523990000	223730000	345150000	852150000	546550000	727650000
A0A2R6PGD4	ATP synthase subunit beta	CEY00_Acc28358	A0A2R6PGD4;A0A0C5CH61;Q9MT59	tr|A0A2R6PGD4|A0A2R6PGD4_ACTCH ATP synthase subunit beta OS=Actinidia chinensis var. chinensis OX=1590841 GN=CEY00_Acc28358 PE=3 SV=1;tr|A0A0C5CH61|A0A0C5CH61_ACTCH ATP synthase subunit beta, chloroplastic OS=Actinidia chinensis OX=3625 GN=atpB PE=3 SV=1;t	3	19	18	18	56.2	53.494	3182200000	3091900000	3308500000	4537200000	4110100000	3232000000
A0A0C5CL68	Protein TIC 214	ycf1	A0A0C5CL68;A0A0C5CHC7;A0A0C5CH64	tr|A0A0C5CL68|A0A0C5CL68_ACTCH Protein TIC 214 OS=Actinidia chinensis OX=3625 GN=ycf1 PE=3 SV=1;tr|A0A0C5CHC7|A0A0C5CHC7_ACTCH Protein TIC 214 OS=Actinidia chinensis OX=3625 GN=ycf1 PE=3 SV=1;tr|A0A0C5CH64|A0A0C5CH64_ACTCH Protein TIC 214 OS=Actinidia chin	3	2	2	2	1	283.7	42214000	67482000	45393000	34716000	24525000	39342000
A0A0C5CH69	Photosystem II CP47 reaction center protein	psbB	A0A0C5CH69;A0A2R6QH41	tr|A0A0C5CH69|A0A0C5CH69_ACTCH Photosystem II CP47 reaction center protein OS=Actinidia chinensis OX=3625 GN=psbB PE=3 SV=1;tr|A0A2R6QH41|A0A2R6QH41_ACTCH Photosystem II CP47 reaction center protein (Fragment) OS=Actinidia chinensis var. chinensis OX=15908	2	11	11	11	24.4	56.026	385670000	1081000000	980850000	895230000	933980000	933190000
A0A0C5CH75	Cytochrome b559 subunit alpha	psbE	A0A0C5CH75	tr|A0A0C5CH75|A0A0C5CH75_ACTCH Cytochrome b559 subunit alpha OS=Actinidia chinensis OX=3625 GN=psbE PE=3 SV=1	1	2	2	2	21.7	9.3965	258820000	156860000	130500000	503950000	404750000	319390000
A0A0C5CYW1	30S ribosomal protein S8, chloroplastic	rps8	A0A0C5CYW1;A0A0C5CHD5	tr|A0A0C5CYW1|A0A0C5CYW1_ACTCH 30S ribosomal protein S8, chloroplastic OS=Actinidia chinensis OX=3625 GN=rps8 PE=3 SV=1;tr|A0A0C5CHD5|A0A0C5CHD5_ACTCH 30S ribosomal protein S8, chloroplastic OS=Actinidia chinensis OX=3625 GN=rps8 PE=3 SV=1	2	2	2	2	18.4	15.799	81952000	43717000	57587000	71945000	62824000	42396000
A0A0C5CHK8	DNA-directed RNA polymerase subunit beta	rpoC1	A0A0C5CHK8	tr|A0A0C5CHK8|A0A0C5CHK8_ACTCH DNA-directed RNA polymerase subunit beta OS=Actinidia chinensis OX=3625 GN=rpoC1 PE=3 SV=1	1	1	1	1	1.8	78.908
A0A0C5CHV3	Cytochrome f	petA	A0A0C5CHV3	tr|A0A0C5CHV3|A0A0C5CHV3_ACTCH Cytochrome f OS=Actinidia chinensis OX=3625 GN=petA PE=3 SV=1	1	8	8	8	25.6	35.334	358780000	216940000	335060000	530620000	458330000	477770000
A0A0C5CHX0	Cytochrome b6	petB	A0A0C5CHX0	tr|A0A0C5CHX0|A0A0C5CHX0_ACTCH Cytochrome b6 OS=Actinidia chinensis OX=3625 GN=petB PE=3 SV=1	1	3	3	3	13.4	24.308	57758000	73105000	76065000	184510000	175450000	82956000
A0A0C5CK17	ATP synthase subunit b, chloroplastic	atpF	A0A0C5CK17	tr|A0A0C5CK17|A0A0C5CK17_ACTCH ATP synthase subunit b, chloroplastic OS=Actinidia chinensis OX=3625 GN=atpF PE=3 SV=1	1	4	4	4	28.8	21.056	87117000	51021000	82894000	121420000	58402000	79444000
A0A0C5CK30	Photosystem II CP43 reaction center protein	psbC	A0A0C5CK30	tr|A0A0C5CK30|A0A0C5CK30_ACTCH Photosystem II CP43 reaction center protein OS=Actinidia chinensis OX=3625 GN=psbC PE=3 SV=1	1	11	11	11	26.8	51.821	1369500000	1705300000	2008300000	3092500000	2925100000	1400200000
A0A0C5CK71	30S ribosomal protein S11, chloroplastic	rps11	A0A0C5CK71	tr|A0A0C5CK71|A0A0C5CK71_ACTCH 30S ribosomal protein S11, chloroplastic OS=Actinidia chinensis OX=3625 GN=rps11 PE=3 SV=1	1	2	2	2	16.4	16.126		38431000	55581000		72605000	47699000
A0A0C5CK75	50S ribosomal protein L16, chloroplastic	rpl16	A0A0C5CK75;A0A0C5CD52	tr|A0A0C5CK75|A0A0C5CK75_ACTCH 50S ribosomal protein L16, chloroplastic OS=Actinidia chinensis OX=3625 GN=rpl16 PE=3 SV=1;tr|A0A0C5CD52|A0A0C5CD52_ACTCH 50S ribosomal protein L16, chloroplastic OS=Actinidia chinensis OX=3625 GN=rpl16 PE=3 SV=1	2	2	2	2	17.8	15.231	32550000	33178000	21468000	57475000	21305000
A0A0C5CL34	Photosystem II reaction center protein H	psbH	A0A0C5CL34	tr|A0A0C5CL34|A0A0C5CL34_ACTCH Photosystem II reaction center protein H OS=Actinidia chinensis OX=3625 GN=psbH PE=3 SV=1	1	2	2	2	35.6	7.775	967310000	1193500000	432350000	2130100000	1137200000	1563900000
A0A0C5CL45	30S ribosomal protein S3, chloroplastic	rps3	A0A0C5CL45	tr|A0A0C5CL45|A0A0C5CL45_ACTCH 30S ribosomal protein S3, chloroplastic OS=Actinidia chinensis OX=3625 GN=rps3 PE=3 SV=1	1	4	4	4	15.1	24.914	17297000	55568000	19905000		51708000	74237000
A0A0C5CXU4	30S ribosomal protein S14, chloroplastic	rps14	A0A0C5CXU4	tr|A0A0C5CXU4|A0A0C5CXU4_ACTCH 30S ribosomal protein S14, chloroplastic OS=Actinidia chinensis OX=3625 GN=rps14 PE=3 SV=1	1	1	1	1	10	11.692	6507100			8906200
A0A0C5CXV9	Ribulose bisphosphate carboxylase large chain	rbcL	A0A0C5CXV9;P28377;A0A166F6H0;A0A0D4BN25;Q7HJU5;W5QRM2	tr|A0A0C5CXV9|A0A0C5CXV9_ACTCH Ribulose bisphosphate carboxylase large chain OS=Actinidia chinensis OX=3625 GN=rbcL PE=3 SV=1;sp|P28377|RBL_ACTCH Ribulose bisphosphate carboxylase large chain (Fragment) OS=Actinidia chinensis OX=3625 GN=rbcL PE=3 SV=1;tr|A	6	25	25	25	50.7	52.678	9527600000	7153400000	9506200000	17140000000	15351000000	6728600000
A0A0C5CYI8	Photosystem I iron-sulfur center	psaC	A0A0C5CYI8	tr|A0A0C5CYI8|A0A0C5CYI8_ACTCH Photosystem I iron-sulfur center OS=Actinidia chinensis OX=3625 GN=psaC PE=3 SV=1	1	6	6	6	81.5	9.0384	491140000	335830000	332510000	605310000	1033500000	764220000
A0A0C5CYS8	Photosystem I P700 chlorophyll a apoprotein A2	psaB	A0A0C5CYS8;A0A2R6S229	tr|A0A0C5CYS8|A0A0C5CYS8_ACTCH Photosystem I P700 chlorophyll a apoprotein A2 OS=Actinidia chinensis OX=3625 GN=psaB PE=3 SV=1;tr|A0A2R6S229|A0A2R6S229_ACTCH Photosystem I P700 chlorophyll a apoprotein (Fragment) OS=Actinidia chinensis var. chinensis OX=15	2	7	7	7	9.5	82.449	295720000	408310000	441920000	661650000	720010000	788190000
A0A0C5CYW6	30S ribosomal protein S19, chloroplastic	rps19	A0A0C5CYW6	tr|A0A0C5CYW6|A0A0C5CYW6_ACTCH 30S ribosomal protein S19, chloroplastic OS=Actinidia chinensis OX=3625 GN=rps19 PE=3 SV=1	1	1	1	1	16.3	10.499	36440000	68859000	62741000	38099000	32899000	27158000
A0A2R6QQZ5	Expansin (Fragment)	CEY00_Acc14128	A0A2R6QQZ5;A0A1V0D7F8	tr|A0A2R6QQZ5|A0A2R6QQZ5_ACTCH Expansin (Fragment) OS=Actinidia chinensis var. chinensis OX=1590841 GN=CEY00_Acc14128 PE=3 SV=1;tr|A0A1V0D7F8|A0A1V0D7F8_ACTCH Expansin OS=Actinidia chinensis OX=3625 GN=EXP4 PE=2 SV=1	2	2	1	2	7	26.174	8792000			38211000	35092000	23353000
A0A1V0D7G2	Expansin	EXP2	A0A1V0D7G2;A0A2R6P6J8;A0A2R6P7W7	tr|A0A1V0D7G2|A0A1V0D7G2_ACTCH Expansin OS=Actinidia chinensis OX=3625 GN=EXP2 PE=2 SV=1;tr|A0A2R6P6J8|A0A2R6P6J8_ACTCH Expansin OS=Actinidia chinensis var. chinensis OX=1590841 GN=CEY00_Acc31871 PE=3 SV=1;tr|A0A2R6P7W7|A0A2R6P7W7_ACTCH Expansin OS=Actinid	3	2	1	1	6.7	27.175	276140000
A0A2R6QFL3	Aquaporin TIP2-1 like	CEY00_Acc17761	A0A2R6QFL3;A0A1X9ZIF6	tr|A0A2R6QFL3|A0A2R6QFL3_ACTCH Aquaporin TIP2-1 like OS=Actinidia chinensis var. chinensis OX=1590841 GN=CEY00_Acc17761 PE=3 SV=1;tr|A0A1X9ZIF6|A0A1X9ZIF6_ACTCH Aquaporin TIP2-1 OS=Actinidia chinensis OX=3625 PE=2 SV=1	2	2	1	2	7.3	25.362	682700000	516570000	383230000	2669700000	1469600000	1179300000
A0A2R6NDK7	Band 4.1-like protein	CEY00_Acc33759	A0A2R6NDK7	tr|A0A2R6NDK7|A0A2R6NDK7_ACTCH Band 4.1-like protein OS=Actinidia chinensis var. chinensis OX=1590841 GN=CEY00_Acc33759 PE=4 SV=1	1	2	2	2	5.9	42.896			42289000
A0A2R6NU89	40S ribosomal protein	CEY00_Acc13380	A0A2R6NU89;A0A2R6Q431	tr|A0A2R6NU89|A0A2R6NU89_ACTCH 40S ribosomal protein OS=Actinidia chinensis var. chinensis OX=1590841 GN=CEY00_Acc13380 PE=3 SV=1;tr|A0A2R6Q431|A0A2R6Q431_ACTCH 40S ribosomal protein OS=Actinidia chinensis var. chinensis OX=1590841 GN=CEY00_Acc22959 PE=3 S	2	12	3	12	48.3	16.612	5321800000	3859700000	4095600000	6974200000	4957100000	5303800000
A0A2R6NX28	U4/U6.U5 small nuclear ribonucleoprotein	CEY00_Acc33686	A0A2R6NX28	tr|A0A2R6NX28|A0A2R6NX28_ACTCH U4/U6.U5 small nuclear ribonucleoprotein OS=Actinidia chinensis var. chinensis OX=1590841 GN=CEY00_Acc33686 PE=4 SV=1	1	3	3	3	18.9	22.152			49252000		11988000	11372000
A0A2R6QLN7	Universal stress protein	CEY00_Acc17399	A0A2R6QLN7;A0A2R6NZ12;A0A2R6QTI9	tr|A0A2R6QLN7|A0A2R6QLN7_ACTCH Universal stress protein OS=Actinidia chinensis var. chinensis OX=1590841 GN=CEY00_Acc17399 PE=4 SV=1;tr|A0A2R6NZ12|A0A2R6NZ12_ACTCH Universal stress protein OS=Actinidia chinensis var. chinensis OX=1590841 GN=CEY00_Acc33670	3	5	2	2	22.3	26.244	29293000			34076000		33944000
A0A2R6QCL6	Epidermis-specific secreted glycoprotein	CEY00_Acc19137	A0A2R6QCL6;A0A2R6P1B4	tr|A0A2R6QCL6|A0A2R6QCL6_ACTCH Epidermis-specific secreted glycoprotein OS=Actinidia chinensis var. chinensis OX=1590841 GN=CEY00_Acc19137 PE=4 SV=1;tr|A0A2R6P1B4|A0A2R6P1B4_ACTCH Epidermis-specific secreted glycoprotein OS=Actinidia chinensis var. chinens	2	3	3	3	14.6	29.162
A0A2R6P246	ATP synthase protein	CEY00_Acc33523	A0A2R6P246	tr|A0A2R6P246|A0A2R6P246_ACTCH ATP synthase protein OS=Actinidia chinensis var. chinensis OX=1590841 GN=CEY00_Acc33523 PE=4 SV=1	1	5	5	5	23.4	21.344	150320000	112390000	154420000	503970000	319760000	310770000
A0A2R6P248	ATP synthase subunit alpha (Fragment)	CEY00_Acc33536	A0A2R6P248;L7X8B3	tr|A0A2R6P248|A0A2R6P248_ACTCH ATP synthase subunit alpha (Fragment) OS=Actinidia chinensis var. chinensis OX=1590841 GN=CEY00_Acc33536 PE=3 SV=1;tr|L7X8B3|L7X8B3_ACTCH ATP synthase alpha subunit (Fragment) OS=Actinidia chinensis OX=3625 GN=atp1 PE=4 SV=1	2	23	21	23	34.1	70.944	30878000000	34336000000	30976000000	24283000000	24235000000	27273000000
A0A2R6P254	Ribosomal protein S12	CEY00_Acc33527	A0A2R6P254	tr|A0A2R6P254|A0A2R6P254_ACTCH Ribosomal protein S12 OS=Actinidia chinensis var. chinensis OX=1590841 GN=CEY00_Acc33527 PE=3 SV=1	1	2	2	2	12.8	14.183		19213000				250020000
A0A2R6P264	NADH-ubiquinone oxidoreductase	CEY00_Acc33524	A0A2R6P264	tr|A0A2R6P264|A0A2R6P264_ACTCH NADH-ubiquinone oxidoreductase OS=Actinidia chinensis var. chinensis OX=1590841 GN=CEY00_Acc33524 PE=4 SV=1	1	2	2	2	6.4	34.817	132990000	98288000	102280000	82161000	175130000	202050000
A0A2R6P2G8	Acyl-protein like	CEY00_Acc32565	A0A2R6P2G8	tr|A0A2R6P2G8|A0A2R6P2G8_ACTCH Acyl-protein like OS=Actinidia chinensis var. chinensis OX=1590841 GN=CEY00_Acc32565 PE=4 SV=1	1	3	1	1	17.6	27.16	89703000	36797000	50197000	39884000	29046000	29748000
A0A2R6P2J2	Heme oxygenase	CEY00_Acc32591	A0A2R6P2J2	tr|A0A2R6P2J2|A0A2R6P2J2_ACTCH Heme oxygenase OS=Actinidia chinensis var. chinensis OX=1590841 GN=CEY00_Acc32591 PE=4 SV=1	1	1	1	1	3.9	31.85	22784000
A0A2R6QRW8	Methyl-CpG-binding domain-containing protein	CEY00_Acc14474	A0A2R6QRW8;A0A2R6P2K2	tr|A0A2R6QRW8|A0A2R6QRW8_ACTCH Methyl-CpG-binding domain-containing protein OS=Actinidia chinensis var. chinensis OX=1590841 GN=CEY00_Acc14474 PE=4 SV=1;tr|A0A2R6P2K2|A0A2R6P2K2_ACTCH Methyl-CpG-binding domain-containing protein OS=Actinidia chinensis var.	2	3	3	3	14	21.916	106350000	151100000	134480000	72017000	57113000	58225000
A0A2R6P2K6	Ethanolamine kinase	CEY00_Acc32576	A0A2R6P2K6	tr|A0A2R6P2K6|A0A2R6P2K6_ACTCH Ethanolamine kinase OS=Actinidia chinensis var. chinensis OX=1590841 GN=CEY00_Acc32576 PE=4 SV=1	1	1	1	1	3.2	43.268					32159000
A0A2R6P2K8	Glutaredoxin-C4 like	CEY00_Acc32609	A0A2R6P2K8	tr|A0A2R6P2K8|A0A2R6P2K8_ACTCH Glutaredoxin-C4 like OS=Actinidia chinensis var. chinensis OX=1590841 GN=CEY00_Acc32609 PE=4 SV=1	1	4	4	4	35.2	15.499	360870000	309930000	489930000	286650000	368580000	403030000
A0A2R6P2L9	Zinc finger BED domain-containing protein	CEY00_Acc32615	A0A2R6P2L9;A0A2R6P362;A0A2R6PSK9	tr|A0A2R6P2L9|A0A2R6P2L9_ACTCH Zinc finger BED domain-containing protein OS=Actinidia chinensis var. chinensis OX=1590841 GN=CEY00_Acc32615 PE=4 SV=1;tr|A0A2R6P362|A0A2R6P362_ACTCH Zinc finger BED domain-containing protein OS=Actinidia chinensis var. chine	3	12	10	12	15.2	99.063	368410000	421900000	435920000	339810000	169860000	444440000
A0A2R6P2M4	TBC1 domain family member 15 like	CEY00_Acc32610	A0A2R6P2M4	tr|A0A2R6P2M4|A0A2R6P2M4_ACTCH TBC1 domain family member 15 like OS=Actinidia chinensis var. chinensis OX=1590841 GN=CEY00_Acc32610 PE=4 SV=1	1	2	1	1	3.7	68.054	26729000				24221000	15843000
A0A2R6P2N0	Cell number regulator like	CEY00_Acc32617	A0A2R6P2N0	tr|A0A2R6P2N0|A0A2R6P2N0_ACTCH Cell number regulator like OS=Actinidia chinensis var. chinensis OX=1590841 GN=CEY00_Acc32617 PE=4 SV=1	1	1	1	1	7.5	20.657					37335000
A0A2R6P2P6	Galactinol--sucrose galactosyltransferase	CEY00_Acc32616	A0A2R6P2P6	tr|A0A2R6P2P6|A0A2R6P2P6_ACTCH Galactinol--sucrose galactosyltransferase OS=Actinidia chinensis var. chinensis OX=1590841 GN=CEY00_Acc32616 PE=4 SV=1	1	24	9	9	29.9	85.335	1010200000	560630000	466580000	793530000	923910000	397270000
A0A2R6P2P8	Gamma-tubulin complex component	CEY00_Acc32649	A0A2R6P2P8	tr|A0A2R6P2P8|A0A2R6P2P8_ACTCH Gamma-tubulin complex component OS=Actinidia chinensis var. chinensis OX=1590841 GN=CEY00_Acc32649 PE=3 SV=1	1	2	1	2	3.1	79.408	21222000			22236000
A0A2R6P2Q4	Late embryogenesis abundant protein	CEY00_Acc32638	A0A2R6P2Q4;A0A2R6QRQ5	tr|A0A2R6P2Q4|A0A2R6P2Q4_ACTCH Late embryogenesis abundant protein OS=Actinidia chinensis var. chinensis OX=1590841 GN=CEY00_Acc32638 PE=4 SV=1;tr|A0A2R6QRQ5|A0A2R6QRQ5_ACTCH Late embryogenesis abundant protein OS=Actinidia chinensis var. chinensis OX=1590	2	2	2	2	21	27.126		35613000	39662000	357590000	448210000	389570000
A0A2R6P2Q7	Colon cancer-associated Mic1-like protein	CEY00_Acc32655	A0A2R6P2Q7;A0A2R6QRQ7	tr|A0A2R6P2Q7|A0A2R6P2Q7_ACTCH Colon cancer-associated Mic1-like protein OS=Actinidia chinensis var. chinensis OX=1590841 GN=CEY00_Acc32655 PE=4 SV=1;tr|A0A2R6QRQ7|A0A2R6QRQ7_ACTCH Colon cancer-associated Mic1-like protein OS=Actinidia chinensis var. chine	2	3	3	3	5.9	83.889		55193000	71254000	103990000	48149000
A0A2R6QRP1	Carbon catabolite repressor protein	CEY00_Acc14393	A0A2R6QRP1;A0A2R6P2R1;A0A2R6S1Y2	tr|A0A2R6QRP1|A0A2R6QRP1_ACTCH Carbon catabolite repressor protein OS=Actinidia chinensis var. chinensis OX=1590841 GN=CEY00_Acc14393 PE=4 SV=1;tr|A0A2R6P2R1|A0A2R6P2R1_ACTCH Carbon catabolite repressor protein OS=Actinidia chinensis var. chinensis OX=1590	3	5	2	5	10.1	66.523	65654000	68833000	56915000		19412000
A0A2R6P2R4	Activator of Hsp90 ATPase	CEY00_Acc32648	A0A2R6P2R4	tr|A0A2R6P2R4|A0A2R6P2R4_ACTCH Activator of Hsp90 ATPase OS=Actinidia chinensis var. chinensis OX=1590841 GN=CEY00_Acc32648 PE=4 SV=1	1	11	7	7	35.6	39.144	334050000	223750000	321700000	175810000	191400000	209460000
A0A2R6P2R7	Short-chain type dehydrogenase/reductase	CEY00_Acc32665	A0A2R6P2R7;A0A2R6QRK8	tr|A0A2R6P2R7|A0A2R6P2R7_ACTCH Short-chain type dehydrogenase/reductase OS=Actinidia chinensis var. chinensis OX=1590841 GN=CEY00_Acc32665 PE=4 SV=1;tr|A0A2R6QRK8|A0A2R6QRK8_ACTCH Short-chain type dehydrogenase/reductase OS=Actinidia chinensis var. chinens	2	2	2	2	8.7	27.612	190400000	92812000	123900000	209740000	157270000
A0A2R6P2R8	T-complex protein 1 subunit theta like	CEY00_Acc32660	A0A2R6P2R8	tr|A0A2R6P2R8|A0A2R6P2R8_ACTCH T-complex protein 1 subunit theta like OS=Actinidia chinensis var. chinensis OX=1590841 GN=CEY00_Acc32660 PE=3 SV=1	1	25	3	3	53.5	62.193	371020000	447030000	333710000	129250000	166810000	219470000
A0A2R6P2S1	CCR4-NOT transcription complex subunit like	CEY00_Acc32669	A0A2R6P2S1;A0A2R6QRN1	tr|A0A2R6P2S1|A0A2R6P2S1_ACTCH CCR4-NOT transcription complex subunit like OS=Actinidia chinensis var. chinensis OX=1590841 GN=CEY00_Acc32669 PE=4 SV=1;tr|A0A2R6QRN1|A0A2R6QRN1_ACTCH CCR4-NOT transcription complex subunit like OS=Actinidia chinensis var. c	2	5	5	5	8.2	98.079	94765000	129570000	83960000	58569000	77963000	140290000
A0A2R6P2S2	Mucin-2 like (Fragment)	CEY00_Acc32671	A0A2R6P2S2;A0A2R6P2S9	tr|A0A2R6P2S2|A0A2R6P2S2_ACTCH Mucin-2 like (Fragment) OS=Actinidia chinensis var. chinensis OX=1590841 GN=CEY00_Acc32671 PE=4 SV=1	2	7	2	2	28.4	36.247	108870000	260470000	259480000	168780000	133200000	341850000
A0A2R6P2S8	Conserved oligomeric Golgi complex subunit 1 like	CEY00_Acc32670	A0A2R6P2S8;A0A2R6QRK2	tr|A0A2R6P2S8|A0A2R6P2S8_ACTCH Conserved oligomeric Golgi complex subunit 1 like OS=Actinidia chinensis var. chinensis OX=1590841 GN=CEY00_Acc32670 PE=4 SV=1;tr|A0A2R6QRK2|A0A2R6QRK2_ACTCH Conserved oligomeric Golgi complex subunit like OS=Actinidia chinen	2	4	4	4	4.5	119.08	53181000	43283000	60841000	47227000	50321000
A0A2R6P2T1	DNA helicase	CEY00_Acc32679	A0A2R6P2T1	tr|A0A2R6P2T1|A0A2R6P2T1_ACTCH DNA helicase OS=Actinidia chinensis var. chinensis OX=1590841 GN=CEY00_Acc32679 PE=3 SV=1	1	10	10	10	11.8	107.21	174570000	215620000	289710000	83735000	90339000	99439000
A0A2R6P2T6	Glucan endo-1,3-beta-glucosidase	CEY00_Acc32668	A0A2R6P2T6	tr|A0A2R6P2T6|A0A2R6P2T6_ACTCH Glucan endo-1,3-beta-glucosidase OS=Actinidia chinensis var. chinensis OX=1590841 GN=CEY00_Acc32668 PE=3 SV=1	1	9	3	9	23.4	52.972	825930000	397920000	495420000	533830000	452060000	461340000
A0A2R6P2U1	Transaldolase	CEY00_Acc32689	A0A2R6P2U1	tr|A0A2R6P2U1|A0A2R6P2U1_ACTCH Transaldolase OS=Actinidia chinensis var. chinensis OX=1590841 GN=CEY00_Acc32689 PE=3 SV=1	1	14	2	2	39.2	48.226	226570000	200730000	217010000	122580000	134030000	251650000
A0A2R6P2U3	Rho GTPase-activating protein	CEY00_Acc32683	A0A2R6P2U3	tr|A0A2R6P2U3|A0A2R6P2U3_ACTCH Rho GTPase-activating protein OS=Actinidia chinensis var. chinensis OX=1590841 GN=CEY00_Acc32683 PE=4 SV=1	1	2	2	2	3.4	123.33		39542000	50113000	23109000
A0A2R6P2U5	Cytochrome b-c1 complex subunit Rieske, mitochondrial	CEY00_Acc32690	A0A2R6P2U5	tr|A0A2R6P2U5|A0A2R6P2U5_ACTCH Cytochrome b-c1 complex subunit Rieske, mitochondrial OS=Actinidia chinensis var. chinensis OX=1590841 GN=CEY00_Acc32690 PE=4 SV=1	1	6	1	1	24.3	25.291	90452000			78969000
A0A2R6P2U7	ADP-ribosylation factor GTPase-activating protein	CEY00_Acc32695	A0A2R6P2U7	tr|A0A2R6P2U7|A0A2R6P2U7_ACTCH ADP-ribosylation factor GTPase-activating protein OS=Actinidia chinensis var. chinensis OX=1590841 GN=CEY00_Acc32695 PE=4 SV=1	1	1	1	1	1.7	74.297		18383000
A0A2R6PY52	Protein MEI2-like (Fragment)	CEY00_Acc25190	A0A2R6PY52;A0A2R6PY34;A0A2R6QAG3;A0A2R6P2U8;A0A2R6QQ80;A0A2R6REN6;A0A2R6QRH8	tr|A0A2R6PY52|A0A2R6PY52_ACTCH Protein MEI2-like (Fragment) OS=Actinidia chinensis var. chinensis OX=1590841 GN=CEY00_Acc25190 PE=4 SV=1;tr|A0A2R6PY34|A0A2R6PY34_ACTCH Protein MEI2-like OS=Actinidia chinensis var. chinensis OX=1590841 GN=CEY00_Acc25191 PE=	7	2	2	2	4.1	54.538	54376000	59372000		30418000
A0A2R6QRI7	Sterol 14-demethylase	CEY00_Acc14339	A0A2R6QRI7;A0A2R6P2U9	tr|A0A2R6QRI7|A0A2R6QRI7_ACTCH Sterol 14-demethylase OS=Actinidia chinensis var. chinensis OX=1590841 GN=CEY00_Acc14339 PE=3 SV=1;tr|A0A2R6P2U9|A0A2R6P2U9_ACTCH Sterol 14-demethylase OS=Actinidia chinensis var. chinensis OX=1590841 GN=CEY00_Acc32687 PE=3 S	2	5	5	5	10.1	55.032	113380000	118840000	155010000	112540000	91939000	124330000
A0A2R6P2V7	Nuclear-interacting partner of ALK like	CEY00_Acc21744	A0A2R6P2V7	tr|A0A2R6P2V7|A0A2R6P2V7_ACTCH Nuclear-interacting partner of ALK like OS=Actinidia chinensis var. chinensis OX=1590841 GN=CEY00_Acc21744 PE=4 SV=1	1	3	3	3	5.1	138.26	138550000	89732000	41942000	42982000		34654000
A0A2R6P2W1	Glyceraldehyde-3-phosphate dehydrogenase	CEY00_Acc32676	A0A2R6P2W1	tr|A0A2R6P2W1|A0A2R6P2W1_ACTCH Glyceraldehyde-3-phosphate dehydrogenase OS=Actinidia chinensis var. chinensis OX=1590841 GN=CEY00_Acc32676 PE=3 SV=1	1	14	2	9	36.2	43.851	283640000	177100000	178510000	568150000	529250000	249060000
A0A2R6P2W5	Peroxisomal (S)-2-hydroxy-acid oxidase	CEY00_Acc21750	A0A2R6P2W5	tr|A0A2R6P2W5|A0A2R6P2W5_ACTCH Peroxisomal (S)-2-hydroxy-acid oxidase OS=Actinidia chinensis var. chinensis OX=1590841 GN=CEY00_Acc21750 PE=3 SV=1	1	13	1	13	37.7	40.656	1293600000	1322800000	1155300000	2272200000	1534900000	1319200000
A0A2R6PTU2	Tyrosine--tRNA ligase like	CEY00_Acc26528	A0A2R6PTU2;A0A2R6P2W7;A0A2R6PTU9	tr|A0A2R6PTU2|A0A2R6PTU2_ACTCH Tyrosine--tRNA ligase like OS=Actinidia chinensis var. chinensis OX=1590841 GN=CEY00_Acc26528 PE=3 SV=1;tr|A0A2R6P2W7|A0A2R6P2W7_ACTCH Tyrosine--tRNA ligase OS=Actinidia chinensis var. chinensis OX=1590841 GN=CEY00_Acc21758 P	3	4	4	4	13.2	43.936	169870000	130950000	226610000	262130000	196050000	197160000
A0A2R6P2Z4	2,3-bisphosphoglycerate-independent phosphoglycerate mutase	CEY00_Acc21780	A0A2R6P2Z4;A0A2R6PR03	tr|A0A2R6P2Z4|A0A2R6P2Z4_ACTCH 2,3-bisphosphoglycerate-independent phosphoglycerate mutase OS=Actinidia chinensis var. chinensis OX=1590841 GN=CEY00_Acc21780 PE=4 SV=1;tr|A0A2R6PR03|A0A2R6PR03_ACTCH 2,3-bisphosphoglycerate-independent phosphoglycerate muta	2	9	1	1	17.3	55.74	139310000	93641000	74759000	154640000	132660000	111830000
A0A2R6P2Z9	DEAD-box ATP-dependent RNA helicase like	CEY00_Acc21767	A0A2R6P2Z9	tr|A0A2R6P2Z9|A0A2R6P2Z9_ACTCH DEAD-box ATP-dependent RNA helicase like OS=Actinidia chinensis var. chinensis OX=1590841 GN=CEY00_Acc21767 PE=4 SV=1	1	13	6	13	23.5	90.884	327910000	309070000	343650000	332900000	366760000	865580000
A0A2R6P306	Alcohol dehydrogenase-like	CEY00_Acc21782	A0A2R6P306	tr|A0A2R6P306|A0A2R6P306_ACTCH Alcohol dehydrogenase-like OS=Actinidia chinensis var. chinensis OX=1590841 GN=CEY00_Acc21782 PE=3 SV=1	1	2	2	2	5.8	41.003			127250000	68847000	42381000	180110000
A0A2R6PTU5	LRR receptor-like serine/threonine-protein kinase	CEY00_Acc26547	A0A2R6PTU5;A0A2R6P309	tr|A0A2R6PTU5|A0A2R6PTU5_ACTCH LRR receptor-like serine/threonine-protein kinase OS=Actinidia chinensis var. chinensis OX=1590841 GN=CEY00_Acc26547 PE=4 SV=1;tr|A0A2R6P309|A0A2R6P309_ACTCH Receptor-like protein kinase OS=Actinidia chinensis var. chinensis	2	1	1	1	3.4	44.315	40236000		19732000
A0A2R6P317	Protein transport protein Sec24-like (Fragment)	CEY00_Acc21804	A0A2R6P317	tr|A0A2R6P317|A0A2R6P317_ACTCH Protein transport protein Sec24-like (Fragment) OS=Actinidia chinensis var. chinensis OX=1590841 GN=CEY00_Acc21804 PE=4 SV=1	1	4	1	1	38.9	17.485
A0A2R6P325	Phosphomethylethanolamine N-methyltransferase	CEY00_Acc21809	A0A2R6P325	tr|A0A2R6P325|A0A2R6P325_ACTCH Phosphomethylethanolamine N-methyltransferase OS=Actinidia chinensis var. chinensis OX=1590841 GN=CEY00_Acc21809 PE=4 SV=1	1	6	3	6	13.8	56.161	228720000	303950000	193430000	95750000	101860000	125450000
A0A2R6P335	Actin-interacting protein like	CEY00_Acc21819	A0A2R6P335	tr|A0A2R6P335|A0A2R6P335_ACTCH Actin-interacting protein like OS=Actinidia chinensis var. chinensis OX=1590841 GN=CEY00_Acc21819 PE=4 SV=1	1	15	4	15	25.9	65.888	541990000	684160000	596490000	810400000	725320000	869160000
A0A2R6P338	Pre-mRNA-splicing factor like	CEY00_Acc21824	A0A2R6P338	tr|A0A2R6P338|A0A2R6P338_ACTCH Pre-mRNA-splicing factor like OS=Actinidia chinensis var. chinensis OX=1590841 GN=CEY00_Acc21824 PE=4 SV=1	1	3	1	1	13.4	29.397
A0A2R6P342	Guanine nucleotide-binding protein subunit beta-like protein	CEY00_Acc21822	A0A2R6P342;A0A2R6P340	tr|A0A2R6P342|A0A2R6P342_ACTCH Guanine nucleotide-binding protein subunit beta-like protein OS=Actinidia chinensis var. chinensis OX=1590841 GN=CEY00_Acc21822 PE=4 SV=1;tr|A0A2R6P340|A0A2R6P340_ACTCH Guanine nucleotide-binding protein subunit beta-like pro	2	21	5	21	71.2	36.114	10557000000	12394000000	15062000000	12404000000	13408000000	15082000000
A0A2R6P348	Protein transport protein Sec24-like	CEY00_Acc21805	A0A2R6P348	tr|A0A2R6P348|A0A2R6P348_ACTCH Protein transport protein Sec24-like OS=Actinidia chinensis var. chinensis OX=1590841 GN=CEY00_Acc21805 PE=4 SV=1	1	6	1	1	19.5	35.227			12490000		31523000
A0A2R6P365	Eukaryotic peptide chain release factor GTP-binding subunit ERF3B like	CEY00_Acc21825	A0A2R6P365	tr|A0A2R6P365|A0A2R6P365_ACTCH Eukaryotic peptide chain release factor GTP-binding subunit ERF3B like OS=Actinidia chinensis var. chinensis OX=1590841 GN=CEY00_Acc21825 PE=4 SV=1	1	14	6	14	25.4	56.765	650000000	849150000	796020000	650950000	533810000	544460000
A0A2R6P370	NADH dehydrogenase [ubiquinone] 1 beta subcomplex subunit 10-A like	CEY00_Acc21846	A0A2R6P370	tr|A0A2R6P370|A0A2R6P370_ACTCH NADH dehydrogenase [ubiquinone] 1 beta subcomplex subunit 10-A like OS=Actinidia chinensis var. chinensis OX=1590841 GN=CEY00_Acc21846 PE=4 SV=1	1	4	4	4	37.9	12.109	162620000	99122000	195460000	196910000	183200000	131550000
A0A2R6P372	Delta(3,5)-Delta(2,4)-dienoyl-CoA isomerase, peroxisomal like	CEY00_Acc32713	A0A2R6P372	tr|A0A2R6P372|A0A2R6P372_ACTCH Delta(3,5)-Delta(2,4)-dienoyl-CoA isomerase, peroxisomal like OS=Actinidia chinensis var. chinensis OX=1590841 GN=CEY00_Acc32713 PE=3 SV=1	1	7	7	7	27.3	29.545	444150000	842470000	534570000	560650000	504180000	415950000
A0A2R6P377	Pyruvate dehydrogenase E1 component subunit beta	CEY00_Acc32711	A0A2R6P377	tr|A0A2R6P377|A0A2R6P377_ACTCH Pyruvate dehydrogenase E1 component subunit beta OS=Actinidia chinensis var. chinensis OX=1590841 GN=CEY00_Acc32711 PE=4 SV=1	1	6	1	1	18.6	41.226	39990000			41760000		43949000
A0A2R6RF00	Agamous-like MADS-box protein	CEY00_Acc06158	A0A2R6RF00;F4ZKM5;A0A2R6P385;A0A2R6REH7;A0A2R6QRE1	tr|A0A2R6RF00|A0A2R6RF00_ACTCH Agamous-like MADS-box protein OS=Actinidia chinensis var. chinensis OX=1590841 GN=CEY00_Acc06158 PE=4 SV=1;tr|F4ZKM5|F4ZKM5_ACTCH SEP3 OS=Actinidia chinensis OX=3625 PE=2 SV=1;tr|A0A2R6P385|A0A2R6P385_ACTCH Agamous-like MADS-	5	3	3	3	16	27.703		85838000	82026000	24149000	32472000
A0A2R6P3A8	Peptidyl-prolyl cis-trans isomerase	CEY00_Acc32719	A0A2R6P3A8	tr|A0A2R6P3A8|A0A2R6P3A8_ACTCH Peptidyl-prolyl cis-trans isomerase OS=Actinidia chinensis var. chinensis OX=1590841 GN=CEY00_Acc32719 PE=3 SV=1	1	5	3	3	22.9	27.067	52109000	93968000	54328000	74156000	47322000	52235000
A0A2R6P3B9	Proteasome subunit beta	CEY00_Acc32754	A0A2R6P3B9;A0A2R6REM6	tr|A0A2R6P3B9|A0A2R6P3B9_ACTCH Proteasome subunit beta OS=Actinidia chinensis var. chinensis OX=1590841 GN=CEY00_Acc32754 PE=3 SV=1	2	10	0	10	45.4	29.155	1698900000	2873300000	2341200000	1410600000	2111200000	1701300000
A0A2R6REG8	Cyclin-dependent kinase	CEY00_Acc08238	A0A2R6REG8;A0A2R6P3C3;A0A2R6R5M8	tr|A0A2R6REG8|A0A2R6REG8_ACTCH Cyclin-dependent kinase OS=Actinidia chinensis var. chinensis OX=1590841 GN=CEY00_Acc08238 PE=4 SV=1;tr|A0A2R6P3C3|A0A2R6P3C3_ACTCH Cyclin-dependent kinase OS=Actinidia chinensis var. chinensis OX=1590841 GN=CEY00_Acc32760 PE	3	2	2	2	2.9	77.039			29994000	64258000
A0A2R6P3C7	3-oxoacyl-[acyl-carrier-protein] reductase	CEY00_Acc32766	A0A2R6P3C7	tr|A0A2R6P3C7|A0A2R6P3C7_ACTCH 3-oxoacyl-[acyl-carrier-protein] reductase OS=Actinidia chinensis var. chinensis OX=1590841 GN=CEY00_Acc32766 PE=4 SV=1	1	8	3	8	29.2	34.298	2080100000	1734200000	1589200000	2532400000	2184800000	2178300000
A0A2R6P3D8	60S ribosomal protein like (Fragment)	CEY00_Acc32749	A0A2R6P3D8	tr|A0A2R6P3D8|A0A2R6P3D8_ACTCH 60S ribosomal protein like (Fragment) OS=Actinidia chinensis var. chinensis OX=1590841 GN=CEY00_Acc32749 PE=3 SV=1	1	10	0	1	48.4	20.661	307510000	506340000	783720000	567430000	582580000	1668500000
A0A2R6P3E3	Cleavage and polyadenylation specificity factor subunit like	CEY00_Acc32783	A0A2R6P3E3	tr|A0A2R6P3E3|A0A2R6P3E3_ACTCH Cleavage and polyadenylation specificity factor subunit like OS=Actinidia chinensis var. chinensis OX=1590841 GN=CEY00_Acc32783 PE=4 SV=1	1	2	2	2	3.5	69.81		6353500	8404000
A0A2R6P3E5	Myosin-10 like	CEY00_Acc32778	A0A2R6P3E5;A0A2R6QR94	tr|A0A2R6P3E5|A0A2R6P3E5_ACTCH Myosin-10 like OS=Actinidia chinensis var. chinensis OX=1590841 GN=CEY00_Acc32778 PE=4 SV=1;tr|A0A2R6QR94|A0A2R6QR94_ACTCH Intracellular protein transport protein OS=Actinidia chinensis var. chinensis OX=1590841 GN=CEY00_Acc1	2	2	2	2	1.4	203.79						5439900
A0A2R6P3E6	Elongation factor Ts, mitochondrial	EFTS	A0A2R6P3E6;A0A2R6PTM4	tr|A0A2R6P3E6|A0A2R6P3E6_ACTCH Elongation factor Ts, mitochondrial OS=Actinidia chinensis var. chinensis OX=1590841 GN=EFTS PE=3 SV=1	2	4	4	4	14.6	43.779	417620000	513310000	359210000	312440000	367490000	1006300000
A0A2R6P3E9	Eukaryotic translation initiation factor 4B2 like	CEY00_Acc32793	A0A2R6P3E9	tr|A0A2R6P3E9|A0A2R6P3E9_ACTCH Eukaryotic translation initiation factor 4B2 like OS=Actinidia chinensis var. chinensis OX=1590841 GN=CEY00_Acc32793 PE=4 SV=1	1	13	6	13	27.2	58.61	247020000	295510000	251010000	207130000	236870000	178380000
A0A2R6P3F4	Vignain like	CEY00_Acc32786	A0A2R6P3F4;A0A2R6QR86	tr|A0A2R6P3F4|A0A2R6P3F4_ACTCH Vignain like OS=Actinidia chinensis var. chinensis OX=1590841 GN=CEY00_Acc32786 PE=3 SV=1;tr|A0A2R6QR86|A0A2R6QR86_ACTCH Vignain like OS=Actinidia chinensis var. chinensis OX=1590841 GN=CEY00_Acc14236 PE=3 SV=1	2	4	4	4	12.8	40.14	142860000	167910000	163640000	306720000	232660000	251540000
A0A2R6P3F9	Signal recognition particle subunit SRP72	CEY00_Acc32771	A0A2R6P3F9	tr|A0A2R6P3F9|A0A2R6P3F9_ACTCH Signal recognition particle subunit SRP72 OS=Actinidia chinensis var. chinensis OX=1590841 GN=CEY00_Acc32771 PE=3 SV=1	1	11	1	1	20.1	72.74	26877000	12204000		11301000
A0A2R6P3H0	ATP-citrate synthase alpha chain protein	CEY00_Acc32812	A0A2R6P3H0	tr|A0A2R6P3H0|A0A2R6P3H0_ACTCH ATP-citrate synthase alpha chain protein OS=Actinidia chinensis var. chinensis OX=1590841 GN=CEY00_Acc32812 PE=4 SV=1	1	6	1	1	14.9	46.61			15904000		19345000	65707000
A0A2R6P3H1	Anthranilate phosphoribosyltransferase	CEY00_Acc32805	A0A2R6P3H1	tr|A0A2R6P3H1|A0A2R6P3H1_ACTCH Anthranilate phosphoribosyltransferase OS=Actinidia chinensis var. chinensis OX=1590841 GN=CEY00_Acc32805 PE=4 SV=1	1	5	5	5	10.4	65.297		24770000	36592000	39422000	31155000	27278000
A0A2R6P3H2	Coilin like	CEY00_Acc32791	A0A2R6P3H2	tr|A0A2R6P3H2|A0A2R6P3H2_ACTCH Coilin like OS=Actinidia chinensis var. chinensis OX=1590841 GN=CEY00_Acc32791 PE=4 SV=1	1	1	1	1	2.3	69.06	15846000		17232000
A0A2R6P3H3	Ribose-phosphate pyrophosphokinase	CEY00_Acc32804	A0A2R6P3H3;A0A2R6QR90	tr|A0A2R6P3H3|A0A2R6P3H3_ACTCH Ribose-phosphate pyrophosphokinase OS=Actinidia chinensis var. chinensis OX=1590841 GN=CEY00_Acc32804 PE=4 SV=1;tr|A0A2R6QR90|A0A2R6QR90_ACTCH Ribose-phosphate pyrophosphokinase OS=Actinidia chinensis var. chinensis OX=159084	2	4	3	3	11.8	45.287	242580000	102990000	243630000	241730000	135190000	86329000
A0A2R6P3H4	Gamma aminobutyrate transaminase	CEY00_Acc21773	A0A2R6P3H4	tr|A0A2R6P3H4|A0A2R6P3H4_ACTCH Gamma aminobutyrate transaminase OS=Actinidia chinensis var. chinensis OX=1590841 GN=CEY00_Acc21773 PE=3 SV=1	1	18	8	18	46.2	57.122	3968500000	4301000000	3551900000	5050200000	4429900000	3978200000
A0A2R6P3H7	Carbonic anhydrase	CEY00_Acc32822	A0A2R6P3H7;A0A2R6P990	tr|A0A2R6P3H7|A0A2R6P3H7_ACTCH Carbonic anhydrase OS=Actinidia chinensis var. chinensis OX=1590841 GN=CEY00_Acc32822 PE=3 SV=1	2	6	3	6	26.9	31.432		80002000		151130000	111360000	161820000
A0A2R6P3H9	Pantothenate kinase	CEY00_Acc32818	A0A2R6P3H9;A0A2R6QR36	tr|A0A2R6P3H9|A0A2R6P3H9_ACTCH Pantothenate kinase OS=Actinidia chinensis var. chinensis OX=1590841 GN=CEY00_Acc32818 PE=4 SV=1;tr|A0A2R6QR36|A0A2R6QR36_ACTCH Pantothenate kinase OS=Actinidia chinensis var. chinensis OX=1590841 GN=CEY00_Acc14201 PE=4 SV=1	2	3	3	3	12.6	41.8	43482000	53576000	52862000	31024000	32853000	24166000
A0A2R6P3I6	Protein MAK16 homolog	CEY00_Acc32799	A0A2R6P3I6;A0A2R6REU2	tr|A0A2R6P3I6|A0A2R6P3I6_ACTCH Protein MAK16 homolog OS=Actinidia chinensis var. chinensis OX=1590841 GN=CEY00_Acc32799 PE=3 SV=1;tr|A0A2R6REU2|A0A2R6REU2_ACTCH Protein MAK16 homolog OS=Actinidia chinensis var. chinensis OX=1590841 GN=CEY00_Acc06212 PE=3 S	2	1	1	1	3.8	35.02
A0A2R6P3I9	Aldehyde dehydrogenase family 2 member like	CEY00_Acc32825	A0A2R6P3I9	tr|A0A2R6P3I9|A0A2R6P3I9_ACTCH Aldehyde dehydrogenase family 2 member like OS=Actinidia chinensis var. chinensis OX=1590841 GN=CEY00_Acc32825 PE=3 SV=1	1	33	27	33	62.4	58.282	17652000000	12708000000	16632000000	14636000000	11752000000	13677000000
A0A2R6QR50	U4/U6 small nuclear ribonucleoprotein like (Fragment)	CEY00_Acc14192	A0A2R6QR50;A0A2R6P3J4	tr|A0A2R6QR50|A0A2R6QR50_ACTCH U4/U6 small nuclear ribonucleoprotein like (Fragment) OS=Actinidia chinensis var. chinensis OX=1590841 GN=CEY00_Acc14192 PE=4 SV=1;tr|A0A2R6P3J4|A0A2R6P3J4_ACTCH U4/U6 small nuclear ribonucleoprotein like (Fragment) OS=Actini	2	5	5	5	12	52.68	136900000	53787000	100380000	87787000	49816000	66231000
A0A2R6P3J6	Protein argonaute 1B like	CEY00_Acc21793	A0A2R6P3J6;A0A2R6Q4N8;A0A2R6QV48	tr|A0A2R6P3J6|A0A2R6P3J6_ACTCH Protein argonaute 1B like OS=Actinidia chinensis var. chinensis OX=1590841 GN=CEY00_Acc21793 PE=3 SV=1	3	22	0	9	23	130.42	496510000	198430000	296980000	439230000	364330000	234340000
A0A2R6P3J7	AP-1 complex subunit gamma	CEY00_Acc32830	A0A2R6P3J7	tr|A0A2R6P3J7|A0A2R6P3J7_ACTCH AP-1 complex subunit gamma OS=Actinidia chinensis var. chinensis OX=1590841 GN=CEY00_Acc32830 PE=3 SV=1	1	12	2	12	16.6	96.037	736120000	970280000	910140000	627910000	778940000	1036800000
A0A2R6P3K3	2-methylene-furan-3-one reductase	CEY00_Acc32821	A0A2R6P3K3	tr|A0A2R6P3K3|A0A2R6P3K3_ACTCH 2-methylene-furan-3-one reductase OS=Actinidia chinensis var. chinensis OX=1590841 GN=CEY00_Acc32821 PE=4 SV=1	1	7	7	7	24.7	40.498	218080000	137800000	71829000	354880000	550350000	523770000
A0A2R6P3L3	Threonine--tRNA ligase	CEY00_Acc32831	A0A2R6P3L3	tr|A0A2R6P3L3|A0A2R6P3L3_ACTCH Threonine--tRNA ligase OS=Actinidia chinensis var. chinensis OX=1590841 GN=CEY00_Acc32831 PE=3 SV=1	1	26	13	26	36.9	83.184	2048000000	1777800000	1975600000	3085500000	2362500000	2645300000
A0A2R6P3M4	S-adenosylmethionine-dependent methyltransferase	CEY00_Acc32855	A0A2R6P3M4	tr|A0A2R6P3M4|A0A2R6P3M4_ACTCH S-adenosylmethionine-dependent methyltransferase OS=Actinidia chinensis var. chinensis OX=1590841 GN=CEY00_Acc32855 PE=4 SV=1	1	1	1	1	5.6	39.605	24400000	37910000	26794000	23676000	32013000	24852000
A0A2R6P3N1	Short-chain dehydrogenase	CEY00_Acc32859	A0A2R6P3N1	tr|A0A2R6P3N1|A0A2R6P3N1_ACTCH Short-chain dehydrogenase OS=Actinidia chinensis var. chinensis OX=1590841 GN=CEY00_Acc32859 PE=4 SV=1	1	6	6	6	21.6	30.248	486150000	239880000	372530000	301040000	239390000	181870000
A0A2R6P3N6	Nicotinamidase	CEY00_Acc32881	A0A2R6P3N6	tr|A0A2R6P3N6|A0A2R6P3N6_ACTCH Nicotinamidase OS=Actinidia chinensis var. chinensis OX=1590841 GN=CEY00_Acc32881 PE=4 SV=1	1	2	2	2	11.5	22.312	125020000	169720000	219750000	192900000	130470000	192080000
A0A2R6P3N7	Succinate--CoA ligase [ADP-forming] subunit alpha, mitochondrial	CEY00_Acc32882	A0A2R6P3N7	tr|A0A2R6P3N7|A0A2R6P3N7_ACTCH Succinate--CoA ligase [ADP-forming] subunit alpha, mitochondrial OS=Actinidia chinensis var. chinensis OX=1590841 GN=CEY00_Acc32882 PE=3 SV=1	1	12	2	12	45.2	35.551	2688700000	2740100000	3382200000	2855900000	3252600000	2964500000
A0A2R6P3P1	Non-specific lipid-transfer protein	CEY00_Acc21833	A0A2R6P3P1	tr|A0A2R6P3P1|A0A2R6P3P1_ACTCH Non-specific lipid-transfer protein OS=Actinidia chinensis var. chinensis OX=1590841 GN=CEY00_Acc21833 PE=4 SV=1	1	3	2	2	32.6	10.066	93408000	47986000		268890000	371320000	267420000
A0A2R6P3P2	Protein NRT1/ PTR FAMILY 8.3 like	CEY00_Acc32860	A0A2R6P3P2;A0A2R6RE47	tr|A0A2R6P3P2|A0A2R6P3P2_ACTCH Protein NRT1/ PTR FAMILY 8.3 like OS=Actinidia chinensis var. chinensis OX=1590841 GN=CEY00_Acc32860 PE=3 SV=1	2	3	3	3	5.6	64.738	52376000	46010000	36023000	45219000	55545000	60001000
A0A2R6QQL4	Photosystem II stability/assembly factor like	CEY00_Acc14008	A0A2R6QQL4;A0A2R6P3P5	tr|A0A2R6QQL4|A0A2R6QQL4_ACTCH Photosystem II stability/assembly factor like OS=Actinidia chinensis var. chinensis OX=1590841 GN=CEY00_Acc14008 PE=4 SV=1;tr|A0A2R6P3P5|A0A2R6P3P5_ACTCH Photosystem II stability/assembly factor like OS=Actinidia chinensis va	2	8	8	8	24.4	44.795	131320000	103190000	85514000	117680000	124610000	87734000
A0A2R6P3P8	Cucumisin like	CEY00_Acc32887	A0A2R6P3P8	tr|A0A2R6P3P8|A0A2R6P3P8_ACTCH Cucumisin like OS=Actinidia chinensis var. chinensis OX=1590841 GN=CEY00_Acc32887 PE=4 SV=1	1	4	4	4	7.2	72.98	129190000	106910000	128250000	104060000	232350000	211300000
A0A2R6P3Q5	Eukaryotic initiation factor 4A-3	CEY00_Acc32885	A0A2R6P3Q5	tr|A0A2R6P3Q5|A0A2R6P3Q5_ACTCH Eukaryotic initiation factor 4A-3 OS=Actinidia chinensis var. chinensis OX=1590841 GN=CEY00_Acc32885 PE=4 SV=1	1	22	1	1	49.2	46.673	67654000	33103000	90846000		43325000	44096000
A0A2R6P3Q7	Protein decapping like	CEY00_Acc32893	A0A2R6P3Q7;A0A2R6PB88;A0A2R6PHK0;A0A2R6Q341	tr|A0A2R6P3Q7|A0A2R6P3Q7_ACTCH Protein decapping like OS=Actinidia chinensis var. chinensis OX=1590841 GN=CEY00_Acc32893 PE=4 SV=1;tr|A0A2R6PB88|A0A2R6PB88_ACTCH Protein decapping like OS=Actinidia chinensis var. chinensis OX=1590841 GN=CEY00_Acc31264 PE=4	4	4	1	4	8.4	64.626	315170000	278360000	277440000	137820000	156400000	163950000
A0A2R6QRG8	Lipopolysaccharide-induced tumor necrosis factor-alpha factor like	CEY00_Acc14320	A0A2R6QRG8;A0A2R6P3Q8	tr|A0A2R6QRG8|A0A2R6QRG8_ACTCH Lipopolysaccharide-induced tumor necrosis factor-alpha factor like OS=Actinidia chinensis var. chinensis OX=1590841 GN=CEY00_Acc14320 PE=4 SV=1;tr|A0A2R6P3Q8|A0A2R6P3Q8_ACTCH Lipopolysaccharide-induced tumor necrosis factor-a	2	1	1	1	6.8	16.098				27876000		15933000
A0A2R6P3Q9	Isoprenylcysteine alpha-carbonyl methylesterase (Fragment)	CEY00_Acc32889	A0A2R6P3Q9;A0A2R6QQM0;A0A2R6PB89	tr|A0A2R6P3Q9|A0A2R6P3Q9_ACTCH Isoprenylcysteine alpha-carbonyl methylesterase (Fragment) OS=Actinidia chinensis var. chinensis OX=1590841 GN=CEY00_Acc32889 PE=4 SV=1;tr|A0A2R6QQM0|A0A2R6QQM0_ACTCH Isoprenylcysteine alpha-carbonyl methylesterase OS=Actinid	3	2	2	2	3.5	50.702
A0A2R6P3R1	Tetratricopeptide repeat protein like	CEY00_Acc32897	A0A2R6P3R1	tr|A0A2R6P3R1|A0A2R6P3R1_ACTCH Tetratricopeptide repeat protein like OS=Actinidia chinensis var. chinensis OX=1590841 GN=CEY00_Acc32897 PE=4 SV=1	1	9	9	9	20.5	48.359	103980000	89723000	135350000	388700000	425770000	532390000
A0A2R6P3R3	ATP-dependent Clp protease proteolytic subunit	CEY00_Acc32878	A0A2R6P3R3	tr|A0A2R6P3R3|A0A2R6P3R3_ACTCH ATP-dependent Clp protease proteolytic subunit OS=Actinidia chinensis var. chinensis OX=1590841 GN=CEY00_Acc32878 PE=3 SV=1	1	7	1	1	39.6	26.255		38673000	34599000	77241000
A0A2R6P3R6	Alpha-xylosidase	CEY00_Acc32909	A0A2R6P3R6	tr|A0A2R6P3R6|A0A2R6P3R6_ACTCH Alpha-xylosidase OS=Actinidia chinensis var. chinensis OX=1590841 GN=CEY00_Acc32909 PE=3 SV=1	1	19	5	19	21.7	107.55	7205000000	7520000000	7352700000	4768700000	7973900000	8564300000
A0A2R6QQQ8	GDT1 family protein	CEY00_Acc14029	A0A2R6QQQ8;A0A2R6P3S4	tr|A0A2R6QQQ8|A0A2R6QQQ8_ACTCH GDT1 family protein OS=Actinidia chinensis var. chinensis OX=1590841 GN=CEY00_Acc14029 PE=3 SV=1;tr|A0A2R6P3S4|A0A2R6P3S4_ACTCH GDT1 family protein OS=Actinidia chinensis var. chinensis OX=1590841 GN=CEY00_Acc32902 PE=3 SV=1	2	1	1	1	4.4	24.346	29475000			17534000
A0A2R6P3S6	Endochitinase	CEY00_Acc32727	A0A2R6P3S6	tr|A0A2R6P3S6|A0A2R6P3S6_ACTCH Endochitinase OS=Actinidia chinensis var. chinensis OX=1590841 GN=CEY00_Acc32727 PE=4 SV=1	1	2	2	2	13.2	29.134	95539000	84879000	70241000	105610000	84506000	17866000
A0A2R6P3T1	Ubiquitin receptor RAD23d like	CEY00_Acc32907	A0A2R6P3T1;A0A2R6QQP4	tr|A0A2R6P3T1|A0A2R6P3T1_ACTCH Ubiquitin receptor RAD23d like OS=Actinidia chinensis var. chinensis OX=1590841 GN=CEY00_Acc32907 PE=4 SV=1;tr|A0A2R6QQP4|A0A2R6QQP4_ACTCH Ubiquitin receptor RAD23d like OS=Actinidia chinensis var. chinensis OX=1590841 GN=CEY	2	3	1	1	11.3	24.022	11169000	83084000			88123000	164350000
A0A2R6QQN5	Transcriptional repressor like	CEY00_Acc14023	A0A2R6QQN5;A0A2R6P3T2	tr|A0A2R6QQN5|A0A2R6QQN5_ACTCH Transcriptional repressor like OS=Actinidia chinensis var. chinensis OX=1590841 GN=CEY00_Acc14023 PE=4 SV=1;tr|A0A2R6P3T2|A0A2R6P3T2_ACTCH Transcriptional repressor like OS=Actinidia chinensis var. chinensis OX=1590841 GN=CEY	2	2	2	2	1.9	101.42			39345000
A0A2R6P3T5	4-coumarate--CoA ligase-like	CEY00_Acc32737	A0A2R6P3T5	tr|A0A2R6P3T5|A0A2R6P3T5_ACTCH 4-coumarate--CoA ligase-like OS=Actinidia chinensis var. chinensis OX=1590841 GN=CEY00_Acc32737 PE=4 SV=1	1	18	17	18	34.7	60.969	5061800000	5208700000	5236300000	2797200000	1319500000	2930700000
A0A2R6P3U8	Fructose-bisphosphate aldolase	CEY00_Acc32935	A0A2R6P3U8	tr|A0A2R6P3U8|A0A2R6P3U8_ACTCH Fructose-bisphosphate aldolase OS=Actinidia chinensis var. chinensis OX=1590841 GN=CEY00_Acc32935 PE=3 SV=1	1	20	5	5	46	42.398	837060000	596380000	603780000	646170000	555150000	507170000
A0A2R6P3U9	Fruit protein like	CEY00_Acc32939	A0A2R6P3U9	tr|A0A2R6P3U9|A0A2R6P3U9_ACTCH Fruit protein like OS=Actinidia chinensis var. chinensis OX=1590841 GN=CEY00_Acc32939 PE=4 SV=1	1	2	1	1	14.1	15.059	118840000			81040000
A0A2R6P3V6	4-coumarate--CoA ligase-like	CEY00_Acc32759	A0A2R6P3V6	tr|A0A2R6P3V6|A0A2R6P3V6_ACTCH 4-coumarate--CoA ligase-like OS=Actinidia chinensis var. chinensis OX=1590841 GN=CEY00_Acc32759 PE=4 SV=1	1	4	4	4	20.3	21.914	61588000	115850000	43332000	209270000	132630000	94556000
A0A2R6P3W2	Fruit protein like	CEY00_Acc32942	A0A2R6P3W2;A0A2R6P3V1	tr|A0A2R6P3W2|A0A2R6P3W2_ACTCH Fruit protein like OS=Actinidia chinensis var. chinensis OX=1590841 GN=CEY00_Acc32942 PE=4 SV=1	2	14	14	14	44.4	31.355	40689000000	37920000000	42166000000	39333000000	21938000000	26948000000
A0A2R6P3X5	ATP synthase subunit beta	CEY00_Acc32938	A0A2R6P3X5	tr|A0A2R6P3X5|A0A2R6P3X5_ACTCH ATP synthase subunit beta OS=Actinidia chinensis var. chinensis OX=1590841 GN=CEY00_Acc32938 PE=3 SV=1	1	28	0	28	63	59.486	34743000000	34610000000	36979000000	37656000000	32777000000	37698000000
A0A2R6P3Y0	26S proteasome non-ATPase regulatory subunit like	CEY00_Acc32969	A0A2R6P3Y0	tr|A0A2R6P3Y0|A0A2R6P3Y0_ACTCH 26S proteasome non-ATPase regulatory subunit like OS=Actinidia chinensis var. chinensis OX=1590841 GN=CEY00_Acc32969 PE=4 SV=1	1	2	1	2	13	26.276		58200000	53086000	95557000	53900000	89015000
A0A2R6QQS8	F-box only protein	CEY00_Acc14094	A0A2R6QQS8;A0A2R6P3Y6	tr|A0A2R6QQS8|A0A2R6QQS8_ACTCH F-box only protein OS=Actinidia chinensis var. chinensis OX=1590841 GN=CEY00_Acc14094 PE=4 SV=1;tr|A0A2R6P3Y6|A0A2R6P3Y6_ACTCH F-box only protein OS=Actinidia chinensis var. chinensis OX=1590841 GN=CEY00_Acc32967 PE=4 SV=1	2	1	1	1	4.2	38.38		31179000		32021000
A0A2R6P3Y7	Coiled-coil domain-containing protein	CEY00_Acc32787	A0A2R6P3Y7	tr|A0A2R6P3Y7|A0A2R6P3Y7_ACTCH Coiled-coil domain-containing protein OS=Actinidia chinensis var. chinensis OX=1590841 GN=CEY00_Acc32787 PE=4 SV=1	1	1	1	1	10.9	7.6107		27110000	24711000	42216000	48662000	27202000
A0A2R6P3Y8	Alpha-1,4 glucan phosphorylase	CEY00_Acc32971	A0A2R6P3Y8	tr|A0A2R6P3Y8|A0A2R6P3Y8_ACTCH Alpha-1,4 glucan phosphorylase OS=Actinidia chinensis var. chinensis OX=1590841 GN=CEY00_Acc32971 PE=3 SV=1	1	14	12	12	16.2	109.28	293390000	160610000	242020000	295120000	280710000	270800000
A0A2R6P3Y9	G3BP-like protein	CEY00_Acc32976	A0A2R6P3Y9	tr|A0A2R6P3Y9|A0A2R6P3Y9_ACTCH G3BP-like protein OS=Actinidia chinensis var. chinensis OX=1590841 GN=CEY00_Acc32976 PE=4 SV=1	1	9	5	9	24.1	51.528	78033000	182330000	90338000	227480000	174560000	109890000
A0A2R6P3Z1	26S proteasome non-ATPase regulatory subunit like	CEY00_Acc32956	A0A2R6P3Z1;A0A2R6PBP0	tr|A0A2R6P3Z1|A0A2R6P3Z1_ACTCH 26S proteasome non-ATPase regulatory subunit like OS=Actinidia chinensis var. chinensis OX=1590841 GN=CEY00_Acc32956 PE=4 SV=1	2	22	1	22	58.2	47.326	3804100000	4116100000	3329800000	3176500000	3859300000	4690800000
A0A2R6P3Z3	14-3-3-like protein GF14 iota (Fragment)	CEY00_Acc32973	A0A2R6P3Z3	tr|A0A2R6P3Z3|A0A2R6P3Z3_ACTCH 14-3-3-like protein GF14 iota (Fragment) OS=Actinidia chinensis var. chinensis OX=1590841 GN=CEY00_Acc32973 PE=3 SV=1	1	14	1	2	50.4	29.542		41066000	55539000	83395000	53370000	84384000
A0A2R6P401	Uncharacterized protein	CEY00_Acc32966	A0A2R6P401	tr|A0A2R6P401|A0A2R6P401_ACTCH Uncharacterized protein OS=Actinidia chinensis var. chinensis OX=1590841 GN=CEY00_Acc32966 PE=4 SV=1	1	1	1	1	1.4	115.91		150030000	562420000	523790000	229430000	85382000
A0A2R6P407	Uridine-cytidine kinase	CEY00_Acc32992	A0A2R6P407;A0A2R6QQW4	tr|A0A2R6P407|A0A2R6P407_ACTCH Uridine-cytidine kinase OS=Actinidia chinensis var. chinensis OX=1590841 GN=CEY00_Acc32992 PE=4 SV=1;tr|A0A2R6QQW4|A0A2R6QQW4_ACTCH Uridine-cytidine kinase OS=Actinidia chinensis var. chinensis OX=1590841 GN=CEY00_Acc14116 PE	2	5	2	3	8.4	74.586	364050000	271810000	293960000	388170000	911040000	317590000
A0A2R6P414	KH domain-containing protein	CEY00_Acc33001	A0A2R6P414;A0A2R6QQW2	tr|A0A2R6P414|A0A2R6P414_ACTCH KH domain-containing protein OS=Actinidia chinensis var. chinensis OX=1590841 GN=CEY00_Acc33001 PE=4 SV=1;tr|A0A2R6QQW2|A0A2R6QQW2_ACTCH KH domain-containing protein OS=Actinidia chinensis var. chinensis OX=1590841 GN=CEY00_A	2	14	11	11	29	78.601	131700000	170500000	174230000	122080000	155580000	122850000
A0A2R6P424	Spermidine synthase	CEY00_Acc32827	A0A2R6P424	tr|A0A2R6P424|A0A2R6P424_ACTCH Spermidine synthase OS=Actinidia chinensis var. chinensis OX=1590841 GN=CEY00_Acc32827 PE=3 SV=1	1	4	2	2	10.8	37.616	77640000	68380000	70606000	125550000	111690000	69250000
A0A2R6P432	Glutathione S-transferase	CEY00_Acc33020	A0A2R6P432	tr|A0A2R6P432|A0A2R6P432_ACTCH Glutathione S-transferase OS=Actinidia chinensis var. chinensis OX=1590841 GN=CEY00_Acc33020 PE=4 SV=1	1	10	6	6	36.9	25.743	2647500000	3365100000	3088200000	1282200000	1674900000	2589000000
A0A2R6P437	Eukaryotic porin/Tom40 protein	CEY00_Acc33028	A0A2R6P437	tr|A0A2R6P437|A0A2R6P437_ACTCH Eukaryotic porin/Tom40 protein OS=Actinidia chinensis var. chinensis OX=1590841 GN=CEY00_Acc33028 PE=4 SV=1	1	8	1	1	57.1	15.129	108650000	252770000	186260000	228530000	207050000	470560000
A0A2R6QVN6	Ubiquitin-conjugating enzyme E2	CEY00_Acc13299	A0A2R6QVN6;A0A2R6P441;A0A2R6RA13	tr|A0A2R6QVN6|A0A2R6QVN6_ACTCH Ubiquitin-conjugating enzyme E2 OS=Actinidia chinensis var. chinensis OX=1590841 GN=CEY00_Acc13299 PE=3 SV=1;tr|A0A2R6P441|A0A2R6P441_ACTCH Ubiquitin-conjugating enzyme E2 OS=Actinidia chinensis var. chinensis OX=1590841 GN=C	3	2	1	2	15.8	17.334	296850000	335840000	471100000	278250000	317950000	388860000
A0A2R6P442	Peptidyl-prolyl cis-trans isomerase	CEY00_Acc33035	A0A2R6P442	tr|A0A2R6P442|A0A2R6P442_ACTCH Peptidyl-prolyl cis-trans isomerase OS=Actinidia chinensis var. chinensis OX=1590841 GN=CEY00_Acc33035 PE=3 SV=1	1	3	3	3	19	25.834	126240000	112670000	111270000			87363000
A0A2R6P446	UDP-galactose/UDP-glucose transporter like	CEY00_Acc33031	A0A2R6P446;A0A2R6QR19	tr|A0A2R6P446|A0A2R6P446_ACTCH UDP-galactose/UDP-glucose transporter like OS=Actinidia chinensis var. chinensis OX=1590841 GN=CEY00_Acc33031 PE=4 SV=1;tr|A0A2R6QR19|A0A2R6QR19_ACTCH UDP-galactose/UDP-glucose transporter like OS=Actinidia chinensis var. chi	2	1	1	1	5.4	22.293	39425000	62879000	36232000	18388000	99377000	76094000
A0A2R6P448	Serine/threonine-protein phosphatase	CEY00_Acc33016	A0A2R6P448	tr|A0A2R6P448|A0A2R6P448_ACTCH Serine/threonine-protein phosphatase OS=Actinidia chinensis var. chinensis OX=1590841 GN=CEY00_Acc33016 PE=3 SV=1	1	6	1	1	20.6	34.965		21144000	32720000		51689000	21029000
A0A2R6QR02	Cullin-3A like	CEY00_Acc14138	A0A2R6QR02;A0A2R6P454;A0A2R6QQX8	tr|A0A2R6QR02|A0A2R6QR02_ACTCH Cullin-3A like OS=Actinidia chinensis var. chinensis OX=1590841 GN=CEY00_Acc14138 PE=3 SV=1;tr|A0A2R6P454|A0A2R6P454_ACTCH Cullin-3A like OS=Actinidia chinensis var. chinensis OX=1590841 GN=CEY00_Acc33040 PE=3 SV=1	3	3	2	3	4.1	85.29	52401000	31554000	33916000	59796000	72271000
A0A2R6P460	Prefoldin subunit 3	CEY00_Acc33057	A0A2R6P460	tr|A0A2R6P460|A0A2R6P460_ACTCH Prefoldin subunit 3 OS=Actinidia chinensis var. chinensis OX=1590841 GN=CEY00_Acc33057 PE=3 SV=1	1	3	3	3	12.2	21.101	159010000	166890000	99834000	50401000	105200000	88496000
A0A2R6P461	Desiccation-related protein like	CEY00_Acc33050	A0A2R6P461;A0A2R6Q3U9	tr|A0A2R6P461|A0A2R6P461_ACTCH Desiccation-related protein like OS=Actinidia chinensis var. chinensis OX=1590841 GN=CEY00_Acc33050 PE=4 SV=1	2	8	8	8	15.2	48.19	1752500000	1853000000	1308300000	880960000	881530000	881270000
A0A2R6P462	GPN-loop GTPase	CEY00_Acc33055	A0A2R6P462	tr|A0A2R6P462|A0A2R6P462_ACTCH GPN-loop GTPase OS=Actinidia chinensis var. chinensis OX=1590841 GN=CEY00_Acc33055 PE=3 SV=1	1	1	1	1	10.6	18.519
A0A2R6P471	DNA-directed RNA polymerase subunit	CEY00_Acc22890	A0A2R6P471	tr|A0A2R6P471|A0A2R6P471_ACTCH DNA-directed RNA polymerase subunit OS=Actinidia chinensis var. chinensis OX=1590841 GN=CEY00_Acc22890 PE=3 SV=1	1	2	2	2	21.9	13.142	296350000	226400000	295110000	135220000	146150000	385890000
A0A2R6P472	Serine/threonine-protein phosphatase 4 regulatory subunit like	CEY00_Acc33069	A0A2R6P472;A0A2R6Q495	tr|A0A2R6P472|A0A2R6P472_ACTCH Serine/threonine-protein phosphatase 4 regulatory subunit like OS=Actinidia chinensis var. chinensis OX=1590841 GN=CEY00_Acc33069 PE=4 SV=1;tr|A0A2R6Q495|A0A2R6Q495_ACTCH Serine/threonine-protein phosphatase 4 regulatory subu	2	1	1	1	1.8	96.5	20289000			22953000
A0A2R6Q3U7	GTP-binding protein like	CEY00_Acc22887	A0A2R6Q3U7;A0A2R6P484;A0A2R6NRR2	tr|A0A2R6Q3U7|A0A2R6Q3U7_ACTCH GTP-binding protein like OS=Actinidia chinensis var. chinensis OX=1590841 GN=CEY00_Acc22887 PE=3 SV=1;tr|A0A2R6P484|A0A2R6P484_ACTCH GTP-binding protein like OS=Actinidia chinensis var. chinensis OX=1590841 GN=CEY00_Acc33070	3	8	2	2	43.5	22.002	55909000	67278000	113470000	61722000	95457000	171530000
A0A2R6P485	Galactokinase	CEY00_Acc33054	A0A2R6P485	tr|A0A2R6P485|A0A2R6P485_ACTCH Galactokinase OS=Actinidia chinensis var. chinensis OX=1590841 GN=CEY00_Acc33054 PE=4 SV=1	1	13	8	8	36.1	54.57	854680000	892030000	788420000	694070000	947140000	1085200000
A0A2R6P490	Acylpyruvase	CEY00_Acc33090	A0A2R6P490	tr|A0A2R6P490|A0A2R6P490_ACTCH Acylpyruvase OS=Actinidia chinensis var. chinensis OX=1590841 GN=CEY00_Acc33090 PE=4 SV=1	1	3	3	3	20.8	19.864	120840000	462490000	109000000	155270000	185870000	76328000
A0A2R6P493	Flowering time control protein like (Fragment)	CEY00_Acc33056	A0A2R6P493	tr|A0A2R6P493|A0A2R6P493_ACTCH Flowering time control protein like (Fragment) OS=Actinidia chinensis var. chinensis OX=1590841 GN=CEY00_Acc33056 PE=4 SV=1	1	9	3	9	16.6	84.719	323700000	198110000	278410000	293010000	199580000	174300000
A0A2R6Q3T0	Ribosomal protein L19	CEY00_Acc22879	A0A2R6Q3T0;A0A2R6P496	tr|A0A2R6Q3T0|A0A2R6Q3T0_ACTCH Ribosomal protein L19 OS=Actinidia chinensis var. chinensis OX=1590841 GN=CEY00_Acc22879 PE=3 SV=1;tr|A0A2R6P496|A0A2R6P496_ACTCH Ribosomal protein L19 OS=Actinidia chinensis var. chinensis OX=1590841 GN=CEY00_Acc33081 PE=3 S	2	11	4	4	38.6	24.426	1428200000	1396600000	1946600000	1428700000	1454900000	1669900000
A0A2R6P4A0	Dynein light chain	CEY00_Acc33092	A0A2R6P4A0;A0A2R6R1M1	tr|A0A2R6P4A0|A0A2R6P4A0_ACTCH Dynein light chain OS=Actinidia chinensis var. chinensis OX=1590841 GN=CEY00_Acc33092 PE=3 SV=1;tr|A0A2R6R1M1|A0A2R6R1M1_ACTCH Dynein light chain LC6, flagellar outer arm like OS=Actinidia chinensis var. chinensis OX=1590841	2	3	2	2	27.8	13.002	80806000	70622000	71239000	56933000	50570000
A0A2R6P4A1	Translationally-controlled tumor protein	CEY00_Acc33100	A0A2R6P4A1	tr|A0A2R6P4A1|A0A2R6P4A1_ACTCH Translationally-controlled tumor protein OS=Actinidia chinensis var. chinensis OX=1590841 GN=CEY00_Acc33100 PE=3 SV=1	1	10	2	10	68.5	18.897	2292700000	2408200000	3570400000	3736100000	4230700000	6356000000
A0A2R6P4A2	3-ketoacyl-CoA synthase	CEY00_Acc33096	A0A2R6P4A2	tr|A0A2R6P4A2|A0A2R6P4A2_ACTCH 3-ketoacyl-CoA synthase OS=Actinidia chinensis var. chinensis OX=1590841 GN=CEY00_Acc33096 PE=3 SV=1	1	8	7	8	17.3	50.479	74614000	109080000	147820000	305570000	114370000	124490000
A0A2R6P4B0	Dehydrogenase/reductase SDR family member protein	CEY00_Acc33108	A0A2R6P4B0	tr|A0A2R6P4B0|A0A2R6P4B0_ACTCH Dehydrogenase/reductase SDR family member protein OS=Actinidia chinensis var. chinensis OX=1590841 GN=CEY00_Acc33108 PE=4 SV=1	1	2	2	2	7.3	37.421		93128000	41849000	113440000	33292000
A0A2R6P4B2	Carboxypeptidase	CEY00_Acc33110	A0A2R6P4B2	tr|A0A2R6P4B2|A0A2R6P4B2_ACTCH Carboxypeptidase OS=Actinidia chinensis var. chinensis OX=1590841 GN=CEY00_Acc33110 PE=4 SV=1	1	2	2	2	16.4	18.281	60337000	37717000	27757000	96657000	43288000	38617000
A0A2R6Q3Q0	Kinesin-like protein	CEY00_Acc22864	A0A2R6Q3Q0;A0A2R6P4B6;A0A2R6R0R3	tr|A0A2R6Q3Q0|A0A2R6Q3Q0_ACTCH Kinesin-like protein OS=Actinidia chinensis var. chinensis OX=1590841 GN=CEY00_Acc22864 PE=3 SV=1;tr|A0A2R6P4B6|A0A2R6P4B6_ACTCH Kinesin-like protein OS=Actinidia chinensis var. chinensis OX=1590841 GN=CEY00_Acc33102 PE=3 SV=	3	4	2	4	5.7	90.3	41157000	54542000	84561000	61207000	44528000	29978000
A0A2R6P4C0	Heat shock factor-binding protein (Fragment)	CEY00_Acc33113	A0A2R6P4C0;A0A2R6Q3R8	tr|A0A2R6P4C0|A0A2R6P4C0_ACTCH Heat shock factor-binding protein (Fragment) OS=Actinidia chinensis var. chinensis OX=1590841 GN=CEY00_Acc33113 PE=4 SV=1	2	3	2	2	34.5	9.5693	238490000	312430000	199560000	193650000	235420000
A0A2R6P4C8	Cullin-1 like	CEY00_Acc33125	A0A2R6P4C8;A0A2R6Q3Q1;A0A2R6Q453	tr|A0A2R6P4C8|A0A2R6P4C8_ACTCH Cullin-1 like OS=Actinidia chinensis var. chinensis OX=1590841 GN=CEY00_Acc33125 PE=3 SV=1	3	7	4	4	10.5	81.792	82642000	133670000	60622000	36472000	37713000	137740000
A0A2R6P4D4	Eukaryotic translation initiation factor 2 subunit 3 like	CEY00_Acc33097	A0A2R6P4D4	tr|A0A2R6P4D4|A0A2R6P4D4_ACTCH Eukaryotic translation initiation factor 2 subunit 3 like OS=Actinidia chinensis var. chinensis OX=1590841 GN=CEY00_Acc33097 PE=4 SV=1	1	15	1	15	34.9	50.856	1664300000	1615400000	1299400000	2295000000	1505600000	1348300000
A0A2R6Q3Q5	40S ribosomal protein S21	CEY00_Acc22856	A0A2R6Q3Q5;A0A2R6P4E1	tr|A0A2R6Q3Q5|A0A2R6Q3Q5_ACTCH 40S ribosomal protein S21 OS=Actinidia chinensis var. chinensis OX=1590841 GN=CEY00_Acc22856 PE=3 SV=1;tr|A0A2R6P4E1|A0A2R6P4E1_ACTCH 40S ribosomal protein S21 OS=Actinidia chinensis var. chinensis OX=1590841 GN=CEY00_Acc3311	2	4	4	4	54.9	9.2443	1173900000	838120000	1418000000	977280000	1295200000	1830000000
A0A2R6P4E9	Superoxide dismutase [Cu-Zn]	CEY00_Acc33148	A0A2R6P4E9	tr|A0A2R6P4E9|A0A2R6P4E9_ACTCH Superoxide dismutase [Cu-Zn] OS=Actinidia chinensis var. chinensis OX=1590841 GN=CEY00_Acc33148 PE=3 SV=1	1	7	3	5	55.3	15.251	3421500000	1889300000	1600300000	1466100000	1348300000	2905300000
A0A2R6Q3M7	CASP-like protein	CEY00_Acc22841	A0A2R6Q3M7;A0A2R6P4F0	tr|A0A2R6Q3M7|A0A2R6Q3M7_ACTCH CASP-like protein OS=Actinidia chinensis var. chinensis OX=1590841 GN=CEY00_Acc22841 PE=3 SV=1;tr|A0A2R6P4F0|A0A2R6P4F0_ACTCH CASP-like protein OS=Actinidia chinensis var. chinensis OX=1590841 GN=CEY00_Acc33141 PE=3 SV=1	2	2	1	2	12.6	21.779				44301000
A0A2R6P4F2	Transmembrane emp24 domain-containing protein	CEY00_Acc32954	A0A2R6P4F2	tr|A0A2R6P4F2|A0A2R6P4F2_ACTCH Transmembrane emp24 domain-containing protein OS=Actinidia chinensis var. chinensis OX=1590841 GN=CEY00_Acc32954 PE=3 SV=1	1	7	3	7	25.9	24.722	352220000	256540000	316600000	389440000	508890000	505600000
A0A2R6P4F4	Protein YeeZ like	CEY00_Acc33142	A0A2R6P4F4	tr|A0A2R6P4F4|A0A2R6P4F4_ACTCH Protein YeeZ like OS=Actinidia chinensis var. chinensis OX=1590841 GN=CEY00_Acc33142 PE=4 SV=1	1	1	1	1	4	38.117		24321000	16564000			33290000
A0A2R6P4F7	Shikimate dehydrogenase (Fragment)	CEY00_Acc33149	A0A2R6P4F7	tr|A0A2R6P4F7|A0A2R6P4F7_ACTCH Shikimate dehydrogenase (Fragment) OS=Actinidia chinensis var. chinensis OX=1590841 GN=CEY00_Acc33149 PE=3 SV=1	1	8	7	8	17.1	56.875	741250000	359520000	358520000	652560000	451020000	467260000
A0A2R6P4G6	Prolyl 4-hydroxylase	CEY00_Acc33156	A0A2R6P4G6;A0A2R6Q3N9	tr|A0A2R6P4G6|A0A2R6P4G6_ACTCH Prolyl 4-hydroxylase OS=Actinidia chinensis var. chinensis OX=1590841 GN=CEY00_Acc33156 PE=4 SV=1;tr|A0A2R6Q3N9|A0A2R6Q3N9_ACTCH Prolyl 4-hydroxylase OS=Actinidia chinensis var. chinensis OX=1590841 GN=CEY00_Acc22827 PE=4 SV=	2	7	7	7	31.2	32.461	134540000	105520000	165950000	159200000	224770000	160870000
A0A2R6P4G7	PLASMODESMATA CALLOSE-BINDING PROTEIN 3 like	CEY00_Acc32975	A0A2R6P4G7	tr|A0A2R6P4G7|A0A2R6P4G7_ACTCH PLASMODESMATA CALLOSE-BINDING PROTEIN 3 like OS=Actinidia chinensis var. chinensis OX=1590841 GN=CEY00_Acc32975 PE=4 SV=1	1	1	1	1	7.6	17.944	244540000	202490000	115090000	226700000	277400000	319340000
A0A2R6P4G8	Glutamine synthetase	CEY00_Acc33168	A0A2R6P4G8	tr|A0A2R6P4G8|A0A2R6P4G8_ACTCH Glutamine synthetase OS=Actinidia chinensis var. chinensis OX=1590841 GN=CEY00_Acc33168 PE=3 SV=1	1	12	2	12	37.4	47.816	1158000000	1776300000	1423800000	1515000000	1322500000	1004400000
A0A2R6P4H7	Acyl carrier protein	CEY00_Acc33147	A0A2R6P4H7;A0A2R6Q3M3	tr|A0A2R6P4H7|A0A2R6P4H7_ACTCH Acyl carrier protein OS=Actinidia chinensis var. chinensis OX=1590841 GN=CEY00_Acc33147 PE=3 SV=1;tr|A0A2R6Q3M3|A0A2R6Q3M3_ACTCH Acyl carrier protein OS=Actinidia chinensis var. chinensis OX=1590841 GN=CEY00_Acc22835 PE=3 SV=	2	5	4	5	33.8	15.143	1289000000	1168700000	875760000	1541000000	1568500000	1755500000
A0A2R6P4I0	BSD domain-containing protein	CEY00_Acc33164	A0A2R6P4I0;A0A2R6P6N9	tr|A0A2R6P4I0|A0A2R6P4I0_ACTCH BSD domain-containing protein OS=Actinidia chinensis var. chinensis OX=1590841 GN=CEY00_Acc33164 PE=4 SV=1	2	5	2	5	15.8	48.685	71733000	39473000	40244000	30697000	48568000	32086000
A0A2R6P4I1	ATP-citrate synthase alpha chain protein	CEY00_Acc33174	A0A2R6P4I1	tr|A0A2R6P4I1|A0A2R6P4I1_ACTCH ATP-citrate synthase alpha chain protein OS=Actinidia chinensis var. chinensis OX=1590841 GN=CEY00_Acc33174 PE=4 SV=1	1	7	1	1	19.4	47.183
A0A2R6P4J4	Dihydrolipoyl dehydrogenase	CEY00_Acc33182	A0A2R6P4J4	tr|A0A2R6P4J4|A0A2R6P4J4_ACTCH Dihydrolipoyl dehydrogenase OS=Actinidia chinensis var. chinensis OX=1590841 GN=CEY00_Acc33182 PE=4 SV=1	1	2	1	1	20.4	11.539		80230000		199240000	133050000	134690000
A0A2R6P4L4	DNA-directed RNA polymerases II and IV subunit 5A like	CEY00_Acc33206	A0A2R6P4L4	tr|A0A2R6P4L4|A0A2R6P4L4_ACTCH DNA-directed RNA polymerases II and IV subunit 5A like OS=Actinidia chinensis var. chinensis OX=1590841 GN=CEY00_Acc33206 PE=3 SV=1	1	2	2	2	8.7	23.901	48879000	92266000			57818000	68017000
A0A2R6P4L6	Phospholipase	CEY00_Acc33205	A0A2R6P4L6	tr|A0A2R6P4L6|A0A2R6P4L6_ACTCH Phospholipase OS=Actinidia chinensis var. chinensis OX=1590841 GN=CEY00_Acc33205 PE=3 SV=1	1	3	3	3	25.6	17.169	136560000	225370000	134400000		52241000	257850000
A0A2R6P4M5	Prefoldin subunit like	CEY00_Acc33216	A0A2R6P4M5;A0A2R6S268	tr|A0A2R6P4M5|A0A2R6P4M5_ACTCH Prefoldin subunit like OS=Actinidia chinensis var. chinensis OX=1590841 GN=CEY00_Acc33216 PE=4 SV=1	2	10	10	10	70.3	14.811	632000000	421790000	378590000	549310000	396690000	365780000
A0A2R6P4M6	Beta-amyrin 28-oxidase	CEY00_Acc33219	A0A2R6P4M6;A0A2R6PMW0	tr|A0A2R6P4M6|A0A2R6P4M6_ACTCH Beta-amyrin 28-oxidase OS=Actinidia chinensis var. chinensis OX=1590841 GN=CEY00_Acc33219 PE=3 SV=1;tr|A0A2R6PMW0|A0A2R6PMW0_ACTCH Beta-amyrin 28-oxidase OS=Actinidia chinensis var. chinensis OX=1590841 GN=CEY00_Acc28194 PE=3	2	2	2	2	4.6	55.038	72801000		61121000
A0A2R6P4M7	ATP-citrate synthase beta chain protein	CEY00_Acc33062	A0A2R6P4M7	tr|A0A2R6P4M7|A0A2R6P4M7_ACTCH ATP-citrate synthase beta chain protein OS=Actinidia chinensis var. chinensis OX=1590841 GN=CEY00_Acc33062 PE=4 SV=1	1	27	0	7	47.7	65.882	1768300000	2073200000	1633600000	578650000	1002800000	1326600000
A0A2R6P4N0	Actin cytoskeleton-regulatory complex protein	CEY00_Acc33220	A0A2R6P4N0	tr|A0A2R6P4N0|A0A2R6P4N0_ACTCH Actin cytoskeleton-regulatory complex protein OS=Actinidia chinensis var. chinensis OX=1590841 GN=CEY00_Acc33220 PE=4 SV=1	1	16	16	16	15.4	130.35	470140000	450140000	360580000	469710000	389810000	264880000
A0A2R6P4N4	Leucine-rich repeat extensin-like protein	CEY00_Acc33226	A0A2R6P4N4	tr|A0A2R6P4N4|A0A2R6P4N4_ACTCH Leucine-rich repeat extensin-like protein OS=Actinidia chinensis var. chinensis OX=1590841 GN=CEY00_Acc33226 PE=4 SV=1	1	8	8	8	12	68.395	901380000	648240000	755410000	450290000	627370000	795030000
A0A2R6P4N9	Acetate/butyrate--CoA ligase AAE7, peroxisomal like	CEY00_Acc33072	A0A2R6P4N9;A0A2R6Q3T4	tr|A0A2R6P4N9|A0A2R6P4N9_ACTCH Acetate/butyrate--CoA ligase AAE7, peroxisomal like OS=Actinidia chinensis var. chinensis OX=1590841 GN=CEY00_Acc33072 PE=4 SV=1;tr|A0A2R6Q3T4|A0A2R6Q3T4_ACTCH Acetate/butyrate--CoA ligase AAE7, peroxisomal like OS=Actinidia	2	5	5	5	8.8	62.364	60162000	117570000	117080000	113310000	126780000	140880000
A0A2R6P4P1	Proteasome subunit beta	CEY00_Acc33208	A0A2R6P4P1	tr|A0A2R6P4P1|A0A2R6P4P1_ACTCH Proteasome subunit beta OS=Actinidia chinensis var. chinensis OX=1590841 GN=CEY00_Acc33208 PE=3 SV=1	1	13	0	1	52.5	25.419			16978000		20387000	10569000
A0A2R6P4P7	Protein FAR1-RELATED SEQUENCE like	CEY00_Acc33232	A0A2R6P4P7;A0A2R6Q3Y2;A0A2R6R6K7;A0A2R6Q1H7	tr|A0A2R6P4P7|A0A2R6P4P7_ACTCH Protein FAR1-RELATED SEQUENCE like OS=Actinidia chinensis var. chinensis OX=1590841 GN=CEY00_Acc33232 PE=4 SV=1;tr|A0A2R6Q3Y2|A0A2R6Q3Y2_ACTCH Protein FAR1-RELATED SEQUENCE like (Fragment) OS=Actinidia chinensis var. chinensi	4	5	2	2	6.1	86.129	57210000			42690000
A0A2R6P4Q2	Potassium transporter	CEY00_Acc33244	A0A2R6P4Q2	tr|A0A2R6P4Q2|A0A2R6P4Q2_ACTCH Potassium transporter OS=Actinidia chinensis var. chinensis OX=1590841 GN=CEY00_Acc33244 PE=3 SV=1	1	3	3	3	4.7	87.062		8122300
A0A2R6P4Q5	HEAT protein	CEY00_Acc33246	A0A2R6P4Q5	tr|A0A2R6P4Q5|A0A2R6P4Q5_ACTCH HEAT protein OS=Actinidia chinensis var. chinensis OX=1590841 GN=CEY00_Acc33246 PE=4 SV=1	1	19	1	1	36.3	65.409	224080000	218550000	120670000	141570000	86002000	160000000
A0A2R6P4Q7	Mediator of RNA polymerase II transcription subunit like (Fragment)	CEY00_Acc33247	A0A2R6P4Q7;A0A2R6S2A9;A0A2R6R444;A0A2R6Q368	tr|A0A2R6P4Q7|A0A2R6P4Q7_ACTCH Mediator of RNA polymerase II transcription subunit like (Fragment) OS=Actinidia chinensis var. chinensis OX=1590841 GN=CEY00_Acc33247 PE=4 SV=1;tr|A0A2R6S2A9|A0A2R6S2A9_ACTCH Xylosyltransferase OS=Actinidia chinensis var. ch	4	3	3	3	7.5	45.036	47170000	49780000	44780000		39356000	31448000
A0A2R6P4Q9	3-hydroxyacyl-CoA dehydrogenase	CEY00_Acc33093	A0A2R6P4Q9	tr|A0A2R6P4Q9|A0A2R6P4Q9_ACTCH 3-hydroxyacyl-CoA dehydrogenase OS=Actinidia chinensis var. chinensis OX=1590841 GN=CEY00_Acc33093 PE=3 SV=1	1	31	8	31	42.2	79.247	4822700000	5968700000	5273900000	7699700000	6938400000	7691600000
A0A2R6P4R2	BPI/LBP family protein	CEY00_Acc33254	A0A2R6P4R2	tr|A0A2R6P4R2|A0A2R6P4R2_ACTCH BPI/LBP family protein OS=Actinidia chinensis var. chinensis OX=1590841 GN=CEY00_Acc33254 PE=4 SV=1	1	3	3	3	6.3	55.891	54535000	71540000	30626000	45579000	60492000	46424000
A0A2R6QD95	Serine/threonine-protein phosphatase	CEY00_Acc19374	A0A2R6QD95;A0A2R6P4R4	tr|A0A2R6QD95|A0A2R6QD95_ACTCH Serine/threonine-protein phosphatase OS=Actinidia chinensis var. chinensis OX=1590841 GN=CEY00_Acc19374 PE=3 SV=1;tr|A0A2R6P4R4|A0A2R6P4R4_ACTCH Serine/threonine-protein phosphatase OS=Actinidia chinensis var. chinensis OX=15	2	3	1	1	11.1	34.938
A0A2R6P4R5	Transcription initiation factor TFIID subunit like	CEY00_Acc33258	A0A2R6P4R5	tr|A0A2R6P4R5|A0A2R6P4R5_ACTCH Transcription initiation factor TFIID subunit like OS=Actinidia chinensis var. chinensis OX=1590841 GN=CEY00_Acc33258 PE=4 SV=1	1	2	2	2	5.2	60.483	27623000
A0A2R6P4S1	YTH domain-containing family protein	CEY00_Acc33239	A0A2R6P4S1	tr|A0A2R6P4S1|A0A2R6P4S1_ACTCH YTH domain-containing family protein OS=Actinidia chinensis var. chinensis OX=1590841 GN=CEY00_Acc33239 PE=4 SV=1	1	3	2	3	5.9	65.856		52731000	84264000	19027000	109200000	82438000
A0A2R6P4S4	Glycerophosphodiester phosphodiesterase	CEY00_Acc33266	A0A2R6P4S4	tr|A0A2R6P4S4|A0A2R6P4S4_ACTCH Glycerophosphodiester phosphodiesterase OS=Actinidia chinensis var. chinensis OX=1590841 GN=CEY00_Acc33266 PE=4 SV=1	1	3	3	3	5.3	83.474				87276000	78565000	93773000
A0A2R6P4S6	Beta-(1,2)-xylosyltransferase	CEY00_Acc33268	A0A2R6P4S6;A0A2R6QDB9	tr|A0A2R6P4S6|A0A2R6P4S6_ACTCH Beta-(1,2)-xylosyltransferase OS=Actinidia chinensis var. chinensis OX=1590841 GN=CEY00_Acc33268 PE=4 SV=1;tr|A0A2R6QDB9|A0A2R6QDB9_ACTCH Beta-(1,2)-xylosyltransferase OS=Actinidia chinensis var. chinensis OX=1590841 GN=CEY00	2	1	1	1	2.3	57.857					24124000
A0A2R6P4T1	Uncharacterized protein	CEY00_Acc33272	A0A2R6P4T1	tr|A0A2R6P4T1|A0A2R6P4T1_ACTCH Uncharacterized protein OS=Actinidia chinensis var. chinensis OX=1590841 GN=CEY00_Acc33272 PE=4 SV=1	1	2	1	1	3.9	41.885			10109000	14137000	9586800
A0A2R6P765	Fimbrin-2 like	CEY00_Acc31928	A0A2R6P765;A0A2R6PPL6;A0A2R6QJN1;A0A2R6QSM9;A0A2R6P4T2;A0A2R6PU49;A0A2R6PR36	tr|A0A2R6P765|A0A2R6P765_ACTCH Fimbrin-2 like OS=Actinidia chinensis var. chinensis OX=1590841 GN=CEY00_Acc31928 PE=4 SV=1;tr|A0A2R6PPL6|A0A2R6PPL6_ACTCH Fimbrin-2 like OS=Actinidia chinensis var. chinensis OX=1590841 GN=CEY00_Acc25727 PE=4 SV=1;tr|A0A2R6Q	7	1	1	1	2.2	67.154	43054000	39279000	39258000	39778000	20518000	29818000
A0A2R6QDA2	Glucan endo-1,3-beta-glucosidase	CEY00_Acc19387	A0A2R6QDA2;A0A2R6P4U5;A0A2R6QDF7	tr|A0A2R6QDA2|A0A2R6QDA2_ACTCH Glucan endo-1,3-beta-glucosidase OS=Actinidia chinensis var. chinensis OX=1590841 GN=CEY00_Acc19387 PE=3 SV=1;tr|A0A2R6P4U5|A0A2R6P4U5_ACTCH Glucan endo-1,3-beta-glucosidase OS=Actinidia chinensis var. chinensis OX=1590841 GN	3	2	1	1	4.6	51.339	22906000		34330000	30649000	41748000	25171000
A0A2R6P4V4	Aspartate carbamoyltransferase	CEY00_Acc33297	A0A2R6P4V4;A0A2R6QDA3	tr|A0A2R6P4V4|A0A2R6P4V4_ACTCH Aspartate carbamoyltransferase OS=Actinidia chinensis var. chinensis OX=1590841 GN=CEY00_Acc33297 PE=3 SV=1;tr|A0A2R6QDA3|A0A2R6QDA3_ACTCH Aspartate carbamoyltransferase OS=Actinidia chinensis var. chinensis OX=1590841 GN=CEY	2	4	4	4	10.1	43.419	88653000	114140000	91470000	112150000	128410000	171660000
A0A2R6QD23	DUF21 domain-containing protein	CEY00_Acc19342	A0A2R6QD23;A0A2R6P4V7	tr|A0A2R6QD23|A0A2R6QD23_ACTCH DUF21 domain-containing protein OS=Actinidia chinensis var. chinensis OX=1590841 GN=CEY00_Acc19342 PE=4 SV=1;tr|A0A2R6P4V7|A0A2R6P4V7_ACTCH DUF21 domain-containing protein OS=Actinidia chinensis var. chinensis OX=1590841 GN=C	2	2	2	2	2.9	73.633				12092000
A0A2R6P4V9	Microtubule-associated protein	CEY00_Acc33295	A0A2R6P4V9	tr|A0A2R6P4V9|A0A2R6P4V9_ACTCH Microtubule-associated protein OS=Actinidia chinensis var. chinensis OX=1590841 GN=CEY00_Acc33295 PE=4 SV=1	1	6	2	2	11.3	65.49	27894000			10659000	18051000
A0A2R6P4W4	EH domain-containing protein	CEY00_Acc33290	A0A2R6P4W4;A0A2R6QD88	tr|A0A2R6P4W4|A0A2R6P4W4_ACTCH EH domain-containing protein OS=Actinidia chinensis var. chinensis OX=1590841 GN=CEY00_Acc33290 PE=3 SV=1;tr|A0A2R6QD88|A0A2R6QD88_ACTCH EH domain-containing protein OS=Actinidia chinensis var. chinensis OX=1590841 GN=CEY00_A	2	4	2	2	10.4	61.537	29487000		26383000	16905000	25175000
A0A2R6Q3N0	NADH dehydrogenase [ubiquinone] 1 alpha subcomplex subunit 8-B like	CEY00_Acc22829	A0A2R6Q3N0;A0A2R6P4W6	tr|A0A2R6Q3N0|A0A2R6Q3N0_ACTCH NADH dehydrogenase [ubiquinone] 1 alpha subcomplex subunit 8-B like OS=Actinidia chinensis var. chinensis OX=1590841 GN=CEY00_Acc22829 PE=4 SV=1;tr|A0A2R6P4W6|A0A2R6P4W6_ACTCH NADH dehydrogenase [ubiquinone] 1 alpha subcomple	2	2	2	2	16	11.957	36783000	35576000		68421000	31318000	17627000
A0A2R6P4W8	GDSL esterase/lipase	CEY00_Acc33312	A0A2R6P4W8;A0A2R6P4W7	tr|A0A2R6P4W8|A0A2R6P4W8_ACTCH GDSL esterase/lipase OS=Actinidia chinensis var. chinensis OX=1590841 GN=CEY00_Acc33312 PE=3 SV=1	2	4	2	2	16.2	39.986	133120000	209600000	132380000
A0A2R6RB90	Pyridoxal phosphate homeostasis protein	CEY00_Acc09729	A0A2R6RB90;A0A2R6QLV5;A0A2R6P4W9	tr|A0A2R6RB90|A0A2R6RB90_ACTCH Pyridoxal phosphate homeostasis protein OS=Actinidia chinensis var. chinensis OX=1590841 GN=CEY00_Acc09729 PE=3 SV=1;tr|A0A2R6QLV5|A0A2R6QLV5_ACTCH Pyridoxal phosphate homeostasis protein OS=Actinidia chinensis var. chinensis	3	1	1	1	5.3	26.675	9748700			11743000
A0A2R6P4X1	Dihydrolipoyllysine-residue succinyltransferase component of 2-oxoglutarate dehydrogenase	CEY00_Acc33309	A0A2R6P4X1	tr|A0A2R6P4X1|A0A2R6P4X1_ACTCH Dihydrolipoyllysine-residue succinyltransferase component of 2-oxoglutarate dehydrogenase OS=Actinidia chinensis var. chinensis OX=1590841 GN=CEY00_Acc33309 PE=4 SV=1	1	17	2	6	31.8	51.749	563930000	549330000	551700000	631910000	529070000	679660000
A0A2R6P4Y4	Polyadenylate-binding protein (Fragment)	CEY00_Acc33331	A0A2R6P4Y4	tr|A0A2R6P4Y4|A0A2R6P4Y4_ACTCH Polyadenylate-binding protein (Fragment) OS=Actinidia chinensis var. chinensis OX=1590841 GN=CEY00_Acc33331 PE=4 SV=1	1	11	5	11	31.2	45.412	1715300000	1703000000	2024000000	1152800000	1336300000	1703300000
A0A2R6P4Y7	Protein FATTY ACID EXPORT like	CEY00_Acc33334	A0A2R6P4Y7	tr|A0A2R6P4Y7|A0A2R6P4Y7_ACTCH Protein FATTY ACID EXPORT like OS=Actinidia chinensis var. chinensis OX=1590841 GN=CEY00_Acc33334 PE=4 SV=1	1	1	1	1	9.2	12.286		41355000		46418000	36324000	78113000
A0A2R6P502	Proteasome subunit beta	CEY00_Acc33337	A0A2R6P502	tr|A0A2R6P502|A0A2R6P502_ACTCH Proteasome subunit beta OS=Actinidia chinensis var. chinensis OX=1590841 GN=CEY00_Acc33337 PE=3 SV=1	1	13	3	3	67.2	22.56	135860000			301940000
A0A2R6P505	Uncharacterized protein	CEY00_Acc33193	A0A2R6P505;A0A2R6Q3Y3	tr|A0A2R6P505|A0A2R6P505_ACTCH Uncharacterized protein OS=Actinidia chinensis var. chinensis OX=1590841 GN=CEY00_Acc33193 PE=4 SV=1;tr|A0A2R6Q3Y3|A0A2R6Q3Y3_ACTCH Uncharacterized protein OS=Actinidia chinensis var. chinensis OX=1590841 GN=CEY00_Acc22926 PE	2	3	3	3	6.7	51.28		28108000	24166000		25151000
A0A2R6Q3J0	Thermospermine synthase	CEY00_Acc22801	A0A2R6Q3J0;A0A2R6P512	tr|A0A2R6Q3J0|A0A2R6Q3J0_ACTCH Thermospermine synthase OS=Actinidia chinensis var. chinensis OX=1590841 GN=CEY00_Acc22801 PE=3 SV=1;tr|A0A2R6P512|A0A2R6P512_ACTCH Thermospermine synthase OS=Actinidia chinensis var. chinensis OX=1590841 GN=CEY00_Acc33356 PE	2	2	2	2	5.9	38.183	116610000	41645000	28433000	56742000		88480000
A0A2R6P513	Bet1-like SNARE 1-1	CEY00_Acc33204	A0A2R6P513	tr|A0A2R6P513|A0A2R6P513_ACTCH Bet1-like SNARE 1-1 OS=Actinidia chinensis var. chinensis OX=1590841 GN=CEY00_Acc33204 PE=4 SV=1	1	1	1	1	11.4	14.144			37718000
A0A2R6P519	2-hydroxyisoflavanone dehydratase	CEY00_Acc33365	A0A2R6P519	tr|A0A2R6P519|A0A2R6P519_ACTCH 2-hydroxyisoflavanone dehydratase OS=Actinidia chinensis var. chinensis OX=1590841 GN=CEY00_Acc33365 PE=4 SV=1	1	6	6	6	18.1	36.261	211110000	171020000	152690000	171490000	163920000	226850000
A0A2R6P525	RAN GTPase-activating protein	CEY00_Acc33366	A0A2R6P525	tr|A0A2R6P525|A0A2R6P525_ACTCH RAN GTPase-activating protein OS=Actinidia chinensis var. chinensis OX=1590841 GN=CEY00_Acc33366 PE=4 SV=1	1	12	11	12	29.5	59.622	890670000	718130000	904850000	614440000	538490000	423990000
A0A2R6PK66	Nuclear transcription factor Y subunit C-9 like	CEY00_Acc27321	A0A2R6PK66;A0A2R6RV24;A0A2R6Q3K4;A0A2R6P528;A0A2R6QDQ7	tr|A0A2R6PK66|A0A2R6PK66_ACTCH Nuclear transcription factor Y subunit C-9 like OS=Actinidia chinensis var. chinensis OX=1590841 GN=CEY00_Acc27321 PE=4 SV=1;tr|A0A2R6RV24|A0A2R6RV24_ACTCH Nuclear transcription factor Y subunit C-9 like OS=Actinidia chinensi	5	2	1	2	8.1	27.753	87525000	103960000	62374000		77076000
A0A2R6P546	Glycine-rich RNA-binding protein	CEY00_Acc33386	A0A2R6P546;A0A2R6QD24	tr|A0A2R6P546|A0A2R6P546_ACTCH Glycine-rich RNA-binding protein OS=Actinidia chinensis var. chinensis OX=1590841 GN=CEY00_Acc33386 PE=4 SV=1;tr|A0A2R6QD24|A0A2R6QD24_ACTCH Glycine-rich RNA-binding protein OS=Actinidia chinensis var. chinensis OX=1590841 GN	2	1	1	1	1.8	77.825		53894000	68177000
A0A2R6P548	Fasciclin-like arabinogalactan protein	CEY00_Acc33391	A0A2R6P548	tr|A0A2R6P548|A0A2R6P548_ACTCH Fasciclin-like arabinogalactan protein OS=Actinidia chinensis var. chinensis OX=1590841 GN=CEY00_Acc33391 PE=4 SV=1	1	11	5	11	37.3	43.746	1822500000	1333800000	1138800000	1387700000	2014500000	1150800000
A0A2R6P549	ATP-dependent (S)-NAD(P)H-hydrate dehydratase	CEY00_Acc33373	A0A2R6P549	tr|A0A2R6P549|A0A2R6P549_ACTCH ATP-dependent (S)-NAD(P)H-hydrate dehydratase OS=Actinidia chinensis var. chinensis OX=1590841 GN=CEY00_Acc33373 PE=3 SV=1	1	5	5	5	16.9	38.41	149550000	72316000	128790000	73957000	122420000	143450000
A0A2R6P552	Transmembrane emp24 domain-containing protein	CEY00_Acc33397	A0A2R6P552	tr|A0A2R6P552|A0A2R6P552_ACTCH Transmembrane emp24 domain-containing protein OS=Actinidia chinensis var. chinensis OX=1590841 GN=CEY00_Acc33397 PE=3 SV=1	1	5	1	1	24.1	24.398	11856000		7343200	12163000	13188000
A0A2R6P565	Pre-mRNA-splicing factor cwc15 like	CEY00_Acc33407	A0A2R6P565;A0A2R6Q443	tr|A0A2R6P565|A0A2R6P565_ACTCH Pre-mRNA-splicing factor cwc15 like OS=Actinidia chinensis var. chinensis OX=1590841 GN=CEY00_Acc33407 PE=4 SV=1;tr|A0A2R6Q443|A0A2R6Q443_ACTCH Spliceosome-associated protein OS=Actinidia chinensis var. chinensis OX=1590841 G	2	3	3	3	15.7	26.733	74330000	71065000	60057000	30807000	38177000
A0A2R6R9M4	Eukaryotic translation initiation factor 1A like	CEY00_Acc09185	A0A2R6R9M4;A0A2R6QD78;A0A2R6Q7T7;A0A2R6P568;A0A2R6RCL8	tr|A0A2R6R9M4|A0A2R6R9M4_ACTCH Eukaryotic translation initiation factor 1A like OS=Actinidia chinensis var. chinensis OX=1590841 GN=CEY00_Acc09185 PE=3 SV=1;tr|A0A2R6QD78|A0A2R6QD78_ACTCH Eukaryotic translation initiation factor 1A like OS=Actinidia chinen	5	5	5	5	27.6	16.343	549810000	438270000	401960000	487780000	789930000	370290000
A0A2R6P571	THO complex subunit like	CEY00_Acc33427	A0A2R6P571	tr|A0A2R6P571|A0A2R6P571_ACTCH THO complex subunit like OS=Actinidia chinensis var. chinensis OX=1590841 GN=CEY00_Acc33427 PE=4 SV=1	1	4	4	4	14.4	34.995	60541000	128720000	157070000	97381000	114160000	107170000
A0A2R6QCZ4	KH domain-containing protein	CEY00_Acc19310	A0A2R6QCZ4;A0A2R6QTA8;A0A2R6P575;A0A2R6RXT2;A0A2R6RRX7;A0A2R6R9E3;A0A2R6P6L7;A0A2R6R8K7;A0A2R6PQ71	tr|A0A2R6QCZ4|A0A2R6QCZ4_ACTCH KH domain-containing protein OS=Actinidia chinensis var. chinensis OX=1590841 GN=CEY00_Acc19310 PE=4 SV=1;tr|A0A2R6QTA8|A0A2R6QTA8_ACTCH KH domain-containing protein OS=Actinidia chinensis var. chinensis OX=1590841 GN=CEY00_A	9	2	2	2	7.4	25.241	159450000	69758000	68836000	42913000	48089000	46559000
A0A2R6QCX3	Photosystem I reaction center subunit V like	CEY00_Acc19295	A0A2R6QCX3;A0A2R6P583	tr|A0A2R6QCX3|A0A2R6QCX3_ACTCH Photosystem I reaction center subunit V like OS=Actinidia chinensis var. chinensis OX=1590841 GN=CEY00_Acc19295 PE=4 SV=1;tr|A0A2R6P583|A0A2R6P583_ACTCH Photosystem I reaction center subunit V like OS=Actinidia chinensis var.	2	2	2	2	17.9	15.771	334480000	435610000	352770000	730900000	668590000	407980000
A0A2R6QD01	Small nuclear ribonucleoprotein Sm D1	CEY00_Acc19309	A0A2R6QD01;A0A2R6P585	tr|A0A2R6QD01|A0A2R6QD01_ACTCH Small nuclear ribonucleoprotein Sm D1 OS=Actinidia chinensis var. chinensis OX=1590841 GN=CEY00_Acc19309 PE=3 SV=1;tr|A0A2R6P585|A0A2R6P585_ACTCH Small nuclear ribonucleoprotein Sm D1 OS=Actinidia chinensis var. chinensis OX=	2	3	1	1	36.8	12.624	33974000		37695000	43367000	63553000	27566000
A0A2R6P587	DNA damage-inducible protein	CEY00_Acc33419	A0A2R6P587;A0A2R6QD00	tr|A0A2R6P587|A0A2R6P587_ACTCH DNA damage-inducible protein OS=Actinidia chinensis var. chinensis OX=1590841 GN=CEY00_Acc33419 PE=4 SV=1	2	16	16	16	46.4	44.939	803150000	1321700000	1123300000	1112900000	1363100000	1573200000
A0A2R6P596	NADH-ubiquinone oxidoreductase	CEY00_Acc33276	A0A2R6P596	tr|A0A2R6P596|A0A2R6P596_ACTCH NADH-ubiquinone oxidoreductase OS=Actinidia chinensis var. chinensis OX=1590841 GN=CEY00_Acc33276 PE=4 SV=1	1	4	1	1	49	10.89	274640000	516470000	400470000	215840000	247310000
A0A2R6P5A2	WD repeat-containing protein	CEY00_Acc33452	A0A2R6P5A2	tr|A0A2R6P5A2|A0A2R6P5A2_ACTCH WD repeat-containing protein OS=Actinidia chinensis var. chinensis OX=1590841 GN=CEY00_Acc33452 PE=4 SV=1	1	2	2	2	2.7	89.635		13392000	11109000
A0A2R6P5A6	Endo-1,3 like	CEY00_Acc33286	A0A2R6P5A6	tr|A0A2R6P5A6|A0A2R6P5A6_ACTCH Endo-1,3 like OS=Actinidia chinensis var. chinensis OX=1590841 GN=CEY00_Acc33286 PE=4 SV=1	1	4	3	3	16.7	25.486	79180000	99004000	71502000	88990000	76021000	100260000
A0A2R6P5B2	Peptidyl-prolyl cis-trans isomerase	CEY00_Acc33454	A0A2R6P5B2	tr|A0A2R6P5B2|A0A2R6P5B2_ACTCH Peptidyl-prolyl cis-trans isomerase OS=Actinidia chinensis var. chinensis OX=1590841 GN=CEY00_Acc33454 PE=3 SV=1	1	3	3	3	5.7	74.167	62891000	42179000	59673000		35130000	40670000
A0A2R6P5D1	Obg-like ATPase 1	CEY00_Acc33455	A0A2R6P5D1	tr|A0A2R6P5D1|A0A2R6P5D1_ACTCH Obg-like ATPase 1 OS=Actinidia chinensis var. chinensis OX=1590841 GN=CEY00_Acc33455 PE=3 SV=1	1	4	4	4	10.7	46.005		25339000				53292000
A0A2R6P5L9	Pre-mRNA-splicing factor ATP-dependent RNA helicase	CEY00_Acc31531	A0A2R6P5L9;A0A2R6PPH8	tr|A0A2R6P5L9|A0A2R6P5L9_ACTCH Pre-mRNA-splicing factor ATP-dependent RNA helicase OS=Actinidia chinensis var. chinensis OX=1590841 GN=CEY00_Acc31531 PE=4 SV=1	2	14	4	4	24.9	82.893		26668000	38665000		30395000	43609000
A0A2R6P5M1	ATP-dependent Clp protease proteolytic subunit	CEY00_Acc31541	A0A2R6P5M1;A0A2R6QD42	tr|A0A2R6P5M1|A0A2R6P5M1_ACTCH ATP-dependent Clp protease proteolytic subunit OS=Actinidia chinensis var. chinensis OX=1590841 GN=CEY00_Acc31541 PE=3 SV=1;tr|A0A2R6QD42|A0A2R6QD42_ACTCH ATP-dependent Clp protease proteolytic subunit OS=Actinidia chinensis	2	3	3	3	11.7	33.61	111420000	126180000	85568000	145100000	100720000	100250000
A0A2R6P5M2	Calvin cycle protein like	CEY00_Acc31547	A0A2R6P5M2	tr|A0A2R6P5M2|A0A2R6P5M2_ACTCH Calvin cycle protein like OS=Actinidia chinensis var. chinensis OX=1590841 GN=CEY00_Acc31547 PE=4 SV=1	1	1	1	1	23.1	14.247				74895000
A0A2R6P5N3	Glutamyl endopeptidase (Fragment)	CEY00_Acc31546	A0A2R6P5N3	tr|A0A2R6P5N3|A0A2R6P5N3_ACTCH Glutamyl endopeptidase (Fragment) OS=Actinidia chinensis var. chinensis OX=1590841 GN=CEY00_Acc31546 PE=4 SV=1	1	17	6	6	26	101.12	40715000	95729000	84277000	133470000	30038000
A0A2R6P5N8	WEB family protein	CEY00_Acc33400	A0A2R6P5N8	tr|A0A2R6P5N8|A0A2R6P5N8_ACTCH WEB family protein OS=Actinidia chinensis var. chinensis OX=1590841 GN=CEY00_Acc33400 PE=4 SV=1	1	2	1	1	3.5	72.139
A0A2R6P5Q9	Subtilisin-like protease	CEY00_Acc31571	A0A2R6P5Q9	tr|A0A2R6P5Q9|A0A2R6P5Q9_ACTCH Subtilisin-like protease OS=Actinidia chinensis var. chinensis OX=1590841 GN=CEY00_Acc31571 PE=4 SV=1	1	1	1	1	2	86.182						312070000
A0A2R6P5R0	Lipid-phosphate phosphatase	CEY00_Acc31580	A0A2R6P5R0	tr|A0A2R6P5R0|A0A2R6P5R0_ACTCH Lipid-phosphate phosphatase OS=Actinidia chinensis var. chinensis OX=1590841 GN=CEY00_Acc31580 PE=4 SV=1	1	4	1	1	16.8	30.922		58130000	21983000		36413000	46193000
A0A2R6P5S1	Stress-related protein	CEY00_Acc31607	A0A2R6P5S1	tr|A0A2R6P5S1|A0A2R6P5S1_ACTCH Stress-related protein OS=Actinidia chinensis var. chinensis OX=1590841 GN=CEY00_Acc31607 PE=4 SV=1	1	10	9	10	42.4	27.767	487190000	669350000	599040000	726180000	714190000	793920000
A0A2R6P5S4	Universal stress protein	CEY00_Acc31598	A0A2R6P5S4	tr|A0A2R6P5S4|A0A2R6P5S4_ACTCH Universal stress protein OS=Actinidia chinensis var. chinensis OX=1590841 GN=CEY00_Acc31598 PE=4 SV=1	1	6	6	6	41	17.763	197150000	160650000	156410000	608150000	389170000	250370000
A0A2R6P5S6	Heat shock factor-binding protein (Fragment)	CEY00_Acc31610	A0A2R6P5S6	tr|A0A2R6P5S6|A0A2R6P5S6_ACTCH Heat shock factor-binding protein (Fragment) OS=Actinidia chinensis var. chinensis OX=1590841 GN=CEY00_Acc31610 PE=4 SV=1	1	4	3	4	66.7	9.5975	823410000	801150000	594900000	326220000	360590000	867350000
A0A2R6P5S9	ABC transporter C family member 4 like	CEY00_Acc31602	A0A2R6P5S9	tr|A0A2R6P5S9|A0A2R6P5S9_ACTCH ABC transporter C family member 4 like OS=Actinidia chinensis var. chinensis OX=1590841 GN=CEY00_Acc31602 PE=4 SV=1	1	8	1	8	6.8	160.01	42064000	47428000	79073000	115240000	368550000	175820000
A0A2R6P5T0	NADH dehydrogenase [ubiquinone] iron-sulfur protein like	CEY00_Acc31594	A0A2R6P5T0;A0A2R6QDR0	tr|A0A2R6P5T0|A0A2R6P5T0_ACTCH NADH dehydrogenase [ubiquinone] iron-sulfur protein like OS=Actinidia chinensis var. chinensis OX=1590841 GN=CEY00_Acc31594 PE=4 SV=1;tr|A0A2R6QDR0|A0A2R6QDR0_ACTCH NADH dehydrogenase [ubiquinone] iron-sulfur protein like OS=	2	3	3	3	34.1	9.7829			87503000	101730000	206830000	88850000
A0A2R6P5T4	Translocase of chloroplast like	CEY00_Acc31606	A0A2R6P5T4	tr|A0A2R6P5T4|A0A2R6P5T4_ACTCH Translocase of chloroplast like OS=Actinidia chinensis var. chinensis OX=1590841 GN=CEY00_Acc31606 PE=4 SV=1	1	15	2	2	12.9	148.13		32347000		63103000	24340000	23454000
A0A2R6P5T7	Ribosomal protein L19	CEY00_Acc31572	A0A2R6P5T7	tr|A0A2R6P5T7|A0A2R6P5T7_ACTCH Ribosomal protein L19 OS=Actinidia chinensis var. chinensis OX=1590841 GN=CEY00_Acc31572 PE=3 SV=1	1	11	1	11	39.2	24.7	7860100000	5721400000	8613200000	4790200000	5160700000	5119100000
A0A2R6Q703	Alpha crystallin/Hsp20 domain protein	CEY00_Acc21439	A0A2R6Q703;A0A2R6P5T9;A0A2R6PQR3	tr|A0A2R6Q703|A0A2R6Q703_ACTCH Alpha crystallin/Hsp20 domain protein OS=Actinidia chinensis var. chinensis OX=1590841 GN=CEY00_Acc21439 PE=3 SV=1;tr|A0A2R6P5T9|A0A2R6P5T9_ACTCH Class I heat shock protein OS=Actinidia chinensis var. chinensis OX=1590841 GN=	3	3	2	3	17.6	17.539	131230000	343920000	87110000	68706000	47970000	201430000
A0A2R6P5U3	Dephospho-CoA kinase	CEY00_Acc31616	A0A2R6P5U3	tr|A0A2R6P5U3|A0A2R6P5U3_ACTCH Dephospho-CoA kinase OS=Actinidia chinensis var. chinensis OX=1590841 GN=CEY00_Acc31616 PE=3 SV=1	1	1	1	1	8.7	25.641	37465000
A0A2R6P5U4	Glutathione S-transferase	CEY00_Acc31618	A0A2R6P5U4	tr|A0A2R6P5U4|A0A2R6P5U4_ACTCH Glutathione S-transferase OS=Actinidia chinensis var. chinensis OX=1590841 GN=CEY00_Acc31618 PE=3 SV=1	1	11	7	7	55.3	23.892	3074300000	3570300000	4064600000	1255300000	938120000	651060000
A0A2R6P5U8	Serine/threonine-protein phosphatase	CEY00_Acc31648	A0A2R6P5U8	tr|A0A2R6P5U8|A0A2R6P5U8_ACTCH Serine/threonine-protein phosphatase OS=Actinidia chinensis var. chinensis OX=1590841 GN=CEY00_Acc31648 PE=3 SV=1	1	5	4	4	6.8	95.959	88476000	103850000	141650000	167470000	224930000	51858000
A0A2R6P5V0	Methenyltetrahydrofolate cyclohydrolase	CEY00_Acc31614	A0A2R6P5V0	tr|A0A2R6P5V0|A0A2R6P5V0_ACTCH Methenyltetrahydrofolate cyclohydrolase OS=Actinidia chinensis var. chinensis OX=1590841 GN=CEY00_Acc31614 PE=3 SV=1	1	6	6	6	26.6	32.531	283050000	298840000	231680000	303120000	260550000	324370000
A0A2R6P5V9	HSP20-like chaperone protein	CEY00_Acc31603	A0A2R6P5V9	tr|A0A2R6P5V9|A0A2R6P5V9_ACTCH HSP20-like chaperone protein OS=Actinidia chinensis var. chinensis OX=1590841 GN=CEY00_Acc31603 PE=4 SV=1	1	11	11	11	45.8	23.98	2839900000	2840800000	2142500000	3263400000	2869800000	4610200000
A0A2R6P5W4	Flavin-containing monooxygenase	CEY00_Acc31657	A0A2R6P5W4	tr|A0A2R6P5W4|A0A2R6P5W4_ACTCH Flavin-containing monooxygenase OS=Actinidia chinensis var. chinensis OX=1590841 GN=CEY00_Acc31657 PE=3 SV=1	1	4	4	4	15	42.654	45226000	81121000		45028000	52267000
A0A2R6P5W9	Indole-3-acetic acid-amido synthetase GH3.9	CEY00_Acc31613	A0A2R6P5W9	tr|A0A2R6P5W9|A0A2R6P5W9_ACTCH Indole-3-acetic acid-amido synthetase GH3.9 OS=Actinidia chinensis var. chinensis OX=1590841 GN=CEY00_Acc31613 PE=4 SV=1	1	16	16	16	30.8	67.503	506700000	607800000	279800000	597890000	551260000	422520000
A0A2R6P5X4	OTU domain-containing protein	CEY00_Acc31667	A0A2R6P5X4	tr|A0A2R6P5X4|A0A2R6P5X4_ACTCH OTU domain-containing protein OS=Actinidia chinensis var. chinensis OX=1590841 GN=CEY00_Acc31667 PE=4 SV=1	1	7	7	7	29	36.302	106340000	51397000	81478000	68549000	89528000	92429000
A0A2R6P5Y3	Elongation factor Tu	CEY00_Acc31629	A0A2R6P5Y3;A0A2R6P4H4	tr|A0A2R6P5Y3|A0A2R6P5Y3_ACTCH Elongation factor Tu OS=Actinidia chinensis var. chinensis OX=1590841 GN=CEY00_Acc31629 PE=3 SV=1	2	22	2	22	51.5	52.57	4533100000	3815700000	4330300000	4046000000	4034800000	4752100000
A0A2R6P5Y9	NPL4-like protein	CEY00_Acc31651	A0A2R6P5Y9	tr|A0A2R6P5Y9|A0A2R6P5Y9_ACTCH NPL4-like protein OS=Actinidia chinensis var. chinensis OX=1590841 GN=CEY00_Acc31651 PE=4 SV=1	1	9	1	1	24.6	45.998
A0A2R6Q7D0	Ribosome biogenesis protein	CEY00_Acc21533	A0A2R6Q7D0;A0A2R6P607	tr|A0A2R6Q7D0|A0A2R6Q7D0_ACTCH Ribosome biogenesis protein OS=Actinidia chinensis var. chinensis OX=1590841 GN=CEY00_Acc21533 PE=4 SV=1;tr|A0A2R6P607|A0A2R6P607_ACTCH Ribosome biogenesis protein OS=Actinidia chinensis var. chinensis OX=1590841 GN=CEY00_Acc	2	1	1	1	9	20.042	26754000	22241000	17904000
A0A2R6P612	GPI-anchored protein	CEY00_Acc31693	A0A2R6P612	tr|A0A2R6P612|A0A2R6P612_ACTCH GPI-anchored protein OS=Actinidia chinensis var. chinensis OX=1590841 GN=CEY00_Acc31693 PE=4 SV=1	1	1	1	1	8.7	21.126	46093000			25334000		108380000
A0A2R6P624	Glycosyltransferase	CEY00_Acc31725	A0A2R6P624	tr|A0A2R6P624|A0A2R6P624_ACTCH Glycosyltransferase OS=Actinidia chinensis var. chinensis OX=1590841 GN=CEY00_Acc31725 PE=3 SV=1	1	2	2	2	3.3	49.765	48406000	32237000	31466000	40662000
A0A2R6P628	Tryptophan synthase alpha chain like	CEY00_Acc31737	A0A2R6P628;A0A2R6QDW5	tr|A0A2R6P628|A0A2R6P628_ACTCH Tryptophan synthase alpha chain like OS=Actinidia chinensis var. chinensis OX=1590841 GN=CEY00_Acc31737 PE=3 SV=1;tr|A0A2R6QDW5|A0A2R6QDW5_ACTCH Tryptophan synthase alpha chain like OS=Actinidia chinensis var. chinensis OX=15	2	4	4	4	21.2	33.202	447140000	531630000	452990000	270880000	284260000	454680000
A0A2R6P634	Fatty-acid-binding protein	CEY00_Acc31698	A0A2R6P634;A0A2R6QE17	tr|A0A2R6P634|A0A2R6P634_ACTCH Fatty-acid-binding protein OS=Actinidia chinensis var. chinensis OX=1590841 GN=CEY00_Acc31698 PE=4 SV=1	2	7	7	7	23.4	31.186	133430000	142830000	148710000	186480000	166660000	112530000
A0A2R6P642	Chlorophyllase-2 like	CEY00_Acc31723	A0A2R6P642	tr|A0A2R6P642|A0A2R6P642_ACTCH Chlorophyllase-2 like OS=Actinidia chinensis var. chinensis OX=1590841 GN=CEY00_Acc31723 PE=4 SV=1	1	1	1	1	3.9	33.154	117380000	131400000	168170000	12073000		26220000
A0A2R6P644	Deoxyhypusine hydroxylase	CEY00_Acc31748	A0A2R6P644	tr|A0A2R6P644|A0A2R6P644_ACTCH Deoxyhypusine hydroxylase OS=Actinidia chinensis var. chinensis OX=1590841 GN=CEY00_Acc31748 PE=3 SV=1	1	1	1	1	3.5	34.762		28343000	25698000		43772000	10863000
A0A2R6P645	COMPASS-like H3K4 histone methylase component WDR5B	CEY00_Acc31708	A0A2R6P645	tr|A0A2R6P645|A0A2R6P645_ACTCH COMPASS-like H3K4 histone methylase component WDR5B OS=Actinidia chinensis var. chinensis OX=1590841 GN=CEY00_Acc31708 PE=4 SV=1	1	3	3	3	17.4	34.207		15359000	19528000	69854000	58997000
A0A2R6QDZ3	NADH dehydrogenase [ubiquinone] flavoprotein	CEY00_Acc19501	A0A2R6QDZ3;A0A2R6P652	tr|A0A2R6QDZ3|A0A2R6QDZ3_ACTCH NADH dehydrogenase [ubiquinone] flavoprotein OS=Actinidia chinensis var. chinensis OX=1590841 GN=CEY00_Acc19501 PE=4 SV=1;tr|A0A2R6P652|A0A2R6P652_ACTCH NADH dehydrogenase [ubiquinone] flavoprotein OS=Actinidia chinensis var.	2	6	6	6	26.4	28.408	787090000	617390000	569880000	1113700000	1028900000	821740000
A0A2R6P656	Protein plastid transcriptionally active 16 like	CEY00_Acc31768	A0A2R6P656	tr|A0A2R6P656|A0A2R6P656_ACTCH Protein plastid transcriptionally active 16 like OS=Actinidia chinensis var. chinensis OX=1590841 GN=CEY00_Acc31768 PE=4 SV=1	1	9	9	9	28.9	53.223	370610000	352720000	275020000	286400000	308040000	404560000
A0A2R6P658	Myosin-10 like	CEY00_Acc31769	A0A2R6P658	tr|A0A2R6P658|A0A2R6P658_ACTCH Myosin-10 like OS=Actinidia chinensis var. chinensis OX=1590841 GN=CEY00_Acc31769 PE=4 SV=1	1	3	3	3	7.6	50.652					24347000	39673000
A0A2R6P664	Serine/threonine-protein phosphatase	CEY00_Acc31770	A0A2R6P664;A0A2R6QIZ4;A0A2R6PIK3	tr|A0A2R6P664|A0A2R6P664_ACTCH Serine/threonine-protein phosphatase OS=Actinidia chinensis var. chinensis OX=1590841 GN=CEY00_Acc31770 PE=3 SV=1	3	3	1	3	11.3	35.511	114410000	28949000	99675000	83115000	57203000	100930000
A0A2R6P674	Neutral ceramidase	CEY00_Acc31784	A0A2R6P674	tr|A0A2R6P674|A0A2R6P674_ACTCH Neutral ceramidase OS=Actinidia chinensis var. chinensis OX=1590841 GN=CEY00_Acc31784 PE=4 SV=1	1	11	9	11	18.8	86.069	386360000	548470000	649490000	457900000	798340000	1128100000
A0A2R6P678	Flowering locus Ky domain like	CEY00_Acc31745	A0A2R6P678	tr|A0A2R6P678|A0A2R6P678_ACTCH Flowering locus Ky domain like OS=Actinidia chinensis var. chinensis OX=1590841 GN=CEY00_Acc31745 PE=4 SV=1	1	7	5	5	21.3	46.418	179470000	196070000	127620000	64488000	101580000	57141000
A0A2R6P691	Peptidyl-prolyl cis-trans isomerase	CEY00_Acc31805	A0A2R6P691	tr|A0A2R6P691|A0A2R6P691_ACTCH Peptidyl-prolyl cis-trans isomerase OS=Actinidia chinensis var. chinensis OX=1590841 GN=CEY00_Acc31805 PE=3 SV=1	1	15	2	14	55.7	21.804	4562700000	7779000000	7281400000	5055600000	5472100000	5248100000
A0A2R6P692	RING finger protein	CEY00_Acc31782	A0A2R6P692	tr|A0A2R6P692|A0A2R6P692_ACTCH RING finger protein OS=Actinidia chinensis var. chinensis OX=1590841 GN=CEY00_Acc31782 PE=4 SV=1	1	13	6	6	9.2	168.79		95941000	106340000	43379000	40036000	200810000
A0A2R6P693	Serine/arginine repetitive matrix protein	CEY00_Acc31767	A0A2R6P693	tr|A0A2R6P693|A0A2R6P693_ACTCH Serine/arginine repetitive matrix protein OS=Actinidia chinensis var. chinensis OX=1590841 GN=CEY00_Acc31767 PE=4 SV=1	1	5	3	5	6.6	104.49	118980000	62251000	38955000		70734000	147010000
A0A2R6P696	Pyridoxal 5-phosphate synthase subunit PDX1.3 like	CEY00_Acc31808	A0A2R6P696	tr|A0A2R6P696|A0A2R6P696_ACTCH Pyridoxal 5-phosphate synthase subunit PDX1.3 like OS=Actinidia chinensis var. chinensis OX=1590841 GN=CEY00_Acc31808 PE=3 SV=1	1	10	1	10	31.8	33.305	596460000	388110000	489020000	682300000	677180000	402850000
A0A2R6P6A5	Mitochondrial import inner membrane translocase	CEY00_Acc31777	A0A2R6P6A5	tr|A0A2R6P6A5|A0A2R6P6A5_ACTCH Mitochondrial import inner membrane translocase OS=Actinidia chinensis var. chinensis OX=1590841 GN=CEY00_Acc31777 PE=4 SV=1	1	3	2	3	53.5	9.9944	539460000	412550000	188750000	457650000	512170000	776970000
A0A2R6P6A6	Alpha-1,4 glucan phosphorylase	CEY00_Acc31818	A0A2R6P6A6;A0A2R6QJ92	tr|A0A2R6P6A6|A0A2R6P6A6_ACTCH Alpha-1,4 glucan phosphorylase OS=Actinidia chinensis var. chinensis OX=1590841 GN=CEY00_Acc31818 PE=3 SV=1;tr|A0A2R6QJ92|A0A2R6QJ92_ACTCH Alpha-1,4 glucan phosphorylase OS=Actinidia chinensis var. chinensis OX=1590841 GN=CEY	2	20	20	20	33.3	96.23	999730000	1348900000	1250500000	1262800000	1343600000	1251700000
A0A2R6P6A8	30S ribosomal protein	CEY00_Acc31810	A0A2R6P6A8	tr|A0A2R6P6A8|A0A2R6P6A8_ACTCH 30S ribosomal protein OS=Actinidia chinensis var. chinensis OX=1590841 GN=CEY00_Acc31810 PE=3 SV=1	1	3	1	3	23.5	18.815	154780000	80030000	99842000	98176000	80056000	94879000
A0A2R6P6B0	Serine/arginine-rich-splicing factor like	CEY00_Acc31595	A0A2R6P6B0;A0A2R6R7L0;A0A2R6Q7P0;A0A2R6Q7N2	tr|A0A2R6P6B0|A0A2R6P6B0_ACTCH Serine/arginine-rich-splicing factor like OS=Actinidia chinensis var. chinensis OX=1590841 GN=CEY00_Acc31595 PE=4 SV=1	4	11	6	8	33.9	33.545	1133400000	1076000000	880880000	709410000	778660000	522150000
A0A2R6P6B1	ABC transporter G family member 31 like	CEY00_Acc31802	A0A2R6P6B1;A0A2R6Q2Q0;A0A2R6PJJ3;A0A2R6QZI2;A0A2R6PIW6;A0A2R6QFR9;A0A2R6R007	tr|A0A2R6P6B1|A0A2R6P6B1_ACTCH ABC transporter G family member 31 like OS=Actinidia chinensis var. chinensis OX=1590841 GN=CEY00_Acc31802 PE=4 SV=1	7	8	6	6	7.2	140.44	142590000	81281000	89662000	100020000	138800000	174310000
A0A2R6QJB9	Fructose-2,6-bisphosphatase	CEY00_Acc16526	A0A2R6QJB9;A0A2R6P6B3	tr|A0A2R6QJB9|A0A2R6QJB9_ACTCH Fructose-2,6-bisphosphatase OS=Actinidia chinensis var. chinensis OX=1590841 GN=CEY00_Acc16526 PE=4 SV=1;tr|A0A2R6P6B3|A0A2R6P6B3_ACTCH Fructose-2,6-bisphosphatase OS=Actinidia chinensis var. chinensis OX=1590841 GN=CEY00_Acc	2	3	3	3	4.6	84.235	85437000	65856000	79862000	61580000		112040000
A0A2R6P6B4	Ran-binding protein 1 a like	CEY00_Acc31823	A0A2R6P6B4	tr|A0A2R6P6B4|A0A2R6P6B4_ACTCH Ran-binding protein 1 a like OS=Actinidia chinensis var. chinensis OX=1590841 GN=CEY00_Acc31823 PE=4 SV=1	1	5	3	5	23.4	24.522	80285000	257260000	203150000	150890000	157100000	99246000
A0A2R6P6C7	Cinnamoyl-CoA reductase	CEY00_Acc31838	A0A2R6P6C7;A0A2R6PZV8	tr|A0A2R6P6C7|A0A2R6P6C7_ACTCH Cinnamoyl-CoA reductase OS=Actinidia chinensis var. chinensis OX=1590841 GN=CEY00_Acc31838 PE=4 SV=1	2	3	2	3	9.6	36.309	110720000	37981000	43830000	27158000	67919000	70643000
A0A2R6P6C9	Glucan endo-1,3-beta-glucosidase	CEY00_Acc31839	A0A2R6P6C9	tr|A0A2R6P6C9|A0A2R6P6C9_ACTCH Glucan endo-1,3-beta-glucosidase OS=Actinidia chinensis var. chinensis OX=1590841 GN=CEY00_Acc31839 PE=3 SV=1	1	2	2	2	7.4	53.068	52524000	34984000		30117000
A0A2R6P6E3	Uncharacterized protein	CEY00_Acc31855	A0A2R6P6E3	tr|A0A2R6P6E3|A0A2R6P6E3_ACTCH Uncharacterized protein OS=Actinidia chinensis var. chinensis OX=1590841 GN=CEY00_Acc31855 PE=4 SV=1	1	28	28	28	28.5	113.32	1292500000	939890000	1070000000	1044500000	1116200000	1050600000
A0A2R6QJE3	Sorting nexin 2B like	CEY00_Acc16548	A0A2R6QJE3;A0A2R6P6E4	tr|A0A2R6QJE3|A0A2R6QJE3_ACTCH Sorting nexin 2B like OS=Actinidia chinensis var. chinensis OX=1590841 GN=CEY00_Acc16548 PE=4 SV=1;tr|A0A2R6P6E4|A0A2R6P6E4_ACTCH Sorting nexin 2A like OS=Actinidia chinensis var. chinensis OX=1590841 GN=CEY00_Acc31846 PE=4 S	2	3	3	3	6.4	62.867	49956000	52342000	46960000		43758000	90577000
A0A2R6P6E6	Protein LURP-one-related like	CEY00_Acc31854	A0A2R6P6E6;A0A2R6QJF1	tr|A0A2R6P6E6|A0A2R6P6E6_ACTCH Protein LURP-one-related like OS=Actinidia chinensis var. chinensis OX=1590841 GN=CEY00_Acc31854 PE=4 SV=1;tr|A0A2R6QJF1|A0A2R6QJF1_ACTCH Protein LURP-one-related like OS=Actinidia chinensis var. chinensis OX=1590841 GN=CEY00	2	1	1	1	5.7	21.769				31445000	16964000
A0A2R6P6G0	40S ribosomal protein S26 (Fragment)	CEY00_Acc31869	A0A2R6P6G0	tr|A0A2R6P6G0|A0A2R6P6G0_ACTCH 40S ribosomal protein S26 (Fragment) OS=Actinidia chinensis var. chinensis OX=1590841 GN=CEY00_Acc31869 PE=3 SV=1	1	7	1	1	51.6	14.245		16203000	27273000	32125000	25703000	86131000
A0A2R6P6G7	Trans-cinnamate 4-monooxygenase	CEY00_Acc31878	A0A2R6P6G7	tr|A0A2R6P6G7|A0A2R6P6G7_ACTCH Trans-cinnamate 4-monooxygenase OS=Actinidia chinensis var. chinensis OX=1590841 GN=CEY00_Acc31878 PE=3 SV=1	1	16	1	1	31.7	58.058			65767000
A0A2R6P6I1	Nardilysin-like	CEY00_Acc31872	A0A2R6P6I1	tr|A0A2R6P6I1|A0A2R6P6I1_ACTCH Nardilysin-like OS=Actinidia chinensis var. chinensis OX=1590841 GN=CEY00_Acc31872 PE=3 SV=1	1	8	8	8	9.5	118.97	130380000	100160000	161650000	181410000	123100000	71514000
A0A2R6P6I2	DNA repair helicase	CEY00_Acc31694	A0A2R6P6I2	tr|A0A2R6P6I2|A0A2R6P6I2_ACTCH DNA repair helicase OS=Actinidia chinensis var. chinensis OX=1590841 GN=CEY00_Acc31694 PE=4 SV=1	1	2	2	2	2.8	85.84
A0A2R6R9E4	Cytochrome b-c1 complex subunit like	CEY00_Acc09054	A0A2R6R9E4;A0A2R6P6I4	tr|A0A2R6R9E4|A0A2R6R9E4_ACTCH Cytochrome b-c1 complex subunit like OS=Actinidia chinensis var. chinensis OX=1590841 GN=CEY00_Acc09054 PE=4 SV=1;tr|A0A2R6P6I4|A0A2R6P6I4_ACTCH Cytochrome b-c1 complex subunit like OS=Actinidia chinensis var. chinensis OX=15	2	2	2	2	26.4	8.4198	405090000	344500000	137360000	294140000	295300000	370770000
A0A2R6RTA1	Peroxidase	CEY00_Acc03651	A0A2R6RTA1;A0A2R6P6I5	tr|A0A2R6RTA1|A0A2R6RTA1_ACTCH Peroxidase OS=Actinidia chinensis var. chinensis OX=1590841 GN=CEY00_Acc03651 PE=3 SV=1;tr|A0A2R6P6I5|A0A2R6P6I5_ACTCH Peroxidase OS=Actinidia chinensis var. chinensis OX=1590841 GN=CEY00_Acc31857 PE=3 SV=1	2	1	1	1	4.7	34.236					20191000
A0A2R6P6I8	Mitochondrial import receptor subunit TOM40-1, N-terminally processed like	CEY00_Acc31895	A0A2R6P6I8	tr|A0A2R6P6I8|A0A2R6P6I8_ACTCH Mitochondrial import receptor subunit TOM40-1, N-terminally processed like OS=Actinidia chinensis var. chinensis OX=1590841 GN=CEY00_Acc31895 PE=4 SV=1	1	7	1	1	27.7	34.382	30892000	36990000
A0A2R6P6I9	CBS domain-containing protein	CEY00_Acc31894	A0A2R6P6I9	tr|A0A2R6P6I9|A0A2R6P6I9_ACTCH CBS domain-containing protein OS=Actinidia chinensis var. chinensis OX=1590841 GN=CEY00_Acc31894 PE=4 SV=1	1	10	1	1	38	22.659	152520000	245660000	347360000	363220000	351650000	158160000
A0A2R6P6J1	26S protease regulatory subunit 6B like	CEY00_Acc31882	A0A2R6P6J1	tr|A0A2R6P6J1|A0A2R6P6J1_ACTCH 26S protease regulatory subunit 6B like OS=Actinidia chinensis var. chinensis OX=1590841 GN=CEY00_Acc31882 PE=3 SV=1	1	18	2	2	63.5	36.48		123710000	157440000	250430000	141280000	121680000
A0A2R6P6K3	50S ribosomal protein	CEY00_Acc31892	A0A2R6P6K3	tr|A0A2R6P6K3|A0A2R6P6K3_ACTCH 50S ribosomal protein OS=Actinidia chinensis var. chinensis OX=1590841 GN=CEY00_Acc31892 PE=3 SV=1	1	2	2	2	8	24.165		23045000	13497000		24243000	28124000
A0A2R6P6K4	LRR receptor-like serine/threonine-protein kinase	CEY00_Acc31642	A0A2R6P6K4;A0A2R6QDP3	tr|A0A2R6P6K4|A0A2R6P6K4_ACTCH LRR receptor-like serine/threonine-protein kinase OS=Actinidia chinensis var. chinensis OX=1590841 GN=CEY00_Acc31642 PE=4 SV=1;tr|A0A2R6QDP3|A0A2R6QDP3_ACTCH Receptor-like protein kinase OS=Actinidia chinensis var. chinensis	2	2	2	2	7.1	43.039	62486000			28099000
A0A2R6P6L0	Histone H2A	CEY00_Acc31646	A0A2R6P6L0	tr|A0A2R6P6L0|A0A2R6P6L0_ACTCH Histone H2A OS=Actinidia chinensis var. chinensis OX=1590841 GN=CEY00_Acc31646 PE=3 SV=1	1	5	1	1	24.5	15.226	193550000	77122000	95808000
A0A2R6P6M8	Carboxypeptidase	CEY00_Acc31924	A0A2R6P6M8	tr|A0A2R6P6M8|A0A2R6P6M8_ACTCH Carboxypeptidase OS=Actinidia chinensis var. chinensis OX=1590841 GN=CEY00_Acc31924 PE=3 SV=1	1	6	3	3	12.3	55.521	166290000	171640000	235810000	357950000	514740000	334830000
A0A2R6P6N6	Uncharacterized protein	CEY00_Acc31763	A0A2R6P6N6	tr|A0A2R6P6N6|A0A2R6P6N6_ACTCH Uncharacterized protein OS=Actinidia chinensis var. chinensis OX=1590841 GN=CEY00_Acc31763 PE=4 SV=1	1	23	2	2	38.6	80.121	30367000	51645000	65884000		76047000	81059000
A0A2R6P6P0	Glyoxalase-like domain protein	CEY00_Acc31930	A0A2R6P6P0	tr|A0A2R6P6P0|A0A2R6P6P0_ACTCH Glyoxalase-like domain protein OS=Actinidia chinensis var. chinensis OX=1590841 GN=CEY00_Acc31930 PE=4 SV=1	1	9	6	7	67.5	16.823	2916400000	3033200000	2586100000	1193700000	1301400000	2061000000
A0A2R6P6P5	60S ribosomal protein like	CEY00_Acc31939	A0A2R6P6P5;A0A2R6QAE7	tr|A0A2R6P6P5|A0A2R6P6P5_ACTCH 60S ribosomal protein like OS=Actinidia chinensis var. chinensis OX=1590841 GN=CEY00_Acc31939 PE=4 SV=1	2	11	0	2	65.4	15.686	135360000	121100000	279390000	271940000	479600000	182480000
A0A2R6P6Q2	Quinone-oxidoreductase	CEY00_Acc31945	A0A2R6P6Q2	tr|A0A2R6P6Q2|A0A2R6P6Q2_ACTCH Quinone-oxidoreductase OS=Actinidia chinensis var. chinensis OX=1590841 GN=CEY00_Acc31945 PE=4 SV=1	1	6	6	6	21.9	34.63	79324000	79644000	62613000	125350000	103300000	371590000
A0A2R6P6R1	G3BP-like protein	CEY00_Acc31955	A0A2R6P6R1	tr|A0A2R6P6R1|A0A2R6P6R1_ACTCH G3BP-like protein OS=Actinidia chinensis var. chinensis OX=1590841 GN=CEY00_Acc31955 PE=4 SV=1	1	6	5	5	13.2	51.418	103930000	104550000	131500000	136520000	106030000	86397000
A0A2R6P6R5	D-amino acid dehydrogenase	CEY00_Acc31922	A0A2R6P6R5	tr|A0A2R6P6R5|A0A2R6P6R5_ACTCH D-amino acid dehydrogenase OS=Actinidia chinensis var. chinensis OX=1590841 GN=CEY00_Acc31922 PE=4 SV=1	1	2	2	2	4.8	52.175	41131000	40294000	19887000	48522000		24074000
A0A2R6QJR4	Wound-induced basic protein	CEY00_Acc16666	A0A2R6QJR4;A0A2R6P6R8	tr|A0A2R6QJR4|A0A2R6QJR4_ACTCH Wound-induced basic protein OS=Actinidia chinensis var. chinensis OX=1590841 GN=CEY00_Acc16666 PE=4 SV=1;tr|A0A2R6P6R8|A0A2R6P6R8_ACTCH Wound-induced basic protein OS=Actinidia chinensis var. chinensis OX=1590841 GN=CEY00_Acc	2	2	2	2	44.7	5.4221	528600000	606950000	704700000	464210000	477890000	467680000
A0A2R6P6T1	Xyloglucan endotransglucosylase/hydrolase	CEY00_Acc31975	A0A2R6P6T1	tr|A0A2R6P6T1|A0A2R6P6T1_ACTCH Xyloglucan endotransglucosylase/hydrolase OS=Actinidia chinensis var. chinensis OX=1590841 GN=CEY00_Acc31975 PE=3 SV=1	1	3	3	3	23.9	24.22	136180000	135750000	184870000	1251400000	525410000	905270000
A0A2R6P6T2	GPI transamidase component PIG-T like	CEY00_Acc31974	A0A2R6P6T2	tr|A0A2R6P6T2|A0A2R6P6T2_ACTCH GPI transamidase component PIG-T like OS=Actinidia chinensis var. chinensis OX=1590841 GN=CEY00_Acc31974 PE=4 SV=1	1	5	2	5	11.7	64.579	94612000	97991000	72250000	110170000	68734000	86183000
A0A2R6P6T8	Cytochrome b5 like	CEY00_Acc31983	A0A2R6P6T8	tr|A0A2R6P6T8|A0A2R6P6T8_ACTCH Cytochrome b5 like OS=Actinidia chinensis var. chinensis OX=1590841 GN=CEY00_Acc31983 PE=3 SV=1	1	9	1	1	61.9	14.924		89538000	86769000	124070000	154550000	123870000
A0A2R6P6U9	Vesicle-associated membrane protein	CEY00_Acc31995	A0A2R6P6U9;A0A2R6R0P9;A0A2R6PJV7;A0A2R6PW26	tr|A0A2R6P6U9|A0A2R6P6U9_ACTCH Vesicle-associated membrane protein OS=Actinidia chinensis var. chinensis OX=1590841 GN=CEY00_Acc31995 PE=3 SV=1	4	10	1	1	47.7	24.637	131820000	163080000	114110000	151570000	110310000	71833000
A0A2R6P6V4	Ubiquitin-activating enzyme like	CEY00_Acc31833	A0A2R6P6V4	tr|A0A2R6P6V4|A0A2R6P6V4_ACTCH Ubiquitin-activating enzyme like OS=Actinidia chinensis var. chinensis OX=1590841 GN=CEY00_Acc31833 PE=3 SV=1	1	34	10	10	37.5	128.11	540150000	739810000	697740000	353910000	553360000	768100000
A0A2R6P6V5	3-ketoacyl-CoA thiolase 2, peroxisomal like	CEY00_Acc31999	A0A2R6P6V5	tr|A0A2R6P6V5|A0A2R6P6V5_ACTCH 3-ketoacyl-CoA thiolase 2, peroxisomal like OS=Actinidia chinensis var. chinensis OX=1590841 GN=CEY00_Acc31999 PE=3 SV=1	1	19	16	16	49.1	49.034	1033900000	583250000	898490000	1900700000	2947200000	1691300000
A0A2R6P6V6	Pectate lyase	CEY00_Acc32003	A0A2R6P6V6	tr|A0A2R6P6V6|A0A2R6P6V6_ACTCH Pectate lyase OS=Actinidia chinensis var. chinensis OX=1590841 GN=CEY00_Acc32003 PE=3 SV=1	1	4	2	2	8.8	61.698				27468000	57118000	33693000
A0A2R6P6V8	Transcriptional activator like	CEY00_Acc31962	A0A2R6P6V8;A0A2R6QJT3	tr|A0A2R6P6V8|A0A2R6P6V8_ACTCH Transcriptional activator like OS=Actinidia chinensis var. chinensis OX=1590841 GN=CEY00_Acc31962 PE=4 SV=1;tr|A0A2R6QJT3|A0A2R6QJT3_ACTCH Transcriptional activator like OS=Actinidia chinensis var. chinensis OX=1590841 GN=CEY	2	3	3	3	9.8	36.947		18784000	19924000	29524000
A0A2R6P6W7	Chaperonin CPN60-2 like	CEY00_Acc32010	A0A2R6P6W7	tr|A0A2R6P6W7|A0A2R6P6W7_ACTCH Chaperonin CPN60-2 like OS=Actinidia chinensis var. chinensis OX=1590841 GN=CEY00_Acc32010 PE=3 SV=1	1	49	3	49	76.3	61.158	23800000000	20781000000	21777000000	20182000000	22352000000	21856000000
A0A2R6P6W8	Ankyrin repeat and SAM domain-containing protein	CEY00_Acc31972	A0A2R6P6W8	tr|A0A2R6P6W8|A0A2R6P6W8_ACTCH Ankyrin repeat and SAM domain-containing protein OS=Actinidia chinensis var. chinensis OX=1590841 GN=CEY00_Acc31972 PE=4 SV=1	1	2	2	2	12.9	24.12	107510000	174380000	86854000	54419000	42965000	169850000
A0A2R6P6W9	Sterol 3-beta-glucosyltransferase	CEY00_Acc32001	A0A2R6P6W9;A0A2R6PEA0	tr|A0A2R6P6W9|A0A2R6P6W9_ACTCH Sterol 3-beta-glucosyltransferase OS=Actinidia chinensis var. chinensis OX=1590841 GN=CEY00_Acc32001 PE=4 SV=1	2	5	5	5	11.6	68.703	98040000	125480000	56938000	39811000	64012000	80524000
A0A2R6P6X2	Nuclease protein	CEY00_Acc32015	A0A2R6P6X2	tr|A0A2R6P6X2|A0A2R6P6X2_ACTCH Nuclease protein OS=Actinidia chinensis var. chinensis OX=1590841 GN=CEY00_Acc32015 PE=4 SV=1	1	1	1	1	11.3	14.171				22750000	15403000
A0A2R6P6X5	Ribonuclease P protein subunit p25-like protein	CEY00_Acc31997	A0A2R6P6X5	tr|A0A2R6P6X5|A0A2R6P6X5_ACTCH Ribonuclease P protein subunit p25-like protein OS=Actinidia chinensis var. chinensis OX=1590841 GN=CEY00_Acc31997 PE=4 SV=1	1	9	6	9	44.5	29.517	403680000	655700000	499940000	620900000	812540000	369240000
A0A2R6PEZ6	WD repeat-containing protein	CEY00_Acc29932	A0A2R6PEZ6;A0A2R6P6X9	tr|A0A2R6PEZ6|A0A2R6PEZ6_ACTCH WD repeat-containing protein OS=Actinidia chinensis var. chinensis OX=1590841 GN=CEY00_Acc29932 PE=4 SV=1;tr|A0A2R6P6X9|A0A2R6P6X9_ACTCH WD repeat-containing protein OS=Actinidia chinensis var. chinensis OX=1590841 GN=CEY00_A	2	3	3	3	5.5	71.042		18240000	37490000			6499500
A0A2R6P6Y6	Ras GTPase-activating protein-binding protein like	CEY00_Acc32031	A0A2R6P6Y6	tr|A0A2R6P6Y6|A0A2R6P6Y6_ACTCH Ras GTPase-activating protein-binding protein like OS=Actinidia chinensis var. chinensis OX=1590841 GN=CEY00_Acc32031 PE=4 SV=1	1	5	2	5	13.9	42.155	589190000	546730000	451410000	348580000	416880000	456490000
A0A2R6P6Z0	Dolichyl-diphosphooligosaccharide--protein glycosyltransferase subunit 2 like	CEY00_Acc32035	A0A2R6P6Z0	tr|A0A2R6P6Z0|A0A2R6P6Z0_ACTCH Dolichyl-diphosphooligosaccharide--protein glycosyltransferase subunit 2 like OS=Actinidia chinensis var. chinensis OX=1590841 GN=CEY00_Acc32035 PE=4 SV=1	1	21	13	13	33.3	75.159	1374100000	1779500000	1670500000	1705400000	1565200000	2502000000
A0A2R6PF63	Adaptin ear-binding coat-associated protein 1 NECAP-1 protein	CEY00_Acc29989	A0A2R6PF63;A0A2R6P6Z3	tr|A0A2R6PF63|A0A2R6PF63_ACTCH Adaptin ear-binding coat-associated protein 1 NECAP-1 protein OS=Actinidia chinensis var. chinensis OX=1590841 GN=CEY00_Acc29989 PE=4 SV=1;tr|A0A2R6P6Z3|A0A2R6P6Z3_ACTCH Adaptin ear-binding coat-associated protein 1 NECAP-1 p	2	5	5	5	19.9	30.226	171590000	198210000	154950000	113460000	141770000	112860000
A0A2R6PEH7	Mitochondrial inner membrane protease	CEY00_Acc29995	A0A2R6PEH7;A0A2R6P6Z4	tr|A0A2R6PEH7|A0A2R6PEH7_ACTCH Mitochondrial inner membrane protease OS=Actinidia chinensis var. chinensis OX=1590841 GN=CEY00_Acc29995 PE=4 SV=1;tr|A0A2R6P6Z4|A0A2R6P6Z4_ACTCH Mitochondrial inner membrane protease OS=Actinidia chinensis var. chinensis OX=	2	1	1	1	6.3	23.282	74624000
A0A2R6P6Z6	Rho-N domain-containing protein	CEY00_Acc32039	A0A2R6P6Z6;A0A2R6PEI0	tr|A0A2R6P6Z6|A0A2R6P6Z6_ACTCH Rho-N domain-containing protein OS=Actinidia chinensis var. chinensis OX=1590841 GN=CEY00_Acc32039 PE=4 SV=1;tr|A0A2R6PEI0|A0A2R6PEI0_ACTCH Rho-N domain-containing protein OS=Actinidia chinensis var. chinensis OX=1590841 GN=C	2	3	3	3	9.7	40.575	95377000	98323000	74066000	65409000	61157000	87481000
A0A2R6P704	Phosphatidylglycerol/phosphatidylinositol transfer protein	CEY00_Acc32049	A0A2R6P704	tr|A0A2R6P704|A0A2R6P704_ACTCH Phosphatidylglycerol/phosphatidylinositol transfer protein OS=Actinidia chinensis var. chinensis OX=1590841 GN=CEY00_Acc32049 PE=4 SV=1	1	8	3	8	51.9	16.914	2099800000	2229700000	2186700000	2469700000	2794600000	3320000000
A0A2R6P706	Protein STRICTOSIDINE SYNTHASE-LIKE 3 like	CEY00_Acc32048	A0A2R6P706	tr|A0A2R6P706|A0A2R6P706_ACTCH Protein STRICTOSIDINE SYNTHASE-LIKE 3 like OS=Actinidia chinensis var. chinensis OX=1590841 GN=CEY00_Acc32048 PE=4 SV=1	1	14	3	14	39.7	43.909	3017300000	3293700000	2888900000	2346100000	2665000000	3683900000
A0A2R6P707	Structural maintenance of chromosomes protein	CEY00_Acc32041	A0A2R6P707	tr|A0A2R6P707|A0A2R6P707_ACTCH Structural maintenance of chromosomes protein OS=Actinidia chinensis var. chinensis OX=1590841 GN=CEY00_Acc32041 PE=3 SV=1	1	10	3	10	8.9	156.4	103740000	245960000	215160000	90919000	90776000	337980000
A0A2R6P708	Protein IQ-DOMAIN like	CEY00_Acc32052	A0A2R6P708;A0A2R6PF79	tr|A0A2R6P708|A0A2R6P708_ACTCH Protein IQ-DOMAIN like OS=Actinidia chinensis var. chinensis OX=1590841 GN=CEY00_Acc32052 PE=4 SV=1;tr|A0A2R6PF79|A0A2R6PF79_ACTCH Protein IQ-DOMAIN like OS=Actinidia chinensis var. chinensis OX=1590841 GN=CEY00_Acc30009 PE=4	2	1	1	1	2.7	45.404	31699000	41446000		13203000
A0A2R6PEK7	DnaJ subfamily C member like	CEY00_Acc30015	A0A2R6PEK7;A0A2R6P715	tr|A0A2R6PEK7|A0A2R6PEK7_ACTCH DnaJ subfamily C member like OS=Actinidia chinensis var. chinensis OX=1590841 GN=CEY00_Acc30015 PE=4 SV=1;tr|A0A2R6P715|A0A2R6P715_ACTCH DnaJ subfamily C member like OS=Actinidia chinensis var. chinensis OX=1590841 GN=CEY00_A	2	2	2	2	8.1	29.584					15339000
A0A2R6PZN8	5-3 exoribonuclease	CEY00_Acc23574	A0A2R6PZN8;A0A2R6P726	tr|A0A2R6PZN8|A0A2R6PZN8_ACTCH 5-3 exoribonuclease OS=Actinidia chinensis var. chinensis OX=1590841 GN=CEY00_Acc23574 PE=3 SV=1;tr|A0A2R6P726|A0A2R6P726_ACTCH 5-3 exoribonuclease OS=Actinidia chinensis var. chinensis OX=1590841 GN=CEY00_Acc32074 PE=4 S	2	1	1	1	1.4	124.62			13559000			6669800
A0A2R6P729	Subtilisin-like protease	CEY00_Acc32060	A0A2R6P729	tr|A0A2R6P729|A0A2R6P729_ACTCH Subtilisin-like protease OS=Actinidia chinensis var. chinensis OX=1590841 GN=CEY00_Acc32060 PE=3 SV=1	1	1	1	1	1.1	89.713	74134000	32032000	32036000	21999000
A0A2R6P737	Methyl-CpG-binding domain-containing protein	CEY00_Acc32084	A0A2R6P737;A0A2R6PEM5	tr|A0A2R6P737|A0A2R6P737_ACTCH Methyl-CpG-binding domain-containing protein OS=Actinidia chinensis var. chinensis OX=1590841 GN=CEY00_Acc32084 PE=4 SV=1;tr|A0A2R6PEM5|A0A2R6PEM5_ACTCH Methyl-CpG-binding domain-containing protein OS=Actinidia chinensis var.	2	2	2	2	8.2	26.812	44382000	32298000	42004000	28144000	21336000	27727000
A0A2R6P738	GTPase	CEY00_Acc32056	A0A2R6P738	tr|A0A2R6P738|A0A2R6P738_ACTCH GTPase OS=Actinidia chinensis var. chinensis OX=1590841 GN=CEY00_Acc32056 PE=4 SV=1	1	1	1	1	2.5	58.148			19905000
A0A2R6P745	Nicalin-1 like	CEY00_Acc32088	A0A2R6P745	tr|A0A2R6P745|A0A2R6P745_ACTCH Nicalin-1 like OS=Actinidia chinensis var. chinensis OX=1590841 GN=CEY00_Acc32088 PE=4 SV=1	1	13	1	1	26.4	61.901		116430000	106160000	114140000	137570000	81023000
A0A2R6P749	Transcription repressor like	CEY00_Acc32080	A0A2R6P749	tr|A0A2R6P749|A0A2R6P749_ACTCH Transcription repressor like OS=Actinidia chinensis var. chinensis OX=1590841 GN=CEY00_Acc32080 PE=4 SV=1	1	1	1	1	4.1	25.035						332650000
A0A2R6P750	DnaJ protein	CEY00_Acc32051	A0A2R6P750	tr|A0A2R6P750|A0A2R6P750_ACTCH DnaJ protein OS=Actinidia chinensis var. chinensis OX=1590841 GN=CEY00_Acc32051 PE=3 SV=1	1	12	5	8	28.9	46.644	217760000	186990000	309500000	234240000	171530000	159890000
A0A2R6P752	Outer envelope protein	CEY00_Acc32055	A0A2R6P752	tr|A0A2R6P752|A0A2R6P752_ACTCH Outer envelope protein OS=Actinidia chinensis var. chinensis OX=1590841 GN=CEY00_Acc32055 PE=4 SV=1	1	4	4	4	12.8	43.175	66403000	82585000	45161000	67970000	45644000	29080000
A0A2R6P763	Ribosomal protein	CEY00_Acc32108	A0A2R6P763	tr|A0A2R6P763|A0A2R6P763_ACTCH Ribosomal protein OS=Actinidia chinensis var. chinensis OX=1590841 GN=CEY00_Acc32108 PE=3 SV=1	1	10	0	2	44.4	24.516	1960800000	771200000	1056900000	456330000	594660000	945990000
A0A2R6P768	Cytochrome b-c1 complex subunit like	CEY00_Acc32109	A0A2R6P768	tr|A0A2R6P768|A0A2R6P768_ACTCH Cytochrome b-c1 complex subunit like OS=Actinidia chinensis var. chinensis OX=1590841 GN=CEY00_Acc32109 PE=4 SV=1	1	4	0	1	47.1	7.8809	20158000	55149000		20631000	84236000	100980000
A0A2R6P772	Aspartyl protease	CEY00_Acc32075	A0A2R6P772	tr|A0A2R6P772|A0A2R6P772_ACTCH Aspartyl protease OS=Actinidia chinensis var. chinensis OX=1590841 GN=CEY00_Acc32075 PE=3 SV=1	1	6	2	2	13.5	49.345			23832000	60314000	37440000	43286000
A0A2R6P785	Histone deacetylase	CEY00_Acc32134	A0A2R6P785	tr|A0A2R6P785|A0A2R6P785_ACTCH Histone deacetylase OS=Actinidia chinensis var. chinensis OX=1590841 GN=CEY00_Acc32134 PE=4 SV=1	1	15	4	4	40.9	32.436	412170000	849700000	920340000	630850000	836180000	653700000
A0A2R6P786	Cell division protein FtsZ 2-1 like	CEY00_Acc32110	A0A2R6P786;A0A2R6PER7	tr|A0A2R6P786|A0A2R6P786_ACTCH Cell division protein FtsZ 2-1 like OS=Actinidia chinensis var. chinensis OX=1590841 GN=CEY00_Acc32110 PE=3 SV=1;tr|A0A2R6PER7|A0A2R6PER7_ACTCH Cell division protein FtsZ 2-1 like OS=Actinidia chinensis var. chinensis OX=1590	2	13	9	9	32.5	49.405	391030000	299870000	409020000	295800000	306090000	214030000
A0A2R6PEP7	Protein SUPPRESSOR OF K(+) TRANSPORT GROWTH DEFECT like	CEY00_Acc30062	A0A2R6PEP7;A0A2R6P797	tr|A0A2R6PEP7|A0A2R6PEP7_ACTCH Protein SUPPRESSOR OF K(+) TRANSPORT GROWTH DEFECT like OS=Actinidia chinensis var. chinensis OX=1590841 GN=CEY00_Acc30062 PE=3 SV=1;tr|A0A2R6P797|A0A2R6P797_ACTCH Protein SUPPRESSOR OF K(+) TRANSPORT GROWTH DEFECT like OS=Ac	2	12	5	12	29.2	48.15	399790000	604590000	504900000	186600000	348870000	307770000
A0A2R6P7A0	Protein transport protein like	CEY00_Acc32101	A0A2R6P7A0;A0A2R6PEN2	tr|A0A2R6P7A0|A0A2R6P7A0_ACTCH Protein transport protein like OS=Actinidia chinensis var. chinensis OX=1590841 GN=CEY00_Acc32101 PE=4 SV=1;tr|A0A2R6PEN2|A0A2R6PEN2_ACTCH Sec23/Sec24, trunk domain protein OS=Actinidia chinensis var. chinensis OX=1590841 GN=	2	5	5	5	8.1	82.67	325650000	536590000	314230000	173960000	187930000	279530000
A0A2R6P7A1	Protein argonaute like	CEY00_Acc32152	A0A2R6P7A1	tr|A0A2R6P7A1|A0A2R6P7A1_ACTCH Protein argonaute like OS=Actinidia chinensis var. chinensis OX=1590841 GN=CEY00_Acc32152 PE=3 SV=1	1	21	13	21	25.7	108.47	479890000	350620000	648460000	592110000	743000000	499170000
A0A2R6P7A2	UDP-D-apiose/UDP-D-xylose synthase	CEY00_Acc32143	A0A2R6P7A2;A0A2R6PES9	tr|A0A2R6P7A2|A0A2R6P7A2_ACTCH UDP-D-apiose/UDP-D-xylose synthase OS=Actinidia chinensis var. chinensis OX=1590841 GN=CEY00_Acc32143 PE=4 SV=1;tr|A0A2R6PES9|A0A2R6PES9_ACTCH UDP-D-apiose/UDP-D-xylose synthase OS=Actinidia chinensis var. chinensis OX=159084	2	13	4	4	39.1	43.312	284930000	246960000	272840000	327580000	323050000	318820000
A0A2R6P7A4	Organellar oligopeptidase	CEY00_Acc32149	A0A2R6P7A4	tr|A0A2R6P7A4|A0A2R6P7A4_ACTCH Organellar oligopeptidase OS=Actinidia chinensis var. chinensis OX=1590841 GN=CEY00_Acc32149 PE=3 SV=1	1	6	4	4	9.2	79.614	26470000		28784000	35938000	54838000	87907000
A0A2R6P7A6	L-ascorbate oxidase	CEY00_Acc31968	A0A2R6P7A6;A0A2R6QJR7	tr|A0A2R6P7A6|A0A2R6P7A6_ACTCH L-ascorbate oxidase OS=Actinidia chinensis var. chinensis OX=1590841 GN=CEY00_Acc31968 PE=3 SV=1;tr|A0A2R6QJR7|A0A2R6QJR7_ACTCH L-ascorbate oxidase like OS=Actinidia chinensis var. chinensis OX=1590841 GN=CEY00_Acc16675 PE=3	2	1	1	1	2.3	64.298	58623000	32931000	41321000	42762000	50232000	28617000
A0A2R6P7B5	Uncharacterized protein	CEY00_Acc32115	A0A2R6P7B5;A0A2R6PR38;A0A2R6Q776	tr|A0A2R6P7B5|A0A2R6P7B5_ACTCH Uncharacterized protein OS=Actinidia chinensis var. chinensis OX=1590841 GN=CEY00_Acc32115 PE=4 SV=1	3	8	8	8	19.9	42.13	259150000	196870000	301100000	257360000	563170000	298250000
A0A2R6P7B7	Carboxypeptidase	CEY00_Acc32159	A0A2R6P7B7	tr|A0A2R6P7B7|A0A2R6P7B7_ACTCH Carboxypeptidase OS=Actinidia chinensis var. chinensis OX=1590841 GN=CEY00_Acc32159 PE=3 SV=1	1	5	5	5	12.6	50.068	127360000	198820000	136890000	215220000	274490000	211720000
A0A2R6P7C1	Protein HIRA	CEY00_Acc32121	A0A2R6P7C1;A0A2R6PEY8	tr|A0A2R6P7C1|A0A2R6P7C1_ACTCH Protein HIRA OS=Actinidia chinensis var. chinensis OX=1590841 GN=CEY00_Acc32121 PE=3 SV=1;tr|A0A2R6PEY8|A0A2R6PEY8_ACTCH Protein HIRA OS=Actinidia chinensis var. chinensis OX=1590841 GN=CEY00_Acc30064 PE=3 SV=1	2	3	3	3	4.3	110.83		65256000	61794000	73389000		122530000
A0A2R6P7C3	Desumoylating isopeptidase (Fragment)	CEY00_Acc31988	A0A2R6P7C3;A0A2R6PEB3	tr|A0A2R6P7C3|A0A2R6P7C3_ACTCH Desumoylating isopeptidase (Fragment) OS=Actinidia chinensis var. chinensis OX=1590841 GN=CEY00_Acc31988 PE=4 SV=1;tr|A0A2R6PEB3|A0A2R6PEB3_ACTCH Desumoylating isopeptidase (Fragment) OS=Actinidia chinensis var. chinensis OX=	2	4	4	4	15.3	30.837	103110000	84264000	68316000	233600000	219970000	159210000
A0A2R6P7C4	Pheophorbide a oxygenase	CEY00_Acc32168	A0A2R6P7C4;A0A2R6PEV1	tr|A0A2R6P7C4|A0A2R6P7C4_ACTCH Pheophorbide a oxygenase OS=Actinidia chinensis var. chinensis OX=1590841 GN=CEY00_Acc32168 PE=4 SV=1;tr|A0A2R6PEV1|A0A2R6PEV1_ACTCH Pheophorbide a oxygenase OS=Actinidia chinensis var. chinensis OX=1590841 GN=CEY00_Acc30112	2	2	2	2	6	60.567		41912000		74218000	40897000	37541000
A0A2R6P7D0	Superoxide dismutase [Cu-Zn]	CEY00_Acc32173	A0A2R6P7D0	tr|A0A2R6P7D0|A0A2R6P7D0_ACTCH Superoxide dismutase [Cu-Zn] OS=Actinidia chinensis var. chinensis OX=1590841 GN=CEY00_Acc32173 PE=3 SV=1	1	6	4	6	52.9	21.278	3345100000	2324200000	2158500000	3314900000	3332000000	2672900000
A0A2R6P7D7	Alpha-L-fucosidase	CEY00_Acc32184	A0A2R6P7D7	tr|A0A2R6P7D7|A0A2R6P7D7_ACTCH Alpha-L-fucosidase OS=Actinidia chinensis var. chinensis OX=1590841 GN=CEY00_Acc32184 PE=4 SV=1	1	2	2	2	5.3	59.895	116470000	230430000	125430000	65460000	79057000	110620000
A0A2R6P7E2	Protein RETICULATA-RELATED 1 like	CEY00_Acc32141	A0A2R6P7E2	tr|A0A2R6P7E2|A0A2R6P7E2_ACTCH Protein RETICULATA-RELATED 1 like OS=Actinidia chinensis var. chinensis OX=1590841 GN=CEY00_Acc32141 PE=4 SV=1	1	4	2	2	9.4	44.007	30298000	53494000	70223000	125560000	144850000	159860000
A0A2R6P7E4	26S proteasome regulatory subunit 4 A like	CEY00_Acc32008	A0A2R6P7E4;A0A2R6QTX5	tr|A0A2R6P7E4|A0A2R6P7E4_ACTCH 26S proteasome regulatory subunit 4 A like OS=Actinidia chinensis var. chinensis OX=1590841 GN=CEY00_Acc32008 PE=4 SV=1	2	22	1	1	44.8	50.501	108700000	38496000	30222000	74476000	46252000	30313000
A0A2R6P7F4	Ribokinase	CEY00_Acc32018	A0A2R6P7F4	tr|A0A2R6P7F4|A0A2R6P7F4_ACTCH Ribokinase OS=Actinidia chinensis var. chinensis OX=1590841 GN=CEY00_Acc32018 PE=3 SV=1	1	1	1	1	3.9	43.984	19958000		16645000	22729000		24430000
A0A2R6P7G1	Histone H2B.2 like	CEY00_Acc32161	A0A2R6P7G1	tr|A0A2R6P7G1|A0A2R6P7G1_ACTCH Histone H2B.2 like OS=Actinidia chinensis var. chinensis OX=1590841 GN=CEY00_Acc32161 PE=3 SV=1	1	1	1	1	6	32.013	459380000	425420000	425790000	104910000	162890000	333500000
A0A2R6P7G5	Lactoylglutathione lyase	CEY00_Acc32186	A0A2R6P7G5	tr|A0A2R6P7G5|A0A2R6P7G5_ACTCH Lactoylglutathione lyase OS=Actinidia chinensis var. chinensis OX=1590841 GN=CEY00_Acc32186 PE=3 SV=1	1	7	7	7	34.6	20.925	284220000	300950000	411940000	284000000	245610000	206350000
A0A2R6P7G6	Serine/threonine-protein phosphatase 6 regulatory subunit like	CEY00_Acc32216	A0A2R6P7G6;A0A2R6PEZ3	tr|A0A2R6P7G6|A0A2R6P7G6_ACTCH Serine/threonine-protein phosphatase 6 regulatory subunit like OS=Actinidia chinensis var. chinensis OX=1590841 GN=CEY00_Acc32216 PE=4 SV=1;tr|A0A2R6PEZ3|A0A2R6PEZ3_ACTCH Serine/threonine-protein phosphatase 6 regulatory subu	2	7	7	7	10.1	94.434	258770000	137130000	214940000	148910000	97209000	67791000
A0A2R6P7G7	4-diphosphocytidyl-2-C-methyl-D-erythritol kinase	CEY00_Acc32211	A0A2R6P7G7;A0A2R6PEZ2	tr|A0A2R6P7G7|A0A2R6P7G7_ACTCH 4-diphosphocytidyl-2-C-methyl-D-erythritol kinase OS=Actinidia chinensis var. chinensis OX=1590841 GN=CEY00_Acc32211 PE=4 SV=1;tr|A0A2R6PEZ2|A0A2R6PEZ2_ACTCH ADP,ATP carrier protein OS=Actinidia chinensis var. chinensis OX=15	2	1	1	1	1.5	106.06	22842000
A0A2R6P7G8	Cell division cycle protein (Fragment)	CEY00_Acc32190	A0A2R6P7G8	tr|A0A2R6P7G8|A0A2R6P7G8_ACTCH Cell division cycle protein (Fragment) OS=Actinidia chinensis var. chinensis OX=1590841 GN=CEY00_Acc32190 PE=3 SV=1	1	24	1	1	51.9	50.571	741220000	506870000	616860000	272220000	346380000	324290000
A0A2R6P7G9	RuvB-like helicase	CEY00_Acc32224	A0A2R6P7G9;A0A2R6PF05	tr|A0A2R6P7G9|A0A2R6P7G9_ACTCH RuvB-like helicase OS=Actinidia chinensis var. chinensis OX=1590841 GN=CEY00_Acc32224 PE=3 SV=1;tr|A0A2R6PF05|A0A2R6PF05_ACTCH RuvB-like helicase OS=Actinidia chinensis var. chinensis OX=1590841 GN=CEY00_Acc30168 PE=3 SV=1	2	12	4	12	23.5	59.38	714290000	654710000	691670000	703560000	522270000	577280000
A0A2R6PEZ9	60S ribosomal protein L12	CEY00_Acc30165	A0A2R6PEZ9;A0A2R6P7H6	tr|A0A2R6PEZ9|A0A2R6PEZ9_ACTCH 60S ribosomal protein L12 OS=Actinidia chinensis var. chinensis OX=1590841 GN=CEY00_Acc30165 PE=3 SV=1;tr|A0A2R6P7H6|A0A2R6P7H6_ACTCH 60S ribosomal protein like OS=Actinidia chinensis var. chinensis OX=1590841 GN=CEY00_Acc322	2	10	2	2	66.3	17.78	589050000	569820000	507060000	459790000	293260000	557300000
A0A2R6P7I6	Isovaleryl-CoA dehydrogenase	CEY00_Acc32236	A0A2R6P7I6	tr|A0A2R6P7I6|A0A2R6P7I6_ACTCH Isovaleryl-CoA dehydrogenase OS=Actinidia chinensis var. chinensis OX=1590841 GN=CEY00_Acc32236 PE=3 SV=1	1	4	4	4	10.3	44.59	192510000	80557000	149060000	229400000	237090000	170260000
A0A2R6P7J5	Serine/threonine-protein phosphatase	CEY00_Acc32057	A0A2R6P7J5;A0A2R6PEK3	tr|A0A2R6P7J5|A0A2R6P7J5_ACTCH Serine/threonine-protein phosphatase OS=Actinidia chinensis var. chinensis OX=1590841 GN=CEY00_Acc32057 PE=3 SV=1;tr|A0A2R6PEK3|A0A2R6PEK3_ACTCH Serine/threonine-protein phosphatase OS=Actinidia chinensis var. chinensis OX=15	2	7	1	1	8.1	104.97	25969000		24050000
A0A2R6P7J6	Vicilin-like seed storage protein	CEY00_Acc32241	A0A2R6P7J6	tr|A0A2R6P7J6|A0A2R6P7J6_ACTCH Vicilin-like seed storage protein OS=Actinidia chinensis var. chinensis OX=1590841 GN=CEY00_Acc32241 PE=4 SV=1	1	9	5	9	19.8	54.048	20105000			362500000	1157900000	2483800000
A0A2R6P7J7	Tetraspanin-3 like	CEY00_Acc32246	A0A2R6P7J7	tr|A0A2R6P7J7|A0A2R6P7J7_ACTCH Tetraspanin-3 like OS=Actinidia chinensis var. chinensis OX=1590841 GN=CEY00_Acc32246 PE=3 SV=1	1	2	1	2	9.8	32.176					15068000
A0A2R6P7J8	Aquaporin PIP2-7 like	CEY00_Acc32222	A0A2R6P7J8	tr|A0A2R6P7J8|A0A2R6P7J8_ACTCH Aquaporin PIP2-7 like OS=Actinidia chinensis var. chinensis OX=1590841 GN=CEY00_Acc32222 PE=3 SV=1	1	2	2	2	9.1	30.709	30401000	188680000		171100000	227520000	123250000
A0A2R6P7K0	Phenylalanine ammonia-lyase	CEY00_Acc32206	A0A2R6P7K0	tr|A0A2R6P7K0|A0A2R6P7K0_ACTCH Phenylalanine ammonia-lyase OS=Actinidia chinensis var. chinensis OX=1590841 GN=CEY00_Acc32206 PE=3 SV=1	1	20	3	13	34.2	77.824	1388900000	447400000	865590000	252830000	55670000	82534000
A0A2R6P7K2	Pyridoxal 5-phosphate synthase	CEY00_Acc32228	A0A2R6P7K2	tr|A0A2R6P7K2|A0A2R6P7K2_ACTCH Pyridoxal 5-phosphate synthase OS=Actinidia chinensis var. chinensis OX=1590841 GN=CEY00_Acc32228 PE=3 SV=1	1	2	2	2	15.6	26.845	24872000	27531000	13195000	11153000	32860000	39986000
A0A2R6P7K4	KiTH-2 like	CEY00_Acc32202	A0A2R6P7K4	tr|A0A2R6P7K4|A0A2R6P7K4_ACTCH KiTH-2 like OS=Actinidia chinensis var. chinensis OX=1590841 GN=CEY00_Acc32202 PE=4 SV=1	1	5	1	5	42.7	22.242	292640000	388150000	490540000	472240000	604310000	427510000
A0A2R6PF16	Proteasome subunit beta type-4 like (Fragment)	CEY00_Acc30184	A0A2R6PF16;A0A2R6P7L2	tr|A0A2R6PF16|A0A2R6PF16_ACTCH Proteasome subunit beta type-4 like (Fragment) OS=Actinidia chinensis var. chinensis OX=1590841 GN=CEY00_Acc30184 PE=4 SV=1;tr|A0A2R6P7L2|A0A2R6P7L2_ACTCH Proteasome subunit beta type-4 like (Fragment) OS=Actinidia chinensis	2	7	5	7	45.7	27.374	2672400000	3228600000	3527000000	1922400000	2300300000	3284900000
A0A2R6P7L3	L-ascorbate peroxidase	CEY00_Acc32260	A0A2R6P7L3	tr|A0A2R6P7L3|A0A2R6P7L3_ACTCH L-ascorbate peroxidase OS=Actinidia chinensis var. chinensis OX=1590841 GN=CEY00_Acc32260 PE=3 SV=1	1	20	13	20	74.4	27.6	6769300000	6378000000	6647500000	7901700000	6601000000	8286800000
A0A2R6P7M3	Alpha-tubulin N-acetyltransferase	CEY00_Acc32223	A0A2R6P7M3	tr|A0A2R6P7M3|A0A2R6P7M3_ACTCH Alpha-tubulin N-acetyltransferase OS=Actinidia chinensis var. chinensis OX=1590841 GN=CEY00_Acc32223 PE=4 SV=1	1	1	1	1	13.5	16.253	47178000	23129000	73998000	28386000	56972000	34745000
A0A2R6P7N3	Protein transport protein Sec61 subunit beta	CEY00_Acc32233	A0A2R6P7N3	tr|A0A2R6P7N3|A0A2R6P7N3_ACTCH Protein transport protein Sec61 subunit beta OS=Actinidia chinensis var. chinensis OX=1590841 GN=CEY00_Acc32233 PE=3 SV=1	1	5	3	5	62	10.727	808260000	963070000	616910000	763470000	548940000	694940000
A0A2R6P7N9	3-ketoacyl-CoA synthase	CEY00_Acc32286	A0A2R6P7N9	tr|A0A2R6P7N9|A0A2R6P7N9_ACTCH 3-ketoacyl-CoA synthase OS=Actinidia chinensis var. chinensis OX=1590841 GN=CEY00_Acc32286 PE=3 SV=1	1	8	3	3	22.7	52.109	63611000	53554000	53301000	80204000	51000000	48197000
A0A2R6P7P0	Ferredoxin	CEY00_Acc32107	A0A2R6P7P0	tr|A0A2R6P7P0|A0A2R6P7P0_ACTCH Ferredoxin OS=Actinidia chinensis var. chinensis OX=1590841 GN=CEY00_Acc32107 PE=3 SV=1	1	2	2	2	20	16.052		63209000	62713000	191170000	167250000	78984000
A0A2R6P7P1	60S ribosomal protein L35	CEY00_Acc32290	A0A2R6P7P1;A0A2R6PF60	tr|A0A2R6P7P1|A0A2R6P7P1_ACTCH 60S ribosomal protein L35 OS=Actinidia chinensis var. chinensis OX=1590841 GN=CEY00_Acc32290 PE=3 SV=1;tr|A0A2R6PF60|A0A2R6PF60_ACTCH 60S ribosomal protein L35 OS=Actinidia chinensis var. chinensis OX=1590841 GN=CEY00_Acc3022	2	10	3	3	54.5	14.319	123550000	106350000	154450000	275000000	185780000	226720000
A0A2R6P7P2	ATP synthase subunit d, mitochondrial	CEY00_Acc32243	A0A2R6P7P2	tr|A0A2R6P7P2|A0A2R6P7P2_ACTCH ATP synthase subunit d, mitochondrial OS=Actinidia chinensis var. chinensis OX=1590841 GN=CEY00_Acc32243 PE=3 SV=1	1	23	4	23	83.3	19.711	7066100000	5449000000	5889000000	5357700000	5662500000	4637600000
A0A2R6P7Q7	Low molecular weight protein-tyrosine-phosphatase	CEY00_Acc32127	A0A2R6P7Q7	tr|A0A2R6P7Q7|A0A2R6P7Q7_ACTCH Low molecular weight protein-tyrosine-phosphatase OS=Actinidia chinensis var. chinensis OX=1590841 GN=CEY00_Acc32127 PE=4 SV=1	1	8	8	8	47.5	20.565	200120000	211650000	167020000	120260000	148030000	86723000
A0A2R6P7Q8	40S ribosomal protein S15a	CEY00_Acc32305	A0A2R6P7Q8;A0A2R6PF76	tr|A0A2R6P7Q8|A0A2R6P7Q8_ACTCH 40S ribosomal protein S15a OS=Actinidia chinensis var. chinensis OX=1590841 GN=CEY00_Acc32305 PE=3 SV=1;tr|A0A2R6PF76|A0A2R6PF76_ACTCH 40S ribosomal protein S15a OS=Actinidia chinensis var. chinensis OX=1590841 GN=CEY00_Acc30	2	9	3	3	67.7	14.801	1347400000	816160000	1050000000	816800000	1006200000	812540000
A0A2R6P7R5	Histone H2B	CEY00_Acc32314	A0A2R6P7R5;A0A2R6P7Q9;A0A2R6PF82;A0A2R6PYP3;A0A2R6QAZ6	tr|A0A2R6P7R5|A0A2R6P7R5_ACTCH Histone H2B OS=Actinidia chinensis var. chinensis OX=1590841 GN=CEY00_Acc32314 PE=3 SV=1;tr|A0A2R6P7Q9|A0A2R6P7Q9_ACTCH Histone H2B OS=Actinidia chinensis var. chinensis OX=1590841 GN=CEY00_Acc32306 PE=3 SV=1;tr|A0A2R6PF82|A0	5	8	1	1	49.7	16.233		2368800000	2956300000	261410000	232430000	1212400000
A0A2R6P7S0	Glutelin type-B 4 basic chain like	CEY00_Acc32292	A0A2R6P7S0	tr|A0A2R6P7S0|A0A2R6P7S0_ACTCH Glutelin type-B 4 basic chain like OS=Actinidia chinensis var. chinensis OX=1590841 GN=CEY00_Acc32292 PE=4 SV=1	1	17	4	4	53.1	38.498				591110000	966990000	2423400000
A0A2R6PF47	Kinesin-like protein	CEY00_Acc30210	A0A2R6PF47;A0A2R6P7S2	tr|A0A2R6PF47|A0A2R6PF47_ACTCH Kinesin-like protein OS=Actinidia chinensis var. chinensis OX=1590841 GN=CEY00_Acc30210 PE=3 SV=1;tr|A0A2R6P7S2|A0A2R6P7S2_ACTCH Kinesin-like protein OS=Actinidia chinensis var. chinensis OX=1590841 GN=CEY00_Acc32273 PE=3 SV=	2	4	4	4	4.3	117.97	33296000	31441000	36185000	29404000	34327000	33355000
A0A2R6P7S3	Calcium-transporting ATPase 1, endoplasmic reticulum-type like	CEY00_Acc32277	A0A2R6P7S3	tr|A0A2R6P7S3|A0A2R6P7S3_ACTCH Calcium-transporting ATPase 1, endoplasmic reticulum-type like OS=Actinidia chinensis var. chinensis OX=1590841 GN=CEY00_Acc32277 PE=3 SV=1	1	40	13	40	39.3	116.35	2702000000	3124900000	3214100000	3185100000	2863400000	2360800000
A0A2R6P7S7	Importin-13 B like	CEY00_Acc32325	A0A2R6P7S7	tr|A0A2R6P7S7|A0A2R6P7S7_ACTCH Importin-13 B like OS=Actinidia chinensis var. chinensis OX=1590841 GN=CEY00_Acc32325 PE=4 SV=1	1	1	1	1	13.3	21.494			81844000
A0A2R6P7T7	Vacuolar protein sorting-associated protein 41 homolog	CEY00_Acc32157	A0A2R6P7T7;A0A2R6PET8	tr|A0A2R6P7T7|A0A2R6P7T7_ACTCH Vacuolar protein sorting-associated protein 41 homolog OS=Actinidia chinensis var. chinensis OX=1590841 GN=CEY00_Acc32157 PE=3 SV=1;tr|A0A2R6PET8|A0A2R6PET8_ACTCH Vacuolar protein sorting-associated protein 41 homolog OS=Acti	2	3	3	3	3.5	106.58			43970000	25184000	49686000	20870000
A0A2R6P7T8	Triosephosphate isomerase	CEY00_Acc32335	A0A2R6P7T8	tr|A0A2R6P7T8|A0A2R6P7T8_ACTCH Triosephosphate isomerase OS=Actinidia chinensis var. chinensis OX=1590841 GN=CEY00_Acc32335 PE=3 SV=1	1	8	6	6	46.5	27.273	483870000	436750000	392880000	494510000	619880000	510670000
A0A2R6P7U0	Oxysterol-binding protein-related protein like	CEY00_Acc32341	A0A2R6P7U0;A0A2R6PFK1	tr|A0A2R6P7U0|A0A2R6P7U0_ACTCH Oxysterol-binding protein-related protein like OS=Actinidia chinensis var. chinensis OX=1590841 GN=CEY00_Acc32341 PE=3 SV=1;tr|A0A2R6PFK1|A0A2R6PFK1_ACTCH Oxysterol-binding protein-related protein like OS=Actinidia chinensis	2	6	3	6	14.9	52.101	294390000	174350000	204520000	197930000	253180000	288500000
A0A2R6P7V0	Heat shock protein 70 family protein	CEY00_Acc32322	A0A2R6P7V0	tr|A0A2R6P7V0|A0A2R6P7V0_ACTCH Heat shock protein 70 family protein OS=Actinidia chinensis var. chinensis OX=1590841 GN=CEY00_Acc32322 PE=3 SV=1	1	49	10	12	62.2	71.051	1050500000	832260000	943740000	1095500000	1184800000	1269400000
A0A2R6PPX7	Actin	CEY00_Acc25870	A0A2R6PPX7;A0A2R6P7V5;A0A2R6S1Z6;A0A2R6R545;A0A2R6QT42;A0A2R6PF93;REV__A0A2R6QR52	tr|A0A2R6PPX7|A0A2R6PPX7_ACTCH Actin OS=Actinidia chinensis var. chinensis OX=1590841 GN=CEY00_Acc25870 PE=3 SV=1;tr|A0A2R6P7V5|A0A2R6P7V5_ACTCH Actin OS=Actinidia chinensis var. chinensis OX=1590841 GN=CEY00_Acc32328 PE=3 SV=1;tr|A0A2R6S1Z6|A0A2R6S1Z6_ACT	7	21	0	4	55.4	41.656	2596400000	2815800000	2573200000	3112500000	2170500000	4736400000
A0A2R6P7W2	THO complex subunit 7A like	CEY00_Acc32355	A0A2R6P7W2	tr|A0A2R6P7W2|A0A2R6P7W2_ACTCH THO complex subunit 7A like OS=Actinidia chinensis var. chinensis OX=1590841 GN=CEY00_Acc32355 PE=4 SV=1	1	1	1	1	5.8	27.657
A0A2R6P7W8	Calmodulin-3	CEY00_Acc32366	A0A2R6P7W8;A0A2R6P817	tr|A0A2R6P7W8|A0A2R6P7W8_ACTCH Calmodulin-3 OS=Actinidia chinensis var. chinensis OX=1590841 GN=CEY00_Acc32366 PE=3 SV=1	2	12	3	3	95.3	16.829	291730000	84915000	89799000	113840000	143300000	227100000
A0A2R6P7X7	UBP1-associated protein like	CEY00_Acc32371	A0A2R6P7X7	tr|A0A2R6P7X7|A0A2R6P7X7_ACTCH UBP1-associated protein like OS=Actinidia chinensis var. chinensis OX=1590841 GN=CEY00_Acc32371 PE=4 SV=1	1	6	6	6	19.6	27.623	270560000	701060000	697050000	531680000	497680000	946830000
A0A2R6P7Y2	Protein argonaute like	CEY00_Acc32352	A0A2R6P7Y2	tr|A0A2R6P7Y2|A0A2R6P7Y2_ACTCH Protein argonaute like OS=Actinidia chinensis var. chinensis OX=1590841 GN=CEY00_Acc32352 PE=4 SV=1	1	36	1	4	39.6	101.95	914010000	621210000	888110000	519020000	733740000	541120000
A0A2R6P7Y3	Dihydropyrimidinase	CEY00_Acc32386	A0A2R6P7Y3;A0A2R6PFG6	tr|A0A2R6P7Y3|A0A2R6P7Y3_ACTCH Dihydropyrimidinase OS=Actinidia chinensis var. chinensis OX=1590841 GN=CEY00_Acc32386 PE=4 SV=1;tr|A0A2R6PFG6|A0A2R6PFG6_ACTCH Dihydropyrimidinase OS=Actinidia chinensis var. chinensis OX=1590841 GN=CEY00_Acc30323 PE=4 SV=1	2	8	8	8	15.3	57.847	229820000	199360000	208850000	227980000	296490000	261290000
A0A2R6P7Z3	Proteasome subunit alpha type	CEY00_Acc32362	A0A2R6P7Z3	tr|A0A2R6P7Z3|A0A2R6P7Z3_ACTCH Proteasome subunit alpha type OS=Actinidia chinensis var. chinensis OX=1590841 GN=CEY00_Acc32362 PE=3 SV=1	1	17	5	17	63.1	27.41	6565700000	5262200000	5258200000	5612500000	5503800000	4916900000
A0A2R6PG43	Ribonuclease	CEY00_Acc30334	A0A2R6PG43;A0A2R6P801	tr|A0A2R6PG43|A0A2R6PG43_ACTCH Ribonuclease OS=Actinidia chinensis var. chinensis OX=1590841 GN=CEY00_Acc30334 PE=4 SV=1;tr|A0A2R6P801|A0A2R6P801_ACTCH Uncharacterized protein OS=Actinidia chinensis var. chinensis OX=1590841 GN=CEY00_Acc32402 PE=4 SV=1	2	1	1	1	16.7	7.7614	30440000	83066000	58229000	64185000	32364000
A0A2R6P809	Beta-glucosidase	CEY00_Acc32411	A0A2R6P809	tr|A0A2R6P809|A0A2R6P809_ACTCH Beta-glucosidase OS=Actinidia chinensis var. chinensis OX=1590841 GN=CEY00_Acc32411 PE=4 SV=1	1	3	2	3	8.3	31.075	145190000	111620000	56653000	536010000	467290000	2020000000
A0A2R6P810	Mitochondrial fission 1 protein	CEY00_Acc32415	A0A2R6P810	tr|A0A2R6P810|A0A2R6P810_ACTCH Mitochondrial fission 1 protein OS=Actinidia chinensis var. chinensis OX=1590841 GN=CEY00_Acc32415 PE=3 SV=1	1	2	1	2	9.6	18.301		171250000	109860000	129400000	66624000	419740000
A0A2R6P816	COP9 signalosome complex subunit 2 like	CEY00_Acc32363	A0A2R6P816;A0A2R6PFD4	tr|A0A2R6P816|A0A2R6P816_ACTCH COP9 signalosome complex subunit 2 like OS=Actinidia chinensis var. chinensis OX=1590841 GN=CEY00_Acc32363 PE=4 SV=1;tr|A0A2R6PFD4|A0A2R6PFD4_ACTCH COP9 signalosome complex subunit 2 like OS=Actinidia chinensis var. chinensis	2	4	4	4	15	39.596	230950000	205790000	295270000	123770000	132180000	318290000
A0A2R6P821	Pseudouridine-5-phosphate glycosidase	CEY00_Acc32425	A0A2R6P821	tr|A0A2R6P821|A0A2R6P821_ACTCH Pseudouridine-5-phosphate glycosidase OS=Actinidia chinensis var. chinensis OX=1590841 GN=CEY00_Acc32425 PE=3 SV=1	1	2	2	2	7	36.053	22537000					35325000
A0A2R6P822	Serine--glyoxylate aminotransferase	CEY00_Acc32422	A0A2R6P822;A0A2R6PFI7	tr|A0A2R6P822|A0A2R6P822_ACTCH Serine--glyoxylate aminotransferase OS=Actinidia chinensis var. chinensis OX=1590841 GN=CEY00_Acc32422 PE=3 SV=1;tr|A0A2R6PFI7|A0A2R6PFI7_ACTCH Serine--glyoxylate aminotransferase OS=Actinidia chinensis var. chinensis OX=1590	2	6	6	6	18.7	44.157	245200000	495020000	321460000	517850000	358360000	550110000
A0A2R6P830	Zinc finger CCCH domain-containing protein	CEY00_Acc32435	A0A2R6P830;A0A2R6PFU4	tr|A0A2R6P830|A0A2R6P830_ACTCH Zinc finger CCCH domain-containing protein OS=Actinidia chinensis var. chinensis OX=1590841 GN=CEY00_Acc32435 PE=4 SV=1;tr|A0A2R6PFU4|A0A2R6PFU4_ACTCH Zinc finger CCCH domain-containing protein OS=Actinidia chinensis var. chi	2	3	3	3	5.1	77.221		21985000	23658000
A0A2R6P833	Inactive serine/threonine-protein kinase	CEY00_Acc32403	A0A2R6P833;A0A2R6PFH2	tr|A0A2R6P833|A0A2R6P833_ACTCH Inactive serine/threonine-protein kinase OS=Actinidia chinensis var. chinensis OX=1590841 GN=CEY00_Acc32403 PE=4 SV=1;tr|A0A2R6PFH2|A0A2R6PFH2_ACTCH C2 domain-containing protein OS=Actinidia chinensis var. chinensis OX=159084	2	4	3	4	12	48.139	197100000	144830000	111650000	70546000	71696000	79225000
A0A2R6P834	ABC transporter G family member 15 like	CEY00_Acc32437	A0A2R6P834;A0A2R6PFL8	tr|A0A2R6P834|A0A2R6P834_ACTCH ABC transporter G family member 15 like OS=Actinidia chinensis var. chinensis OX=1590841 GN=CEY00_Acc32437 PE=4 SV=1;tr|A0A2R6PFL8|A0A2R6PFL8_ACTCH ABC transporter G family member 15 like OS=Actinidia chinensis var. chinensis	2	1	1	1	1.9	77.668					29382000
A0A2R6PG33	Splicing factor 3B subunit 6-like protein	CEY00_Acc30324	A0A2R6PG33;A0A2R6P836	tr|A0A2R6PG33|A0A2R6PG33_ACTCH Splicing factor 3B subunit 6-like protein OS=Actinidia chinensis var. chinensis OX=1590841 GN=CEY00_Acc30324 PE=4 SV=1;tr|A0A2R6P836|A0A2R6P836_ACTCH Splicing factor 3B subunit 6-like protein OS=Actinidia chinensis var. chine	2	2	2	2	25	14.374	64140000	55905000	75582000	28689000	30925000	59154000
A0A2R6P840	Translocation protein like	CEY00_Acc32445	A0A2R6P840	tr|A0A2R6P840|A0A2R6P840_ACTCH Translocation protein like OS=Actinidia chinensis var. chinensis OX=1590841 GN=CEY00_Acc32445 PE=4 SV=1	1	4	1	1	10.3	42.622		14871000		13873000
A0A2R6P843	Photosystem II protein	CEY00_Acc32442	A0A2R6P843;A0A2R6PFL5	tr|A0A2R6P843|A0A2R6P843_ACTCH Photosystem II protein OS=Actinidia chinensis var. chinensis OX=1590841 GN=CEY00_Acc32442 PE=4 SV=1;tr|A0A2R6PFL5|A0A2R6PFL5_ACTCH Photosystem II protein OS=Actinidia chinensis var. chinensis OX=1590841 GN=CEY00_Acc30382 PE=4	2	1	1	1	11	11.456	48607000	31652000	18096000	40790000	32311000	15826000
A0A2R6P847	Epithelial splicing regulatory protein (Fragment)	CEY00_Acc32447	A0A2R6P847;A0A2R6PFM7	tr|A0A2R6P847|A0A2R6P847_ACTCH Epithelial splicing regulatory protein (Fragment) OS=Actinidia chinensis var. chinensis OX=1590841 GN=CEY00_Acc32447 PE=4 SV=1;tr|A0A2R6PFM7|A0A2R6PFM7_ACTCH Epithelial splicing regulatory protein OS=Actinidia chinensis var.	2	1	1	1	4.4	40.283		144020000	89240000	47248000	43979000	110400000
A0A2R6P853	Cysteine proteinase inhibitor	CEY00_Acc32419	A0A2R6P853	tr|A0A2R6P853|A0A2R6P853_ACTCH Cysteine proteinase inhibitor OS=Actinidia chinensis var. chinensis OX=1590841 GN=CEY00_Acc32419 PE=3 SV=1	1	7	1	1	47.1	11.639	71972000	77159000	36882000	17140000	76249000	66722000
A0A2R6P855	Outer envelope protein	CEY00_Acc32462	A0A2R6P855;A0A2R6PFN4	tr|A0A2R6P855|A0A2R6P855_ACTCH Outer envelope protein OS=Actinidia chinensis var. chinensis OX=1590841 GN=CEY00_Acc32462 PE=4 SV=1;tr|A0A2R6PFN4|A0A2R6PFN4_ACTCH Outer envelope protein OS=Actinidia chinensis var. chinensis OX=1590841 GN=CEY00_Acc30402 PE=4	2	6	6	6	9.8	77.576	172000000	116420000	80825000	71953000	86614000	50442000
A0A2R6PFH9	Signal peptide peptidase	CEY00_Acc30341	A0A2R6PFH9;A0A2R6P856;A0A2R6PRM9	tr|A0A2R6PFH9|A0A2R6PFH9_ACTCH Signal peptide peptidase OS=Actinidia chinensis var. chinensis OX=1590841 GN=CEY00_Acc30341 PE=4 SV=1;tr|A0A2R6P856|A0A2R6P856_ACTCH Signal peptide peptidase OS=Actinidia chinensis var. chinensis OX=1590841 GN=CEY00_Acc32408	3	3	1	1	7.1	37.549				72132000	52970000	51056000
A0A2R6PFP7	Chromatin structure-remodeling complex protein like	CEY00_Acc30406	A0A2R6PFP7;A0A2R6P859	tr|A0A2R6PFP7|A0A2R6PFP7_ACTCH Chromatin structure-remodeling complex protein like OS=Actinidia chinensis var. chinensis OX=1590841 GN=CEY00_Acc30406 PE=4 SV=1;tr|A0A2R6P859|A0A2R6P859_ACTCH Chromatin structure-remodeling complex protein like OS=Actinidia	2	3	3	3	0.9	378.55						10922000
A0A2R6P860	Ubiquitin carboxyl-terminal hydrolase	CEY00_Acc32433	A0A2R6P860;A0A2R6PG70	tr|A0A2R6P860|A0A2R6P860_ACTCH Ubiquitin carboxyl-terminal hydrolase OS=Actinidia chinensis var. chinensis OX=1590841 GN=CEY00_Acc32433 PE=3 SV=1;tr|A0A2R6PG70|A0A2R6PG70_ACTCH Ubiquitin carboxyl-terminal hydrolase OS=Actinidia chinensis var. chinensis OX=	2	3	3	3	7	60.148		18280000
A0A2R6P862	Receptor-like protein kinase HERK	CEY00_Acc32279	A0A2R6P862;A0A2R6PF49;A0A2R6PWN6;A0A2R6PKI7;A0A2R6P9V0;A0A2R6RKI3;A0A2R6PR15;A0A2R6RUA5;A0A2R6RYE3;A0A2R6Q0A8;A0A2R6Q7Z3;A0A2R6P9P6;A0A2R6R6N5;A0A2R6R183;A0A2R6R192;A0A2R6Q1N3;A0A2R6QZA3;A0A2R6RKH6	tr|A0A2R6P862|A0A2R6P862_ACTCH Receptor-like protein kinase HERK OS=Actinidia chinensis var. chinensis OX=1590841 GN=CEY00_Acc32279 PE=4 SV=1;tr|A0A2R6PF49|A0A2R6PF49_ACTCH Receptor-like protein kinase HERK OS=Actinidia chinensis var. chinensis OX=1590841	18	3	2	3	5.7	67.657	147660000		114750000		56142000	119720000
A0A2R6P864	Agglutinin-like protein	CEY00_Acc32473	A0A2R6P864	tr|A0A2R6P864|A0A2R6P864_ACTCH Agglutinin-like protein OS=Actinidia chinensis var. chinensis OX=1590841 GN=CEY00_Acc32473 PE=4 SV=1	1	18	12	18	26.7	96.621	1564600000	1095900000	1052300000	1052900000	1184300000	731790000
A0A2R6P866	Xylogen-like protein	CEY00_Acc32418	A0A2R6P866	tr|A0A2R6P866|A0A2R6P866_ACTCH Xylogen-like protein OS=Actinidia chinensis var. chinensis OX=1590841 GN=CEY00_Acc32418 PE=4 SV=1	1	3	3	3	26.5	12.151	80459000	73066000	112120000
A0A2R6P869	DNA-damage-repair/toleration protein	CEY00_Acc32474	A0A2R6P869	tr|A0A2R6P869|A0A2R6P869_ACTCH DNA-damage-repair/toleration protein OS=Actinidia chinensis var. chinensis OX=1590841 GN=CEY00_Acc32474 PE=4 SV=1	1	13	3	3	38.8	39.542	243070000	264160000	116830000	269580000	599310000	417730000
A0A2R6P870	Sulfite reductase 1 [ferredoxin] like	CEY00_Acc32443	A0A2R6P870	tr|A0A2R6P870|A0A2R6P870_ACTCH Sulfite reductase 1 [ferredoxin] like OS=Actinidia chinensis var. chinensis OX=1590841 GN=CEY00_Acc32443 PE=4 SV=1	1	16	3	3	27.1	77.804	101740000	121690000	86976000	109980000	120840000	148730000
A0A2R6P874	Oxidoreductase, N-terminal protein	CEY00_Acc32483	A0A2R6P874	tr|A0A2R6P874|A0A2R6P874_ACTCH Oxidoreductase, N-terminal protein OS=Actinidia chinensis var. chinensis OX=1590841 GN=CEY00_Acc32483 PE=4 SV=1	1	8	8	8	22.4	38.055	225970000	440290000	480990000	849240000	755880000	506380000
A0A2R6P882	Linoleate 13S-lipoxygenase like	CEY00_Acc32488	A0A2R6P882	tr|A0A2R6P882|A0A2R6P882_ACTCH Linoleate 13S-lipoxygenase like OS=Actinidia chinensis var. chinensis OX=1590841 GN=CEY00_Acc32488 PE=4 SV=1	1	13	7	7	21.6	78.671	210810000	135560000	152860000	203220000	285400000	348560000
A0A2R6P884	Zinc finger CCCH domain-containing protein	CEY00_Acc32495	A0A2R6P884	tr|A0A2R6P884|A0A2R6P884_ACTCH Zinc finger CCCH domain-containing protein OS=Actinidia chinensis var. chinensis OX=1590841 GN=CEY00_Acc32495 PE=4 SV=1	1	7	1	1	27.1	31.789	95992000	38367000
A0A2R6P885	Protein TRAUCO like	CEY00_Acc32438	A0A2R6P885	tr|A0A2R6P885|A0A2R6P885_ACTCH Protein TRAUCO like OS=Actinidia chinensis var. chinensis OX=1590841 GN=CEY00_Acc32438 PE=4 SV=1	1	1	1	1	3.7	50.961	50929000	24439000
A0A2R6P894	Calcium-dependent protein kinase	CEY00_Acc32444	A0A2R6P894;A0A2R6PFM0;A0A2R6PUC2;A0A2R6PS42;A0A2R6S239	tr|A0A2R6P894|A0A2R6P894_ACTCH Calcium-dependent protein kinase OS=Actinidia chinensis var. chinensis OX=1590841 GN=CEY00_Acc32444 PE=4 SV=1;tr|A0A2R6PFM0|A0A2R6PFM0_ACTCH Calcium-dependent protein kinase OS=Actinidia chinensis var. chinensis OX=1590841 GN	5	2	1	2	4.1	59.964	67127000	116010000	64745000	90728000	44842000	74653000
A0A2R6P8A4	Linoleate 13S-lipoxygenase	CEY00_Acc32486	A0A2R6P8A4	tr|A0A2R6P8A4|A0A2R6P8A4_ACTCH Linoleate 13S-lipoxygenase OS=Actinidia chinensis var. chinensis OX=1590841 GN=CEY00_Acc32486 PE=3 SV=1	1	47	42	47	46.1	103.54	13350000000	15800000000	18851000000	19814000000	21163000000	8924300000
A0A2R6P8A5	ADP,ATP carrier protein	CEY00_Acc32459	A0A2R6P8A5	tr|A0A2R6P8A5|A0A2R6P8A5_ACTCH ADP,ATP carrier protein OS=Actinidia chinensis var. chinensis OX=1590841 GN=CEY00_Acc32459 PE=3 SV=1	1	21	2	3	42.5	39.738	803680000	461750000	513720000	1029000000	492540000	2069800000
A0A2R6P8A6	Xanthine dehydrogenase	CEY00_Acc32455	A0A2R6P8A6	tr|A0A2R6P8A6|A0A2R6P8A6_ACTCH Xanthine dehydrogenase OS=Actinidia chinensis var. chinensis OX=1590841 GN=CEY00_Acc32455 PE=4 SV=1	1	2	2	2	1.9	150.34	20602000			35004000	28634000	32477000
A0A2R6P8A9	Glycosyltransferase	CEY00_Acc32481	A0A2R6P8A9	tr|A0A2R6P8A9|A0A2R6P8A9_ACTCH Glycosyltransferase OS=Actinidia chinensis var. chinensis OX=1590841 GN=CEY00_Acc32481 PE=3 SV=1	1	1	1	1	2.3	54.489	23458000	17932000	15891000		65373000	16544000
A0A2R6QTQ1	Serine/threonine-protein phosphatase	CEY00_Acc15074	A0A2R6QTQ1;A0A2R6P8B2;A0A2R6PQN3	tr|A0A2R6QTQ1|A0A2R6QTQ1_ACTCH Serine/threonine-protein phosphatase OS=Actinidia chinensis var. chinensis OX=1590841 GN=CEY00_Acc15074 PE=3 SV=1;tr|A0A2R6P8B2|A0A2R6P8B2_ACTCH Serine/threonine-protein phosphatase OS=Actinidia chinensis var. chinensis OX=15	3	9	1	9	29.4	35.864	525840000	496900000	482190000	482540000	571870000	723970000
A0A2R6P8B6	Eukaryotic translation initiation factor 3 subunit C like	CEY00_Acc32522	A0A2R6P8B6;A0A2R6PG20	tr|A0A2R6P8B6|A0A2R6P8B6_ACTCH Eukaryotic translation initiation factor 3 subunit C like OS=Actinidia chinensis var. chinensis OX=1590841 GN=CEY00_Acc32522 PE=4 SV=1;tr|A0A2R6PG20|A0A2R6PG20_ACTCH Eukaryotic translation initiation factor 3 subunit C like O	2	2	2	2	13.5	27.261		41038000	43436000
A0A2R6P8B8	Enoyl-[acyl-carrier-protein] reductase	CEY00_Acc32493	A0A2R6P8B8	tr|A0A2R6P8B8|A0A2R6P8B8_ACTCH Enoyl-[acyl-carrier-protein] reductase OS=Actinidia chinensis var. chinensis OX=1590841 GN=CEY00_Acc32493 PE=4 SV=1	1	13	4	4	34.4	41.095	239600000	263720000	161010000	146480000	235160000	252910000
A0A2R6P8C9	Tubulin alpha chain	CEY00_Acc32537	A0A2R6P8C9;A0A2R6PFV2;A0A2R6S1X5	tr|A0A2R6P8C9|A0A2R6P8C9_ACTCH Tubulin alpha chain OS=Actinidia chinensis var. chinensis OX=1590841 GN=CEY00_Acc32537 PE=3 SV=1;tr|A0A2R6PFV2|A0A2R6PFV2_ACTCH Tubulin alpha chain OS=Actinidia chinensis var. chinensis OX=1590841 GN=CEY00_Acc30467 PE=3 SV=1;	3	19	2	2	44.5	49.662	153630000	274430000	219720000	93667000	171680000	217550000
A0A2R6P8D1	RuBisCO large subunit-binding protein subunit beta like	CEY00_Acc32547	A0A2R6P8D1	tr|A0A2R6P8D1|A0A2R6P8D1_ACTCH RuBisCO large subunit-binding protein subunit beta like OS=Actinidia chinensis var. chinensis OX=1590841 GN=CEY00_Acc32547 PE=3 SV=1	1	15	1	1	54.9	33.969		230850000	33358000	167880000	306410000	1657200000
A0A2R6PFV7	3-methyl-2-oxobutanoate hydroxymethyltransferase (Fragment)	CEY00_Acc30469	A0A2R6PFV7;A0A2R6P8D3	tr|A0A2R6PFV7|A0A2R6PFV7_ACTCH 3-methyl-2-oxobutanoate hydroxymethyltransferase (Fragment) OS=Actinidia chinensis var. chinensis OX=1590841 GN=CEY00_Acc30469 PE=4 SV=1;tr|A0A2R6P8D3|A0A2R6P8D3_ACTCH 3-methyl-2-oxobutanoate hydroxymethyltransferase OS=Actin	2	1	1	1	3.3	40.806	39319000	37647000		19897000
A0A2R6P8D6	Lipoxygenase	CEY00_Acc32487	A0A2R6P8D6	tr|A0A2R6P8D6|A0A2R6P8D6_ACTCH Lipoxygenase OS=Actinidia chinensis var. chinensis OX=1590841 GN=CEY00_Acc32487 PE=3 SV=1	1	18	9	13	24.3	93.856	647430000	777540000	510190000	655170000	1014800000	791200000
A0A2R6P8F3	Mitochondrial dicarboxylate/tricarboxylate transporter DTC like	CEY00_Acc32538	A0A2R6P8F3	tr|A0A2R6P8F3|A0A2R6P8F3_ACTCH Mitochondrial dicarboxylate/tricarboxylate transporter DTC like OS=Actinidia chinensis var. chinensis OX=1590841 GN=CEY00_Acc32538 PE=3 SV=1	1	9	1	2	32.9	31.865	50106000	130270000	69984000	166300000	120020000	117120000
A0A2R6P8F8	Transcription factor Pur-alpha like	CEY00_Acc32562	A0A2R6P8F8;A0A2R6PGJ3	tr|A0A2R6P8F8|A0A2R6P8F8_ACTCH Transcription factor Pur-alpha like OS=Actinidia chinensis var. chinensis OX=1590841 GN=CEY00_Acc32562 PE=4 SV=1;tr|A0A2R6PGJ3|A0A2R6PGJ3_ACTCH Transcription factor Pur-alpha like (Fragment) OS=Actinidia chinensis var. chinen	2	7	7	7	31.5	31.607	343940000	607780000	755220000	348170000	483140000	1027200000
A0A2R6P8F9	E3 SUMO-protein like	CEY00_Acc32359	A0A2R6P8F9	tr|A0A2R6P8F9|A0A2R6P8F9_ACTCH E3 SUMO-protein like OS=Actinidia chinensis var. chinensis OX=1590841 GN=CEY00_Acc32359 PE=4 SV=1	1	1	1	1	1.5	93.752					8269900
A0A2R6P8G3	Subtilisin-like protease SBT3.18	CEY00_Acc32549	A0A2R6P8G3	tr|A0A2R6P8G3|A0A2R6P8G3_ACTCH Subtilisin-like protease SBT3.18 OS=Actinidia chinensis var. chinensis OX=1590841 GN=CEY00_Acc32549 PE=4 SV=1	1	1	1	1	1.9	91.904			3375800		12033000
A0A2R6P8G4	Uncharacterized protein	CEY00_Acc32523	A0A2R6P8G4	tr|A0A2R6P8G4|A0A2R6P8G4_ACTCH Uncharacterized protein OS=Actinidia chinensis var. chinensis OX=1590841 GN=CEY00_Acc32523 PE=3 SV=1	1	3	1	1	14.4	19.639					40221000	10705000
A0A2R6P8G8	Calmodulin	CEY00_Acc13249	A0A2R6P8G8;B1NDI3;B1NDI5;B1NDI4;A0A2R6PFD3;A0A2R6P7W9	tr|A0A2R6P8G8|A0A2R6P8G8_ACTCH Calmodulin OS=Actinidia chinensis var. chinensis OX=1590841 GN=CEY00_Acc13249 PE=3 SV=1;tr|B1NDI3|B1NDI3_ACTCH Calmodulin OS=Actinidia chinensis OX=3625 GN=CaM PE=3 SV=1;tr|B1NDI5|B1NDI5_ACTCH Calmodulin OS=Actinidia chinensi	6	15	0	15	95.3	16.848	7605400000	4964800000	6659400000	8917600000	9107200000	7017400000
A0A2R6P8H3	Guanine nucleotide-binding protein alpha-4 subunit like	CEY00_Acc32559	A0A2R6P8H3;A0A2R6PFY2	tr|A0A2R6P8H3|A0A2R6P8H3_ACTCH Guanine nucleotide-binding protein alpha-4 subunit like OS=Actinidia chinensis var. chinensis OX=1590841 GN=CEY00_Acc32559 PE=4 SV=1;tr|A0A2R6PFY2|A0A2R6PFY2_ACTCH GDP polyribonucleotidyltransferase OS=Actinidia chinensis var	2	1	1	1	8.3	14.742			14545000	19639000	40385000	26167000
A0A2R6P8H6	Glucosidase 2 subunit beta like	CEY00_Acc32555	A0A2R6P8H6	tr|A0A2R6P8H6|A0A2R6P8H6_ACTCH Glucosidase 2 subunit beta like OS=Actinidia chinensis var. chinensis OX=1590841 GN=CEY00_Acc32555 PE=4 SV=1	1	9	5	5	29.7	42.183	166120000	116380000	238150000	205270000	278450000	130200000
A0A2R6P8H9	Translation initiation factor eIF-2B subunit gamma like	CEY00_Acc32529	A0A2R6P8H9;A0A2R6PFU3	tr|A0A2R6P8H9|A0A2R6P8H9_ACTCH Translation initiation factor eIF-2B subunit gamma like OS=Actinidia chinensis var. chinensis OX=1590841 GN=CEY00_Acc32529 PE=4 SV=1;tr|A0A2R6PFU3|A0A2R6PFU3_ACTCH Translation initiation factor eIF-2B subunit gamma like OS=Ac	2	5	5	5	16.6	49.173	39843000		28013000	33218000
A0A2R6P8V1	Mitochondrial phosphate carrier protein like	CEY00_Acc30496	A0A2R6P8V1;A0A2R6RJ87	tr|A0A2R6P8V1|A0A2R6P8V1_ACTCH Mitochondrial phosphate carrier protein like OS=Actinidia chinensis var. chinensis OX=1590841 GN=CEY00_Acc30496 PE=3 SV=1	2	12	4	4	30.5	40.106	143880000	286360000	176710000	128260000	225770000	216400000
A0A2R6P8W0	Dirigent protein	CEY00_Acc32513	A0A2R6P8W0	tr|A0A2R6P8W0|A0A2R6P8W0_ACTCH Dirigent protein OS=Actinidia chinensis var. chinensis OX=1590841 GN=CEY00_Acc32513 PE=3 SV=1	1	2	2	2	14.4	21.723	14806000			85916000	121930000	189030000
A0A2R6P8W5	Pollen-specific protein-like	CEY00_Acc30506	A0A2R6P8W5	tr|A0A2R6P8W5|A0A2R6P8W5_ACTCH Pollen-specific protein-like OS=Actinidia chinensis var. chinensis OX=1590841 GN=CEY00_Acc30506 PE=4 SV=1	1	5	1	1	35.5	18.569		105260000	110050000	44678000		234350000
A0A2R6P8X1	DEAD-box ATP-dependent RNA helicase	CEY00_Acc32525	A0A2R6P8X1;A0A2R6QRV0	tr|A0A2R6P8X1|A0A2R6P8X1_ACTCH DEAD-box ATP-dependent RNA helicase OS=Actinidia chinensis var. chinensis OX=1590841 GN=CEY00_Acc32525 PE=4 SV=1	2	14	1	2	25	66.093	29524000	85162000	66836000	59509000	75079000	36025000
A0A2R6P8X8	Nuclear transport factor 2 like	CEY00_Acc30519	A0A2R6P8X8	tr|A0A2R6P8X8|A0A2R6P8X8_ACTCH Nuclear transport factor 2 like OS=Actinidia chinensis var. chinensis OX=1590841 GN=CEY00_Acc30519 PE=4 SV=1	1	3	1	1	25.2	13.616	16245000	28802000	13027000	54180000	40324000	10934000
A0A2R6P8Y0	Ras guanine nucleotide exchange factor S like	CEY00_Acc30516	A0A2R6P8Y0	tr|A0A2R6P8Y0|A0A2R6P8Y0_ACTCH Ras guanine nucleotide exchange factor S like OS=Actinidia chinensis var. chinensis OX=1590841 GN=CEY00_Acc30516 PE=4 SV=1	1	1	1	1	16.7	8.2094		40417000	47510000	110750000	40571000	54168000
A0A2R6P8Y1	Importin-5 like	CEY00_Acc32535	A0A2R6P8Y1;A0A2R6PQQ7;A0A2R6QTP3;A0A2R6QTR9	tr|A0A2R6P8Y1|A0A2R6P8Y1_ACTCH Importin-5 like OS=Actinidia chinensis var. chinensis OX=1590841 GN=CEY00_Acc32535 PE=4 SV=1	4	13	9	13	13.1	127.82	364780000	461730000	429480000	472420000	402630000	732160000
A0A2R6P8Y4	Mitochondrial import receptor subunit like	CEY00_Acc30525	A0A2R6P8Y4	tr|A0A2R6P8Y4|A0A2R6P8Y4_ACTCH Mitochondrial import receptor subunit like OS=Actinidia chinensis var. chinensis OX=1590841 GN=CEY00_Acc30525 PE=4 SV=1	1	7	4	7	38.4	22.673	361010000	508320000	453680000	320420000	462670000	374860000
A0A2R6P8Z1	60S ribosomal protein L7a-1 (Fragment)	CEY00_Acc30507	A0A2R6P8Z1;A0A2R6RJW5	tr|A0A2R6P8Z1|A0A2R6P8Z1_ACTCH 60S ribosomal protein L7a-1 (Fragment) OS=Actinidia chinensis var. chinensis OX=1590841 GN=CEY00_Acc30507 PE=4 SV=1;tr|A0A2R6RJW5|A0A2R6RJW5_ACTCH 60S ribosomal protein L7a-1 (Fragment) OS=Actinidia chinensis var. chinensis O	2	17	2	2	50.4	29.161		69484000	61700000	344860000	385200000	389530000
A0A2R6P8Z4	Uridine kinase	CEY00_Acc30536	A0A2R6P8Z4;A0A2R6RJY4;A0A2R6RK61	tr|A0A2R6P8Z4|A0A2R6P8Z4_ACTCH Uridine kinase OS=Actinidia chinensis var. chinensis OX=1590841 GN=CEY00_Acc30536 PE=3 SV=1;tr|A0A2R6RJY4|A0A2R6RJY4_ACTCH Uridine kinase OS=Actinidia chinensis var. chinensis OX=1590841 GN=CEY00_Acc05576 PE=3 SV=1	3	10	7	10	20.2	53.054	502480000	556070000	483050000	393890000	419470000	420870000
A0A2R6RK01	SWI/SNF complex component like	CEY00_Acc05581	A0A2R6RK01;A0A2R6P8Z5	tr|A0A2R6RK01|A0A2R6RK01_ACTCH SWI/SNF complex component like OS=Actinidia chinensis var. chinensis OX=1590841 GN=CEY00_Acc05581 PE=4 SV=1;tr|A0A2R6P8Z5|A0A2R6P8Z5_ACTCH SWI/SNF complex component like OS=Actinidia chinensis var. chinensis OX=1590841 GN=CEY	2	4	4	4	8.4	61.474	68897000	62202000	48631000
A0A2R6P902	Blue copper protein	CEY00_Acc30537	A0A2R6P902;A0A2R6RJY9	tr|A0A2R6P902|A0A2R6P902_ACTCH Blue copper protein OS=Actinidia chinensis var. chinensis OX=1590841 GN=CEY00_Acc30537 PE=4 SV=1	2	5	5	5	35.4	18.358	896940000	1251600000	561210000	2044900000	1724600000	1841900000
A0A2R6P906	Protoporphyrinogen oxidase	CEY00_Acc30546	A0A2R6P906;A0A2R6RJE9	tr|A0A2R6P906|A0A2R6P906_ACTCH Protoporphyrinogen oxidase OS=Actinidia chinensis var. chinensis OX=1590841 GN=CEY00_Acc30546 PE=3 SV=1;tr|A0A2R6RJE9|A0A2R6RJE9_ACTCH Protoporphyrinogen oxidase OS=Actinidia chinensis var. chinensis OX=1590841 GN=CEY00_Acc05	2	4	4	4	11.1	55.39	136840000	125680000	137100000	52236000	71624000	96797000
A0A2R6P908	Alpha-mannosidase	CEY00_Acc30492	A0A2R6P908	tr|A0A2R6P908|A0A2R6P908_ACTCH Alpha-mannosidase OS=Actinidia chinensis var. chinensis OX=1590841 GN=CEY00_Acc30492 PE=3 SV=1	1	24	22	22	26.4	114.64	1776000000	2127800000	1809000000	2206300000	2248500000	2043900000
A0A2R6RZ87	Protein transport protein Sec61 subunit gamma-1 like	CEY00_Acc02501	A0A2R6RZ87;A0A2R6P909	tr|A0A2R6RZ87|A0A2R6RZ87_ACTCH Protein transport protein Sec61 subunit gamma-1 like OS=Actinidia chinensis var. chinensis OX=1590841 GN=CEY00_Acc02501 PE=3 SV=1;tr|A0A2R6P909|A0A2R6P909_ACTCH Protein transport protein Sec61 subunit gamma like OS=Actinidia	2	1	1	1	23.2	7.8492	134620000	217840000	266020000	117560000	92666000	348560000
A0A2R6P911	COP9 signalosome complex subunit 3 like	CEY00_Acc30547	A0A2R6P911;A0A2R6RJE5	tr|A0A2R6P911|A0A2R6P911_ACTCH COP9 signalosome complex subunit 3 like OS=Actinidia chinensis var. chinensis OX=1590841 GN=CEY00_Acc30547 PE=4 SV=1;tr|A0A2R6RJE5|A0A2R6RJE5_ACTCH COP9 signalosome complex subunit 3 like OS=Actinidia chinensis var. chinensis	2	8	8	8	18.9	48.652	317930000	287480000	294410000	314000000	376710000	457010000
A0A2R6QTS5	Cytosolic Fe-S cluster assembly factor like	CEY00_Acc15086	A0A2R6QTS5;A0A2R6P915	tr|A0A2R6QTS5|A0A2R6QTS5_ACTCH Cytosolic Fe-S cluster assembly factor like OS=Actinidia chinensis var. chinensis OX=1590841 GN=CEY00_Acc15086 PE=3 SV=1;tr|A0A2R6P915|A0A2R6P915_ACTCH Cytosolic Fe-S cluster assembly factor NBP35 OS=Actinidia chinensis var.	2	1	1	1	5.5	31.679	16102000
A0A2R6P919	Thymidylate kinase	CEY00_Acc30551	A0A2R6P919;A0A2R6RJG2;A0A2R6RTW6	tr|A0A2R6P919|A0A2R6P919_ACTCH Thymidylate kinase OS=Actinidia chinensis var. chinensis OX=1590841 GN=CEY00_Acc30551 PE=3 SV=1;tr|A0A2R6RJG2|A0A2R6RJG2_ACTCH Thymidylate kinase OS=Actinidia chinensis var. chinensis OX=1590841 GN=CEY00_Acc05592 PE=3 SV=1;tr	3	2	2	2	8.3	28.463		17868000	20218000		18441000
A0A2R6P920	Prohibitin-3 like	CEY00_Acc30557	A0A2R6P920;A0A2R6RZ30	tr|A0A2R6P920|A0A2R6P920_ACTCH Prohibitin-3 like OS=Actinidia chinensis var. chinensis OX=1590841 GN=CEY00_Acc30557 PE=4 SV=1	2	9	3	3	40.2	30.781	1489600000	1353900000	609330000	1214200000	580600000	640100000
A0A2R6RJG5	Carboxylesterase	CEY00_Acc05606	A0A2R6RJG5;A0A2R6P924	tr|A0A2R6RJG5|A0A2R6RJG5_ACTCH Carboxylesterase OS=Actinidia chinensis var. chinensis OX=1590841 GN=CEY00_Acc05606 PE=4 SV=1;tr|A0A2R6P924|A0A2R6P924_ACTCH Carboxylesterase OS=Actinidia chinensis var. chinensis OX=1590841 GN=CEY00_Acc30566 PE=4 SV=1	2	1	1	1	4.1	51.248	18010000
A0A2R6P932	Very-long-chain 3-oxoacyl-CoA reductase	CEY00_Acc30576	A0A2R6P932	tr|A0A2R6P932|A0A2R6P932_ACTCH Very-long-chain 3-oxoacyl-CoA reductase OS=Actinidia chinensis var. chinensis OX=1590841 GN=CEY00_Acc30576 PE=3 SV=1	1	10	2	2	32.1	35.97	44844000	60550000	32274000	43427000	76659000	36156000
A0A2R6P943	Mitochondrial inner membrane protease ATP23	CEY00_Acc30582	A0A2R6P943	tr|A0A2R6P943|A0A2R6P943_ACTCH Mitochondrial inner membrane protease ATP23 OS=Actinidia chinensis var. chinensis OX=1590841 GN=CEY00_Acc30582 PE=3 SV=1	1	1	1	1	9.2	21.771				23023000
A0A2R6P945	Glyceraldehyde-3-phosphate dehydrogenase	CEY00_Acc30558	A0A2R6P945;B7SFC0	tr|A0A2R6P945|A0A2R6P945_ACTCH Glyceraldehyde-3-phosphate dehydrogenase OS=Actinidia chinensis var. chinensis OX=1590841 GN=CEY00_Acc30558 PE=3 SV=1	2	18	1	3	52.5	36.62	45970000	76265000		318360000	305340000	1375400000
A0A2R6P946	Protease	CEY00_Acc30528	A0A2R6P946;A0A2R6RJY3	tr|A0A2R6P946|A0A2R6P946_ACTCH Protease OS=Actinidia chinensis var. chinensis OX=1590841 GN=CEY00_Acc30528 PE=3 SV=1;tr|A0A2R6RJY3|A0A2R6RJY3_ACTCH Sterigmatocystin 8-O-methyltransferase OS=Actinidia chinensis var. chinensis OX=1590841 GN=CEY00_Acc05583 PE	2	2	2	2	6.9	36.817	33856000	27446000		63115000
A0A2R6P950	Ras-related protein RABB1b	CEY00_Acc30587	A0A2R6P950;A0A2R6RJJ5	tr|A0A2R6P950|A0A2R6P950_ACTCH Ras-related protein RABB1b OS=Actinidia chinensis var. chinensis OX=1590841 GN=CEY00_Acc30587 PE=4 SV=1;tr|A0A2R6RJJ5|A0A2R6RJJ5_ACTCH Ras-related protein like OS=Actinidia chinensis var. chinensis OX=1590841 GN=CEY00_Acc0562	2	8	5	5	41.7	23.362	487070000	452370000	364720000	557660000	628310000	201300000
A0A2R6P954	GDSL esterase/lipase	CEY00_Acc30592	A0A2R6P954	tr|A0A2R6P954|A0A2R6P954_ACTCH GDSL esterase/lipase OS=Actinidia chinensis var. chinensis OX=1590841 GN=CEY00_Acc30592 PE=3 SV=1	1	3	3	3	9.5	42.043	48426000	48294000	45938000	88869000	70783000	77978000
A0A2R6P960	Methyltransferase	CEY00_Acc30591	A0A2R6P960	tr|A0A2R6P960|A0A2R6P960_ACTCH Methyltransferase OS=Actinidia chinensis var. chinensis OX=1590841 GN=CEY00_Acc30591 PE=4 SV=1	1	5	1	1	8.6	70.253	3035000	254290000				156970000
A0A2R6P961	WD repeat-containing protein	CEY00_Acc30606	A0A2R6P961	tr|A0A2R6P961|A0A2R6P961_ACTCH WD repeat-containing protein OS=Actinidia chinensis var. chinensis OX=1590841 GN=CEY00_Acc30606 PE=4 SV=1	1	2	2	2	5.7	36.87		16676000				172750000
A0A2R6P966	Cytochrome c1 2, heme protein	CEY00_Acc30549	A0A2R6P966;A0A2R6RJF3	tr|A0A2R6P966|A0A2R6P966_ACTCH Cytochrome c1 2, heme protein OS=Actinidia chinensis var. chinensis OX=1590841 GN=CEY00_Acc30549 PE=4 SV=1	2	7	2	2	38	33.977	93613000	57871000	67149000	41802000	46013000	114480000
A0A2R6P972	Monodehydroascorbate reductase 4, peroxisomal like	CEY00_Acc30620	A0A2R6P972;A0A2R6RK55	tr|A0A2R6P972|A0A2R6P972_ACTCH Monodehydroascorbate reductase 4, peroxisomal like OS=Actinidia chinensis var. chinensis OX=1590841 GN=CEY00_Acc30620 PE=4 SV=1;tr|A0A2R6RK55|A0A2R6RK55_ACTCH Monodehydroascorbate reductase 4, peroxisomal like OS=Actinidia ch	2	7	7	7	14.9	52.184	33354000	97042000	58124000	342920000	157840000	82706000
A0A2R6P975	ATP-dependent RNA helicase-like protein	CEY00_Acc30616	A0A2R6P975	tr|A0A2R6P975|A0A2R6P975_ACTCH ATP-dependent RNA helicase-like protein OS=Actinidia chinensis var. chinensis OX=1590841 GN=CEY00_Acc30616 PE=3 SV=1	1	7	2	4	13.1	83.622	129230000	53732000	164270000	96324000	84977000	59830000
A0A2R6P984	Phosphoglucan phosphatase	CEY00_Acc30625	A0A2R6P984;A0A2R6RK50	tr|A0A2R6P984|A0A2R6P984_ACTCH Phosphoglucan phosphatase OS=Actinidia chinensis var. chinensis OX=1590841 GN=CEY00_Acc30625 PE=4 SV=1;tr|A0A2R6RK50|A0A2R6RK50_ACTCH Phosphoglucan phosphatase OS=Actinidia chinensis var. chinensis OX=1590841 GN=CEY00_Acc0567	2	3	3	3	5.9	67.125				14116000	15693000	117990000
A0A2R6RK49	SAGA-associated factor like	CEY00_Acc05633	A0A2R6RK49;A0A2R6P989	tr|A0A2R6RK49|A0A2R6RK49_ACTCH SAGA-associated factor like OS=Actinidia chinensis var. chinensis OX=1590841 GN=CEY00_Acc05633 PE=4 SV=1;tr|A0A2R6P989|A0A2R6P989_ACTCH SAGA-associated factor like OS=Actinidia chinensis var. chinensis OX=1590841 GN=CEY00_Acc	2	1	1	1	5.2	30.446	7616800	18615000	11614000
A0A2R6P991	Filament-like plant protein	CEY00_Acc30608	A0A2R6P991;A0A2R6RK04	tr|A0A2R6P991|A0A2R6P991_ACTCH Filament-like plant protein OS=Actinidia chinensis var. chinensis OX=1590841 GN=CEY00_Acc30608 PE=4 SV=1;tr|A0A2R6RK04|A0A2R6RK04_ACTCH Filament-like plant protein OS=Actinidia chinensis var. chinensis OX=1590841 GN=CEY00_Acc	2	1	1	1	2.4	58.26
A0A2R6P993	Serine/threonine-protein kinase	CEY00_Acc30635	A0A2R6P993;A0A2R6RK35	tr|A0A2R6P993|A0A2R6P993_ACTCH Serine/threonine-protein kinase OS=Actinidia chinensis var. chinensis OX=1590841 GN=CEY00_Acc30635 PE=3 SV=1;tr|A0A2R6RK35|A0A2R6RK35_ACTCH Serine/threonine-protein kinase OS=Actinidia chinensis var. chinensis OX=1590841 GN=C	2	4	3	4	12	41.401		195240000	199300000	126740000	111770000	21292000
A0A2R6P996	Altered inheritance of mitochondria protein	CEY00_Acc30604	A0A2R6P996	tr|A0A2R6P996|A0A2R6P996_ACTCH Altered inheritance of mitochondria protein OS=Actinidia chinensis var. chinensis OX=1590841 GN=CEY00_Acc30604 PE=4 SV=1	1	13	6	13	38.7	38.846	290070000	412150000	612540000	493130000	526100000	290010000
A0A2R6RK58	Bidirectional sugar transporter SWEET6b like	CEY00_Acc05682	A0A2R6RK58;A0A2R6P999	tr|A0A2R6RK58|A0A2R6RK58_ACTCH Bidirectional sugar transporter SWEET6b like OS=Actinidia chinensis var. chinensis OX=1590841 GN=CEY00_Acc05682 PE=3 SV=1;tr|A0A2R6P999|A0A2R6P999_ACTCH Bidirectional sugar transporter SWEET6b like OS=Actinidia chinensis var.	2	1	1	1	3.9	25.886				22970000	65211000	86142000
A0A2R6QD67	Shaggy-related protein kinase alpha	CEY00_Acc19707	A0A2R6QD67;A0A2R6PCS5;A0A2R6RFU3;A0A2R6Q775;A0A2R6R153;A0A2R6RK34;A0A2R6P9A0;A0A2R6RCR4;A0A2R6QP91;A0A2R6RGA2;A0A2R6PY22;A0A2R6QAC1;A0A2R6QBZ0;A0A2R6QX85;A0A2R6R1A6;A0A2R6Q1M5;A0A2R6Q6L7;A0A2R6R9W7;A0A2R6QSA2	tr|A0A2R6QD67|A0A2R6QD67_ACTCH Shaggy-related protein kinase alpha OS=Actinidia chinensis var. chinensis OX=1590841 GN=CEY00_Acc19707 PE=3 SV=1;tr|A0A2R6PCS5|A0A2R6PCS5_ACTCH Shaggy-related protein kinase alpha OS=Actinidia chinensis var. chinensis OX=1590	19	2	2	2	4.2	45.52	48341000		22516000
A0A2R6P9A4	Pentatricopeptide repeat-containing protein	CEY00_Acc30589	A0A2R6P9A4	tr|A0A2R6P9A4|A0A2R6P9A4_ACTCH Pentatricopeptide repeat-containing protein OS=Actinidia chinensis var. chinensis OX=1590841 GN=CEY00_Acc30589 PE=4 SV=1	1	12	12	12	28.9	49.899	289400000	347930000	310540000	168520000	233770000	279470000
A0A2R6P9A8	Glutaredoxin like	CEY00_Acc30614	A0A2R6P9A8	tr|A0A2R6P9A8|A0A2R6P9A8_ACTCH Glutaredoxin like OS=Actinidia chinensis var. chinensis OX=1590841 GN=CEY00_Acc30614 PE=4 SV=1	1	7	4	7	66.1	11.378	6032200000	5842000000	4093200000	4867300000	3491800000	3466900000
A0A2R6RK68	Phosphoesterase	CEY00_Acc05692	A0A2R6RK68;A0A2R6P9B4	tr|A0A2R6RK68|A0A2R6RK68_ACTCH Phosphoesterase OS=Actinidia chinensis var. chinensis OX=1590841 GN=CEY00_Acc05692 PE=4 SV=1;tr|A0A2R6P9B4|A0A2R6P9B4_ACTCH Phosphoesterase OS=Actinidia chinensis var. chinensis OX=1590841 GN=CEY00_Acc30650 PE=4 SV=1	2	2	2	2	8.7	20.581	52735000	84770000	74589000	72602000	60264000	56734000
A0A2R6P9C5	Protein farnesyltransferase subunit beta	CEY00_Acc30633	A0A2R6P9C5	tr|A0A2R6P9C5|A0A2R6P9C5_ACTCH Protein farnesyltransferase subunit beta OS=Actinidia chinensis var. chinensis OX=1590841 GN=CEY00_Acc30633 PE=3 SV=1	1	1	1	1	2.2	50.117		13548000	10847000	23378000
A0A2R6P9D7	Uncharacterized protein	CEY00_Acc30660	A0A2R6P9D7	tr|A0A2R6P9D7|A0A2R6P9D7_ACTCH Uncharacterized protein OS=Actinidia chinensis var. chinensis OX=1590841 GN=CEY00_Acc30660 PE=4 SV=1	1	6	5	6	27	23.618		108730000	89442000	325720000	214010000	232170000
A0A2R6P9D8	Peroxidase	CEY00_Acc30657	A0A2R6P9D8;A0A2R6RK85	tr|A0A2R6P9D8|A0A2R6P9D8_ACTCH Peroxidase OS=Actinidia chinensis var. chinensis OX=1590841 GN=CEY00_Acc30657 PE=3 SV=1	2	9	9	9	27.2	35.452	370260000	262880000	217390000	457690000	400240000	405660000
A0A2R6P9D9	Zinc finger protein	CEY00_Acc30675	A0A2R6P9D9	tr|A0A2R6P9D9|A0A2R6P9D9_ACTCH Zinc finger protein OS=Actinidia chinensis var. chinensis OX=1590841 GN=CEY00_Acc30675 PE=4 SV=1	1	2	2	2	5.6	54.941	37719000			80219000
A0A2R6P9E1	Exocyst complex component EXO84C like	CEY00_Acc30676	A0A2R6P9E1	tr|A0A2R6P9E1|A0A2R6P9E1_ACTCH Exocyst complex component EXO84C like OS=Actinidia chinensis var. chinensis OX=1590841 GN=CEY00_Acc30676 PE=4 SV=1	1	1	1	1	1	88.01		14057000
A0A2R6P9F9	Alpha-mannosidase	CEY00_Acc30663	A0A2R6P9F9	tr|A0A2R6P9F9|A0A2R6P9F9_ACTCH Alpha-mannosidase OS=Actinidia chinensis var. chinensis OX=1590841 GN=CEY00_Acc30663 PE=3 SV=1	1	18	9	18	17.3	133.26	783360000	705460000	877420000	498710000	479360000	806890000
A0A2R6P9G0	Hypersensitive-induced response protein	CEY00_Acc30698	A0A2R6P9G0;A0A2R6RKA6	tr|A0A2R6P9G0|A0A2R6P9G0_ACTCH Hypersensitive-induced response protein OS=Actinidia chinensis var. chinensis OX=1590841 GN=CEY00_Acc30698 PE=4 SV=1;tr|A0A2R6RKA6|A0A2R6RKA6_ACTCH Hypersensitive-induced response protein OS=Actinidia chinensis var. chinensis	2	9	3	4	30.1	31.822	37690000	35328000	36389000	74013000	56920000	44306000
A0A2R6RK73	Prolyl 4-hydroxylase	CEY00_Acc05712	A0A2R6RK73;A0A2R6RYS6;A0A2R6P9G6	tr|A0A2R6RK73|A0A2R6RK73_ACTCH Prolyl 4-hydroxylase OS=Actinidia chinensis var. chinensis OX=1590841 GN=CEY00_Acc05712 PE=4 SV=1;tr|A0A2R6RYS6|A0A2R6RYS6_ACTCH Prolyl 4-hydroxylase OS=Actinidia chinensis var. chinensis OX=1590841 GN=CEY00_Acc02374 PE=4 SV=	3	1	1	1	4.3	31.475	36585000	24632000	26037000	14598000		18861000
A0A2R6RK95	ABC transporter B family member 19 like	CEY00_Acc05737	A0A2R6RK95;A0A2R6P9H6	tr|A0A2R6RK95|A0A2R6RK95_ACTCH ABC transporter B family member 19 like OS=Actinidia chinensis var. chinensis OX=1590841 GN=CEY00_Acc05737 PE=4 SV=1;tr|A0A2R6P9H6|A0A2R6P9H6_ACTCH ABC transporter B family member 19 like OS=Actinidia chinensis var. chinensis	2	2	2	2	2.6	136.16	37881000	59860000	63311000
A0A2R6RKA1	60S ribosomal protein	CEY00_Acc05743	A0A2R6RKA1;A0A2R6P9H9;A0A2R6RFE6	tr|A0A2R6RKA1|A0A2R6RKA1_ACTCH 60S ribosomal protein OS=Actinidia chinensis var. chinensis OX=1590841 GN=CEY00_Acc05743 PE=4 SV=1;tr|A0A2R6P9H9|A0A2R6P9H9_ACTCH 60S ribosomal protein OS=Actinidia chinensis var. chinensis OX=1590841 GN=CEY00_Acc30715 PE=4 S	3	4	1	2	33.3	13.771	310260000	240480000	594690000	690040000	307750000	269370000
A0A2R6P9I5	Gibberellin-regulated protein	CEY00_Acc30720	A0A2R6P9I5;A0A2R6RKC3	tr|A0A2R6P9I5|A0A2R6P9I5_ACTCH Gibberellin-regulated protein OS=Actinidia chinensis var. chinensis OX=1590841 GN=CEY00_Acc30720 PE=4 SV=1;tr|A0A2R6RKC3|A0A2R6RKC3_ACTCH Gibberellin-regulated protein OS=Actinidia chinensis var. chinensis OX=1590841 GN=CEY00	2	4	4	4	38	11.969	216050000	243240000	277730000	486570000	600540000	441040000
A0A2R6P9I6	Splicing factor 3B subunit 1 like (Fragment)	CEY00_Acc30724	A0A2R6P9I6	tr|A0A2R6P9I6|A0A2R6P9I6_ACTCH Splicing factor 3B subunit 1 like (Fragment) OS=Actinidia chinensis var. chinensis OX=1590841 GN=CEY00_Acc30724 PE=4 SV=1	1	14	14	14	27.7	65.289	646670000	441740000	340920000	319710000	271270000	345570000
A0A2R6P9I7	Starch synthase, chloroplastic/amyloplastic	CEY00_Acc30728	A0A2R6P9I7;A0A2R6RSK4	tr|A0A2R6P9I7|A0A2R6P9I7_ACTCH Starch synthase, chloroplastic/amyloplastic OS=Actinidia chinensis var. chinensis OX=1590841 GN=CEY00_Acc30728 PE=3 SV=1	2	10	10	10	14.1	86.345	217430000	242000000	202300000	264400000	226890000	183340000
A0A2R6RKA4	Zinc-finger homeodomain protein	CEY00_Acc05747	A0A2R6RKA4;A0A2R6P9J4	tr|A0A2R6RKA4|A0A2R6RKA4_ACTCH Zinc-finger homeodomain protein OS=Actinidia chinensis var. chinensis OX=1590841 GN=CEY00_Acc05747 PE=4 SV=1;tr|A0A2R6P9J4|A0A2R6P9J4_ACTCH Zinc-finger homeodomain protein OS=Actinidia chinensis var. chinensis OX=1590841 GN=C	2	4	2	2	10.9	33.009		34662000	45801000
A0A2R6P9J6	Expansin	CEY00_Acc30734	A0A2R6P9J6	tr|A0A2R6P9J6|A0A2R6P9J6_ACTCH Expansin OS=Actinidia chinensis var. chinensis OX=1590841 GN=CEY00_Acc30734 PE=3 SV=1	1	1	1	1	3.8	25.567	19656000	10657000	13143000	28667000	16917000
A0A2R6RKB4	40S ribosomal protein S9-2	CEY00_Acc05739	A0A2R6RKB4;A0A2R6P9K9	tr|A0A2R6RKB4|A0A2R6RKB4_ACTCH 40S ribosomal protein S9-2 OS=Actinidia chinensis var. chinensis OX=1590841 GN=CEY00_Acc05739 PE=3 SV=1;tr|A0A2R6P9K9|A0A2R6P9K9_ACTCH 40S ribosomal protein S9-2 OS=Actinidia chinensis var. chinensis OX=1590841 GN=CEY00_Acc30	2	15	2	15	55.8	23.065	4244500000	3797500000	3772600000	4998800000	4826300000	5358500000
A0A2R6P9L7	FACT complex subunit SSRP1	CEY00_Acc30701	A0A2R6P9L7;A0A2R6RKA2	tr|A0A2R6P9L7|A0A2R6P9L7_ACTCH FACT complex subunit SSRP1 OS=Actinidia chinensis var. chinensis OX=1590841 GN=CEY00_Acc30701 PE=3 SV=1;tr|A0A2R6RKA2|A0A2R6RKA2_ACTCH FACT complex subunit like OS=Actinidia chinensis var. chinensis OX=1590841 GN=CEY00_Acc057	2	10	10	10	15.1	71.704	1016900000	470280000	368320000	314360000	371500000	431310000
A0A2R6RYP5	Tubulin alpha chain	CEY00_Acc02353	A0A2R6RYP5;A0A2R6RUL8;A0A2R6P9M0;A0A2R6PA73;A0A2R6RKU7;A0A2R6R373	tr|A0A2R6RYP5|A0A2R6RYP5_ACTCH Tubulin alpha chain OS=Actinidia chinensis var. chinensis OX=1590841 GN=CEY00_Acc02353 PE=3 SV=1;tr|A0A2R6RUL8|A0A2R6RUL8_ACTCH Tubulin alpha chain OS=Actinidia chinensis var. chinensis OX=1590841 GN=CEY00_Acc04113 PE=3 SV=1;	6	23	4	23	62.4	45.78	23167000000	30021000000	32421000000	15318000000	13219000000	17102000000
A0A2R6P9N0	Succinate dehydrogenase [ubiquinone] iron-sulfur subunit, mitochondrial	CEY00_Acc30575	A0A2R6P9N0	tr|A0A2R6P9N0|A0A2R6P9N0_ACTCH Succinate dehydrogenase [ubiquinone] iron-sulfur subunit, mitochondrial OS=Actinidia chinensis var. chinensis OX=1590841 GN=CEY00_Acc30575 PE=3 SV=1	1	12	5	12	41.4	31.552	1781600000	1003400000	1066900000	1572300000	1265300000	1404000000
A0A2R6P9N1	UDP-glucose 6-dehydrogenase	CEY00_Acc30759	A0A2R6P9N1	tr|A0A2R6P9N1|A0A2R6P9N1_ACTCH UDP-glucose 6-dehydrogenase OS=Actinidia chinensis var. chinensis OX=1590841 GN=CEY00_Acc30759 PE=3 SV=1	1	22	2	22	46	52.993	3772900000	2968600000	3660100000	3097800000	3781600000	4331700000
A0A2R6P9N2	Alpha-amylase	CEY00_Acc30768	A0A2R6P9N2	tr|A0A2R6P9N2|A0A2R6P9N2_ACTCH Alpha-amylase OS=Actinidia chinensis var. chinensis OX=1590841 GN=CEY00_Acc30768 PE=4 SV=1	1	2	2	2	3	110.44						77256000
A0A2R6P9P0	2-hydroxy-6-oxononadienedioate/2-hydroxy-6-oxononatrienedioate hydrolase	CEY00_Acc30770	A0A2R6P9P0;A0A2R6RKF7	tr|A0A2R6P9P0|A0A2R6P9P0_ACTCH 2-hydroxy-6-oxononadienedioate/2-hydroxy-6-oxononatrienedioate hydrolase OS=Actinidia chinensis var. chinensis OX=1590841 GN=CEY00_Acc30770 PE=4 SV=1;tr|A0A2R6RKF7|A0A2R6RKF7_ACTCH 2-hydroxy-6-oxononadienedioate/2-hydroxy-6-o	2	3	3	3	8.8	36.65				46121000	70602000
A0A2R6P9P9	Glycine-rich RNA-binding protein	CEY00_Acc30772	A0A2R6P9P9	tr|A0A2R6P9P9|A0A2R6P9P9_ACTCH Glycine-rich RNA-binding protein OS=Actinidia chinensis var. chinensis OX=1590841 GN=CEY00_Acc30772 PE=4 SV=1	1	2	2	2	12.4	20.675	95596000	145250000	160780000
A0A2R6P9R4	Transmembrane protein	CEY00_Acc30741	A0A2R6P9R4	tr|A0A2R6P9R4|A0A2R6P9R4_ACTCH Transmembrane protein OS=Actinidia chinensis var. chinensis OX=1590841 GN=CEY00_Acc30741 PE=4 SV=1	1	1	1	1	13.3	12.886					23202000
A0A2R6P9R6	Auxin transport protein like	CEY00_Acc30800	A0A2R6P9R6	tr|A0A2R6P9R6|A0A2R6P9R6_ACTCH Auxin transport protein like OS=Actinidia chinensis var. chinensis OX=1590841 GN=CEY00_Acc30800 PE=4 SV=1	1	3	3	3	8.7	58.57	74995000		59136000	49575000
A0A2R6P9R9	Mitochondrial-processing peptidase subunit beta like	CEY00_Acc30761	A0A2R6P9R9	tr|A0A2R6P9R9|A0A2R6P9R9_ACTCH Mitochondrial-processing peptidase subunit beta like OS=Actinidia chinensis var. chinensis OX=1590841 GN=CEY00_Acc30761 PE=3 SV=1	1	23	6	23	44.8	58.575	7102200000	6419500000	6593900000	7849100000	9135600000	9057800000
A0A2R6P9S4	Protein lozenge like	CEY00_Acc31338	A0A2R6P9S4;A0A2R6PGX3;A0A2R6P336	tr|A0A2R6P9S4|A0A2R6P9S4_ACTCH Protein lozenge like OS=Actinidia chinensis var. chinensis OX=1590841 GN=CEY00_Acc31338 PE=4 SV=1;tr|A0A2R6PGX3|A0A2R6PGX3_ACTCH Developmental and secondary metabolism regulator veA like OS=Actinidia chinensis var. chinensis	3	2	2	2	3.8	72.964	18197000		10530000
A0A2R6PGV4	Histone chaperone ASF1A like	CEY00_Acc28450	A0A2R6PGV4;A0A2R6P9U0	tr|A0A2R6PGV4|A0A2R6PGV4_ACTCH Histone chaperone ASF1A like OS=Actinidia chinensis var. chinensis OX=1590841 GN=CEY00_Acc28450 PE=4 SV=1;tr|A0A2R6P9U0|A0A2R6P9U0_ACTCH Histone chaperone ASF1B like OS=Actinidia chinensis var. chinensis OX=1590841 GN=CEY00_A	2	3	3	3	16.1	20.707	144100000	98722000	129070000	42574000	43570000	68024000
A0A2R6P9U1	Alpha-1,4-glucan-protein synthase [UDP-forming] protein	CEY00_Acc30791	A0A2R6P9U1;A0A2R6PSA0	tr|A0A2R6P9U1|A0A2R6P9U1_ACTCH Alpha-1,4-glucan-protein synthase [UDP-forming] protein OS=Actinidia chinensis var. chinensis OX=1590841 GN=CEY00_Acc30791 PE=4 SV=1	2	20	3	13	60	40.278	2518700000	1931800000	2837800000	3251500000	2912400000	5758900000
A0A2R6P9U3	Anthranilate phosphoribosyltransferase (Fragment)	CEY00_Acc30615	A0A2R6P9U3	tr|A0A2R6P9U3|A0A2R6P9U3_ACTCH Anthranilate phosphoribosyltransferase (Fragment) OS=Actinidia chinensis var. chinensis OX=1590841 GN=CEY00_Acc30615 PE=3 SV=1	1	2	2	2	5.1	42.184				80974000
A0A2R6P9U5	Serpin-ZXA like	CEY00_Acc30796	A0A2R6P9U5;A0A2R6P9U6	tr|A0A2R6P9U5|A0A2R6P9U5_ACTCH Serpin-ZXA like OS=Actinidia chinensis var. chinensis OX=1590841 GN=CEY00_Acc30796 PE=3 SV=1;tr|A0A2R6P9U6|A0A2R6P9U6_ACTCH Serpin-ZX like OS=Actinidia chinensis var. chinensis OX=1590841 GN=CEY00_Acc30797 PE=3 SV=1	2	1	1	1	6.8	21.85					27803000
A0A2R6R1G4	N-formylmaleamate deformylase (Fragment)	CEY00_Acc11021	A0A2R6R1G4;A0A2R6P9V4;A0A2R6PHK8	tr|A0A2R6R1G4|A0A2R6R1G4_ACTCH N-formylmaleamate deformylase (Fragment) OS=Actinidia chinensis var. chinensis OX=1590841 GN=CEY00_Acc11021 PE=4 SV=1;tr|A0A2R6P9V4|A0A2R6P9V4_ACTCH N-formylmaleamate deformylase OS=Actinidia chinensis var. chinensis OX=15908	3	2	2	2	6.7	36.679					36388000
A0A2R6P9V8	Late embryogenesis abundant protein	CEY00_Acc30816	A0A2R6P9V8	tr|A0A2R6P9V8|A0A2R6P9V8_ACTCH Late embryogenesis abundant protein OS=Actinidia chinensis var. chinensis OX=1590841 GN=CEY00_Acc30816 PE=4 SV=1	1	4	2	4	66.7	6.8975			1252200000	2165500000	2748100000	3125700000
A0A2R6P9W0	Protein FLX-like	CEY00_Acc30823	A0A2R6P9W0	tr|A0A2R6P9W0|A0A2R6P9W0_ACTCH Protein FLX-like OS=Actinidia chinensis var. chinensis OX=1590841 GN=CEY00_Acc30823 PE=4 SV=1	1	8	4	4	21.7	49.806	67331000	50237000	170510000		43545000	149910000
A0A2R6P9W2	Endo-1,3(4)-beta-glucanase	CEY00_Acc30828	A0A2R6P9W2	tr|A0A2R6P9W2|A0A2R6P9W2_ACTCH Endo-1,3(4)-beta-glucanase OS=Actinidia chinensis var. chinensis OX=1590841 GN=CEY00_Acc30828 PE=4 SV=1	1	2	1	2	3.2	77.638	40429000		35284000		40584000	46131000
A0A2R6P9W4	Endo-1,3(4)-beta-glucanase	CEY00_Acc30829	A0A2R6P9W4	tr|A0A2R6P9W4|A0A2R6P9W4_ACTCH Endo-1,3(4)-beta-glucanase OS=Actinidia chinensis var. chinensis OX=1590841 GN=CEY00_Acc30829 PE=4 SV=1	1	2	1	1	3.6	81.679	19830000	17005000		21898000	18563000
A0A2R6PGU6	Fruit protein like	CEY00_Acc28448	A0A2R6PGU6;A0A2R6P9W9	tr|A0A2R6PGU6|A0A2R6PGU6_ACTCH Fruit protein like OS=Actinidia chinensis var. chinensis OX=1590841 GN=CEY00_Acc28448 PE=4 SV=1;tr|A0A2R6P9W9|A0A2R6P9W9_ACTCH Fruit protein like OS=Actinidia chinensis var. chinensis OX=1590841 GN=CEY00_Acc31350 PE=4 SV=1	2	1	1	1	3.1	28.408	24449000			53290000		19766000
A0A2R6P9X2	COX assembly mitochondrial protein	CEY00_Acc30838	A0A2R6P9X2;A0A2R6RKM6	tr|A0A2R6P9X2|A0A2R6P9X2_ACTCH COX assembly mitochondrial protein OS=Actinidia chinensis var. chinensis OX=1590841 GN=CEY00_Acc30838 PE=3 SV=1;tr|A0A2R6RKM6|A0A2R6RKM6_ACTCH COX assembly mitochondrial protein OS=Actinidia chinensis var. chinensis OX=159084	2	2	2	2	16.9	10.529	148440000	141350000	143600000	120010000	192940000	103870000
A0A2R6P9X3	Ubiquitin-conjugating enzyme like	CEY00_Acc30643	A0A2R6P9X3;A0A2R6RK42	tr|A0A2R6P9X3|A0A2R6P9X3_ACTCH Ubiquitin-conjugating enzyme like OS=Actinidia chinensis var. chinensis OX=1590841 GN=CEY00_Acc30643 PE=3 SV=1;tr|A0A2R6RK42|A0A2R6RK42_ACTCH Ubiquitin-conjugating enzyme like OS=Actinidia chinensis var. chinensis OX=1590841	2	4	2	4	16.7	21.057	36282000	39257000	50130000	46750000	53210000	41514000
A0A2R6P9X4	T-complex protein 1 subunit zeta	CEY00_Acc30839	A0A2R6P9X4;A0A2R6QV85	tr|A0A2R6P9X4|A0A2R6P9X4_ACTCH T-complex protein 1 subunit zeta OS=Actinidia chinensis var. chinensis OX=1590841 GN=CEY00_Acc30839 PE=3 SV=1	2	22	1	1	35.7	59.104						19345000
A0A2R6P9X6	Hexosyltransferase	CEY00_Acc30810	A0A2R6P9X6	tr|A0A2R6P9X6|A0A2R6P9X6_ACTCH Hexosyltransferase OS=Actinidia chinensis var. chinensis OX=1590841 GN=CEY00_Acc30810 PE=3 SV=1	1	4	1	1	8.6	64.649					20525000	99805000
A0A2R6P9Y4	2,3-bisphosphoglycerate-independent phosphoglycerate mutase	CEY00_Acc30821	A0A2R6P9Y4	tr|A0A2R6P9Y4|A0A2R6P9Y4_ACTCH 2,3-bisphosphoglycerate-independent phosphoglycerate mutase OS=Actinidia chinensis var. chinensis OX=1590841 GN=CEY00_Acc30821 PE=4 SV=1	1	3	3	3	8.9	53.181	9573600	32249000
A0A2R6P9Y6	Uncharacterized protein	CEY00_Acc30820	A0A2R6P9Y6	tr|A0A2R6P9Y6|A0A2R6P9Y6_ACTCH Uncharacterized protein OS=Actinidia chinensis var. chinensis OX=1590841 GN=CEY00_Acc30820 PE=4 SV=1	1	3	2	2	12.2	30.849				20559000	18919000	26945000
A0A2R6P9Z1	Plastidic glucose transporter like	CEY00_Acc30857	A0A2R6P9Z1	tr|A0A2R6P9Z1|A0A2R6P9Z1_ACTCH Plastidic glucose transporter like OS=Actinidia chinensis var. chinensis OX=1590841 GN=CEY00_Acc30857 PE=3 SV=1	1	2	1	2	2.9	57.803	64460000	282950000	112200000	120250000	82652000	55527000
A0A2R6P9Z4	Transmembrane protein	CEY00_Acc30831	A0A2R6P9Z4;A0A2R6RKP6	tr|A0A2R6P9Z4|A0A2R6P9Z4_ACTCH Transmembrane protein OS=Actinidia chinensis var. chinensis OX=1590841 GN=CEY00_Acc30831 PE=4 SV=1	2	7	7	7	21.5	39.069	554690000	894820000	673770000	435480000	524910000	683270000
A0A2R6P9Z7	Protein transport protein SEC13 B like	CEY00_Acc30664	A0A2R6P9Z7	tr|A0A2R6P9Z7|A0A2R6P9Z7_ACTCH Protein transport protein SEC13 B like OS=Actinidia chinensis var. chinensis OX=1590841 GN=CEY00_Acc30664 PE=3 SV=1	1	6	2	3	31.8	32.679	67049000		114090000	127910000	113370000	114640000
A0A2R6P9Z8	Non-specific lipid-transfer protein like	CEY00_Acc30863	A0A2R6P9Z8	tr|A0A2R6P9Z8|A0A2R6P9Z8_ACTCH Non-specific lipid-transfer protein like OS=Actinidia chinensis var. chinensis OX=1590841 GN=CEY00_Acc30863 PE=4 SV=1	1	4	4	4	47.5	8.3987	143010000	215990000	131250000	88141000	68178000	29840000
A0A2R6PA04	HEAT repeat-containing protein isoform 1	CEY00_Acc30840	A0A2R6PA04;A0A2R6PA08	tr|A0A2R6PA04|A0A2R6PA04_ACTCH HEAT repeat-containing protein isoform 1 OS=Actinidia chinensis var. chinensis OX=1590841 GN=CEY00_Acc30840 PE=4 SV=1;tr|A0A2R6PA08|A0A2R6PA08_ACTCH HEAT repeat-containing protein isoform 2 OS=Actinidia chinensis var. chinens	2	7	7	7	3.4	240.09	315380000	464840000	205670000	221700000	177570000	601240000
A0A2R6PA17	Thaumatin-like protein	CEY00_Acc30684	A0A2R6PA17	tr|A0A2R6PA17|A0A2R6PA17_ACTCH Thaumatin-like protein OS=Actinidia chinensis var. chinensis OX=1590841 GN=CEY00_Acc30684 PE=4 SV=1	1	1	1	1	3.8	29.004	16630000	17771000	15669000		24628000
A0A2R6PA18	40S ribosomal protein S7	CEY00_Acc30849	A0A2R6PA18;A0A2R6PCF7	tr|A0A2R6PA18|A0A2R6PA18_ACTCH 40S ribosomal protein S7 OS=Actinidia chinensis var. chinensis OX=1590841 GN=CEY00_Acc30849 PE=3 SV=1	2	10	3	3	61.8	22.134	144340000	191660000	218710000	120230000	114280000	231760000
A0A2R6PA23	Beta-D-xylosidase	CEY00_Acc30893	A0A2R6PA23	tr|A0A2R6PA23|A0A2R6PA23_ACTCH Beta-D-xylosidase OS=Actinidia chinensis var. chinensis OX=1590841 GN=CEY00_Acc30893 PE=4 SV=1	1	4	1	3	5.7	88.29		56778000	56034000	80902000	93549000	64417000
A0A2R6PA25	Thioredoxin	CEY00_Acc30694	A0A2R6PA25;A0A2R6P9F6	tr|A0A2R6PA25|A0A2R6PA25_ACTCH Thioredoxin OS=Actinidia chinensis var. chinensis OX=1590841 GN=CEY00_Acc30694 PE=3 SV=1;tr|A0A2R6P9F6|A0A2R6P9F6_ACTCH Thioredoxin OS=Actinidia chinensis var. chinensis OX=1590841 GN=CEY00_Acc30695 PE=3 SV=1	2	2	2	2	16.5	15.076		30814000		77730000	21680000	44015000
A0A2R6PA36	ATP synthase subunit beta	CEY00_Acc30870	A0A2R6PA36	tr|A0A2R6PA36|A0A2R6PA36_ACTCH ATP synthase subunit beta OS=Actinidia chinensis var. chinensis OX=1590841 GN=CEY00_Acc30870 PE=3 SV=1	1	22	2	2	46.8	58.307				370670000	411140000	590680000
A0A2R6PA38	2-hydroxyacyl-CoA lyase	CEY00_Acc30869	A0A2R6PA38	tr|A0A2R6PA38|A0A2R6PA38_ACTCH 2-hydroxyacyl-CoA lyase OS=Actinidia chinensis var. chinensis OX=1590841 GN=CEY00_Acc30869 PE=3 SV=1	1	21	21	21	44.1	60.845	2346600000	2318600000	2669100000	2887000000	2863200000	2005200000
A0A2R6RKV2	Protein RMD5 A like	CEY00_Acc05928	A0A2R6RKV2;A0A2R6PA39	tr|A0A2R6RKV2|A0A2R6RKV2_ACTCH Protein RMD5 A like OS=Actinidia chinensis var. chinensis OX=1590841 GN=CEY00_Acc05928 PE=4 SV=1;tr|A0A2R6PA39|A0A2R6PA39_ACTCH Protein RMD5 A like OS=Actinidia chinensis var. chinensis OX=1590841 GN=CEY00_Acc30898 PE=4 SV=1	2	5	5	5	14	44.086	122120000	133340000	93185000	110480000	46562000	70866000
A0A2R6PA47	Non-specific lipid-transfer protein (Fragment)	CEY00_Acc30713	A0A2R6PA47	tr|A0A2R6PA47|A0A2R6PA47_ACTCH Non-specific lipid-transfer protein (Fragment) OS=Actinidia chinensis var. chinensis OX=1590841 GN=CEY00_Acc30713 PE=3 SV=1	1	2	2	2	21.1	11.664		15934000	8947500
A0A2R6PA48	Malate dehydrogenase	CEY00_Acc30908	A0A2R6PA48	tr|A0A2R6PA48|A0A2R6PA48_ACTCH Malate dehydrogenase OS=Actinidia chinensis var. chinensis OX=1590841 GN=CEY00_Acc30908 PE=3 SV=1	1	11	3	3	38.8	37.575	334090000	594670000	490600000	234110000	248680000	238350000
A0A2R6S134	Xyloglucan endotransglucosylase/hydrolase	CEY00_Acc00504	A0A2R6S134;A0A2R6PA58	tr|A0A2R6S134|A0A2R6S134_ACTCH Xyloglucan endotransglucosylase/hydrolase OS=Actinidia chinensis var. chinensis OX=1590841 GN=CEY00_Acc00504 PE=3 SV=1;tr|A0A2R6PA58|A0A2R6PA58_ACTCH Xyloglucan endotransglucosylase/hydrolase OS=Actinidia chinensis var. chine	2	1	1	1	3.1	33.584		13159000		18502000	23725000	15209000
A0A2R6PA59	Protein C2-DOMAIN ABA-RELATED like	CEY00_Acc30889	A0A2R6PA59	tr|A0A2R6PA59|A0A2R6PA59_ACTCH Protein C2-DOMAIN ABA-RELATED like OS=Actinidia chinensis var. chinensis OX=1590841 GN=CEY00_Acc30889 PE=4 SV=1	1	1	1	1	7.3	18.635	32025000	54024000	25507000	35065000	22807000	25191000
A0A2R6PA71	Paired amphipathic helix protein like	CEY00_Acc30915	A0A2R6PA71	tr|A0A2R6PA71|A0A2R6PA71_ACTCH Paired amphipathic helix protein like OS=Actinidia chinensis var. chinensis OX=1590841 GN=CEY00_Acc30915 PE=4 SV=1	1	1	1	1	1.5	74.605
A0A2R6RKV5	Cytochrome c oxidase subunit 6a like	CEY00_Acc05943	A0A2R6RKV5;A0A2R6PA74	tr|A0A2R6RKV5|A0A2R6RKV5_ACTCH Cytochrome c oxidase subunit 6a like OS=Actinidia chinensis var. chinensis OX=1590841 GN=CEY00_Acc05943 PE=3 SV=1;tr|A0A2R6PA74|A0A2R6PA74_ACTCH Cytochrome c oxidase subunit 6a like OS=Actinidia chinensis var. chinensis OX=15	2	2	2	2	15.3	10.999		106880000	225040000		137920000	211520000
A0A2R6PA80	Eukaryotic translation initiation factor 4E-2 like (Fragment)	CEY00_Acc30920	A0A2R6PA80	tr|A0A2R6PA80|A0A2R6PA80_ACTCH Eukaryotic translation initiation factor 4E-2 like (Fragment) OS=Actinidia chinensis var. chinensis OX=1590841 GN=CEY00_Acc30920 PE=3 SV=1	1	3	1	1	55.7	9.0251						298630000
A0A2R6PA85	60S ribosomal protein like	CEY00_Acc30952	A0A2R6PA85;A0A2R6RKY6	tr|A0A2R6PA85|A0A2R6PA85_ACTCH 60S ribosomal protein like OS=Actinidia chinensis var. chinensis OX=1590841 GN=CEY00_Acc30952 PE=3 SV=1;tr|A0A2R6RKY6|A0A2R6RKY6_ACTCH 60S ribosomal protein like OS=Actinidia chinensis var. chinensis OX=1590841 GN=CEY00_Acc05	2	8	4	4	43.2	16.684	1146600000	869370000	1124100000	792430000	810610000	663960000
A0A2R6PA86	Chaperone protein like	CEY00_Acc30753	A0A2R6PA86;A0A2R6PS02	tr|A0A2R6PA86|A0A2R6PA86_ACTCH Chaperone protein like OS=Actinidia chinensis var. chinensis OX=1590841 GN=CEY00_Acc30753 PE=3 SV=1	2	32	4	32	32.4	110.02	1651100000	1294900000	1366100000	1742200000	1441500000	959580000
A0A2R6PA87	Eukaryotic porin/Tom40 protein	CEY00_Acc30953	A0A2R6PA87	tr|A0A2R6PA87|A0A2R6PA87_ACTCH Eukaryotic porin/Tom40 protein OS=Actinidia chinensis var. chinensis OX=1590841 GN=CEY00_Acc30953 PE=4 SV=1	1	9	1	1	28.6	29.855						27555000
A0A2R6RKZ5	ADP-ribosylation factor-like protein 8a	CEY00_Acc05975	A0A2R6RKZ5;A0A2R6PA88	tr|A0A2R6RKZ5|A0A2R6RKZ5_ACTCH ADP-ribosylation factor-like protein 8a OS=Actinidia chinensis var. chinensis OX=1590841 GN=CEY00_Acc05975 PE=3 SV=1;tr|A0A2R6PA88|A0A2R6PA88_ACTCH ADP-ribosylation factor-like protein 8a OS=Actinidia chinensis var. chinensis	2	3	3	3	17.9	20.514	1290800000	322960000	171360000	293020000	98711000	373590000
A0A2R6PA92	Casein kinase II subunit alpha-4 like	CEY00_Acc30958	A0A2R6PA92	tr|A0A2R6PA92|A0A2R6PA92_ACTCH Casein kinase II subunit alpha-4 like OS=Actinidia chinensis var. chinensis OX=1590841 GN=CEY00_Acc30958 PE=3 SV=1	1	6	5	6	20.2	50.831	325290000	310600000	247130000	143140000	141260000	153000000
A0A2R6PA94	Heterogeneous nuclear ribonucleoprotein like	CEY00_Acc30763	A0A2R6PA94	tr|A0A2R6PA94|A0A2R6PA94_ACTCH Heterogeneous nuclear ribonucleoprotein like OS=Actinidia chinensis var. chinensis OX=1590841 GN=CEY00_Acc30763 PE=4 SV=1	1	13	12	13	28.8	64.698	674290000	504440000	428560000	295380000	329010000	451830000
A0A2R6PA99	Branched-chain-amino-acid aminotransferase	CEY00_Acc30930	A0A2R6PA99	tr|A0A2R6PA99|A0A2R6PA99_ACTCH Branched-chain-amino-acid aminotransferase OS=Actinidia chinensis var. chinensis OX=1590841 GN=CEY00_Acc30930 PE=3 SV=1	1	4	2	3	14.8	38.893	269200000	400840000	223500000	104830000	232690000	180420000
A0A2R6RKX9	RuvB-like helicase	CEY00_Acc05966	A0A2R6RKX9;A0A2R6PAA3	tr|A0A2R6RKX9|A0A2R6RKX9_ACTCH RuvB-like helicase OS=Actinidia chinensis var. chinensis OX=1590841 GN=CEY00_Acc05966 PE=3 SV=1;tr|A0A2R6PAA3|A0A2R6PAA3_ACTCH RuvB-like helicase OS=Actinidia chinensis var. chinensis OX=1590841 GN=CEY00_Acc30946 PE=3 SV=1	2	13	13	13	30.6	51.566	487890000	546650000	356040000	328320000	263730000	255650000
A0A2R6PAC7	CBS domain-containing protein	CEY00_Acc30993	A0A2R6PAC7	tr|A0A2R6PAC7|A0A2R6PAC7_ACTCH CBS domain-containing protein OS=Actinidia chinensis var. chinensis OX=1590841 GN=CEY00_Acc30993 PE=4 SV=1	1	5	1	1	21.7	26.561
A0A2R6PAD8	FRIGIDA-like protein	CEY00_Acc30971	A0A2R6PAD8	tr|A0A2R6PAD8|A0A2R6PAD8_ACTCH FRIGIDA-like protein OS=Actinidia chinensis var. chinensis OX=1590841 GN=CEY00_Acc30971 PE=3 SV=1	1	1	1	1	11.5	24.573		16545000	45479000	37341000	27313000	33542000
A0A2R6PAE0	Prolyl 4-hydroxylase, alpha subunit protein	CEY00_Acc31342	A0A2R6PAE0	tr|A0A2R6PAE0|A0A2R6PAE0_ACTCH Prolyl 4-hydroxylase, alpha subunit protein OS=Actinidia chinensis var. chinensis OX=1590841 GN=CEY00_Acc31342 PE=4 SV=1	1	2	1	1	7.9	45.178		21983000	49097000
A0A2R6PAE2	Caltractin like (Fragment)	CEY00_Acc31012	A0A2R6PAE2;A0A2R6RL49	tr|A0A2R6PAE2|A0A2R6PAE2_ACTCH Caltractin like (Fragment) OS=Actinidia chinensis var. chinensis OX=1590841 GN=CEY00_Acc31012 PE=4 SV=1;tr|A0A2R6RL49|A0A2R6RL49_ACTCH Caltractin like (Fragment) OS=Actinidia chinensis var. chinensis OX=1590841 GN=CEY00_Acc06	2	3	3	3	14.1	19.528	102530000	77989000	82058000	120410000	102680000	106330000
A0A2R6PAE3	RING-type E3 ubiquitin transferase	CEY00_Acc30970	A0A2R6PAE3	tr|A0A2R6PAE3|A0A2R6PAE3_ACTCH RING-type E3 ubiquitin transferase OS=Actinidia chinensis var. chinensis OX=1590841 GN=CEY00_Acc30970 PE=4 SV=1	1	1	1	1	1.9	90.011
A0A2R6PAE9	50S ribosomal protein	CEY00_Acc31024	A0A2R6PAE9	tr|A0A2R6PAE9|A0A2R6PAE9_ACTCH 50S ribosomal protein OS=Actinidia chinensis var. chinensis OX=1590841 GN=CEY00_Acc31024 PE=4 SV=1	1	2	2	2	13.2	26.001	84300000	84350000	47672000	74376000	45162000	68313000
A0A2R6PAF1	RNA-binding protein with multiple splicing like	CEY00_Acc30991	A0A2R6PAF1;A0A2R6RL31	tr|A0A2R6PAF1|A0A2R6PAF1_ACTCH RNA-binding protein with multiple splicing like OS=Actinidia chinensis var. chinensis OX=1590841 GN=CEY00_Acc30991 PE=4 SV=1;tr|A0A2R6RL31|A0A2R6RL31_ACTCH RNA-binding protein with multiple splicing like OS=Actinidia chinensi	2	3	3	3	11	35	52338000	113430000	73722000	41195000	32530000
A0A2R6RL41	Uncharacterized protein	CEY00_Acc06023	A0A2R6RL41;A0A2R6PAF2	tr|A0A2R6RL41|A0A2R6RL41_ACTCH Uncharacterized protein OS=Actinidia chinensis var. chinensis OX=1590841 GN=CEY00_Acc06023 PE=4 SV=1;tr|A0A2R6PAF2|A0A2R6PAF2_ACTCH Uncharacterized protein OS=Actinidia chinensis var. chinensis OX=1590841 GN=CEY00_Acc30996 PE	2	2	2	2	5.8	38.374		32511000		14148000	15353000
A0A2R6PAF8	Peptidyl-prolyl cis-trans isomerase	CEY00_Acc31023	A0A2R6PAF8	tr|A0A2R6PAF8|A0A2R6PAF8_ACTCH Peptidyl-prolyl cis-trans isomerase OS=Actinidia chinensis var. chinensis OX=1590841 GN=CEY00_Acc31023 PE=4 SV=1	1	4	2	2	12.7	41.098					17044000	20835000
A0A2R6RL38	Protein IRX15-LIKE like	CEY00_Acc06017	A0A2R6RL38;A0A2R6PAF9	tr|A0A2R6RL38|A0A2R6RL38_ACTCH Protein IRX15-LIKE like OS=Actinidia chinensis var. chinensis OX=1590841 GN=CEY00_Acc06017 PE=4 SV=1;tr|A0A2R6PAF9|A0A2R6PAF9_ACTCH Protein IRX15-LIKE like OS=Actinidia chinensis var. chinensis OX=1590841 GN=CEY00_Acc30990 PE	2	2	2	2	5.8	35.109	37098000	57417000	21236000		136330000	48221000
A0A2R6PAG3	Autophagy-related protein	CEY00_Acc31032	A0A2R6PAG3;A0A2R6RL73	tr|A0A2R6PAG3|A0A2R6PAG3_ACTCH Autophagy-related protein OS=Actinidia chinensis var. chinensis OX=1590841 GN=CEY00_Acc31032 PE=4 SV=1;tr|A0A2R6RL73|A0A2R6RL73_ACTCH Autophagy-related protein OS=Actinidia chinensis var. chinensis OX=1590841 GN=CEY00_Acc0605	2	1	1	1	6	25.49
A0A2R6PAH2	F-box protein	CEY00_Acc31000	A0A2R6PAH2	tr|A0A2R6PAH2|A0A2R6PAH2_ACTCH F-box protein OS=Actinidia chinensis var. chinensis OX=1590841 GN=CEY00_Acc31000 PE=4 SV=1	1	1	1	1	3.5	25.404					359310000	596760000
A0A2R6PAI0	Ultraviolet-B receptor like	CEY00_Acc30837	A0A2R6PAI0;A0A2R6RKM2	tr|A0A2R6PAI0|A0A2R6PAI0_ACTCH Ultraviolet-B receptor like OS=Actinidia chinensis var. chinensis OX=1590841 GN=CEY00_Acc30837 PE=4 SV=1;tr|A0A2R6RKM2|A0A2R6RKM2_ACTCH Ultraviolet-B receptor like OS=Actinidia chinensis var. chinensis OX=1590841 GN=CEY00_Acc	2	5	5	5	13.8	42.288	71494000	175610000	218850000	189360000	261320000	84917000
A0A2R6PAI3	STS14 protein	CEY00_Acc31048	A0A2R6PAI3	tr|A0A2R6PAI3|A0A2R6PAI3_ACTCH STS14 protein OS=Actinidia chinensis var. chinensis OX=1590841 GN=CEY00_Acc31048 PE=4 SV=1	1	6	6	6	30.3	20.104	3166300000	4628000000	5702500000	1547600000	2863000000	1512300000
A0A2R6PAJ2	Protein ABA DEFICIENT 4 like	CEY00_Acc30846	A0A2R6PAJ2	tr|A0A2R6PAJ2|A0A2R6PAJ2_ACTCH Protein ABA DEFICIENT 4 like OS=Actinidia chinensis var. chinensis OX=1590841 GN=CEY00_Acc30846 PE=4 SV=1	1	1	1	1	5.8	26.945		12801000		49143000	25640000	25827000
A0A2R6PAK0	Acidic leucine-rich nuclear phosphoprotein 32-related protein	CEY00_Acc31068	A0A2R6PAK0	tr|A0A2R6PAK0|A0A2R6PAK0_ACTCH Acidic leucine-rich nuclear phosphoprotein 32-related protein OS=Actinidia chinensis var. chinensis OX=1590841 GN=CEY00_Acc31068 PE=4 SV=1	1	1	1	1	3	51.408			6885100
A0A2R6PAK5	Uncharacterized protein	CEY00_Acc31045	A0A2R6PAK5	tr|A0A2R6PAK5|A0A2R6PAK5_ACTCH Uncharacterized protein OS=Actinidia chinensis var. chinensis OX=1590841 GN=CEY00_Acc31045 PE=4 SV=1	1	4	3	4	10.3	50.336	54524000	85576000	83631000	37362000	27662000	51045000
A0A2R6PAL0	Nucleolar protein	CEY00_Acc31078	A0A2R6PAL0	tr|A0A2R6PAL0|A0A2R6PAL0_ACTCH Nucleolar protein OS=Actinidia chinensis var. chinensis OX=1590841 GN=CEY00_Acc31078 PE=3 SV=1	1	2	2	2	2.6	120.6	50083000	23511000	42735000	23659000
A0A2R6PAL4	Cingulin-like protein	CEY00_Acc31040	A0A2R6PAL4	tr|A0A2R6PAL4|A0A2R6PAL4_ACTCH Cingulin-like protein OS=Actinidia chinensis var. chinensis OX=1590841 GN=CEY00_Acc31040 PE=4 SV=1	1	1	1	1	4.1	46.713	36913000	47020000	22224000		13584000
A0A2R6PAL5	Geranylgeranyl pyrophosphate synthase	CEY00_Acc31056	A0A2R6PAL5;A0A2R6RJ49	tr|A0A2R6PAL5|A0A2R6PAL5_ACTCH Geranylgeranyl pyrophosphate synthase OS=Actinidia chinensis var. chinensis OX=1590841 GN=CEY00_Acc31056 PE=3 SV=1	2	9	4	9	24.1	40.461	789340000	524880000	710750000	684240000	721030000	696920000
A0A2R6PAM7	Proline-rich receptor-like protein kinase	CEY00_Acc31098	A0A2R6PAM7	tr|A0A2R6PAM7|A0A2R6PAM7_ACTCH Proline-rich receptor-like protein kinase OS=Actinidia chinensis var. chinensis OX=1590841 GN=CEY00_Acc31098 PE=4 SV=1	1	4	2	4	11.8	53.598		67256000	31699000		29013000
A0A2R6PAN2	37S ribosomal protein	CEY00_Acc31102	A0A2R6PAN2;A0A2R6RLE6	tr|A0A2R6PAN2|A0A2R6PAN2_ACTCH 37S ribosomal protein OS=Actinidia chinensis var. chinensis OX=1590841 GN=CEY00_Acc31102 PE=4 SV=1;tr|A0A2R6RLE6|A0A2R6RLE6_ACTCH 37S ribosomal protein OS=Actinidia chinensis var. chinensis OX=1590841 GN=CEY00_Acc06127 PE=4 S	2	3	3	3	8.3	50.124	38204000	26806000	40064000	39850000	37335000	60671000
A0A2R6PAN4	G-box-binding factor like	CEY00_Acc31060	A0A2R6PAN4;A0A2R6RLB7	tr|A0A2R6PAN4|A0A2R6PAN4_ACTCH G-box-binding factor like OS=Actinidia chinensis var. chinensis OX=1590841 GN=CEY00_Acc31060 PE=4 SV=1;tr|A0A2R6RLB7|A0A2R6RLB7_ACTCH G-box-binding factor like OS=Actinidia chinensis var. chinensis OX=1590841 GN=CEY00_Acc0609	2	1	1	1	4.5	37.873	18252000		12240000		14142000
A0A2R6PAN7	Calcium-dependent protein kinase	CEY00_Acc31108	A0A2R6PAN7;A0A2R6RLE5	tr|A0A2R6PAN7|A0A2R6PAN7_ACTCH Calcium-dependent protein kinase OS=Actinidia chinensis var. chinensis OX=1590841 GN=CEY00_Acc31108 PE=4 SV=1	2	3	3	3	8.8	76.8	14694000		37827000	28917000	42944000	15751000
A0A2R6PAP5	Phosphotransferase	CEY00_Acc30906	A0A2R6PAP5;A0A2R6RKW5	tr|A0A2R6PAP5|A0A2R6PAP5_ACTCH Phosphotransferase OS=Actinidia chinensis var. chinensis OX=1590841 GN=CEY00_Acc30906 PE=3 SV=1	2	3	3	3	7.6	53.693						126780000
A0A2R6PAP7	Cation-transporting ATPase	CEY00_Acc31109	A0A2R6PAP7	tr|A0A2R6PAP7|A0A2R6PAP7_ACTCH Cation-transporting ATPase OS=Actinidia chinensis var. chinensis OX=1590841 GN=CEY00_Acc31109 PE=3 SV=1	1	9	6	9	8.6	132.31	173070000	58720000	232810000	101230000	77452000	168120000
A0A2R6PAP9	Gamma carbonic anhydrase	CEY00_Acc31091	A0A2R6PAP9	tr|A0A2R6PAP9|A0A2R6PAP9_ACTCH Gamma carbonic anhydrase OS=Actinidia chinensis var. chinensis OX=1590841 GN=CEY00_Acc31091 PE=4 SV=1	1	10	3	10	60.5	29.543	1635300000	1055400000	1786900000	973380000	1206200000	1197300000
A0A2R6PAQ0	Defensin-like protein	CEY00_Acc31113	A0A2R6PAQ0	tr|A0A2R6PAQ0|A0A2R6PAQ0_ACTCH Defensin-like protein OS=Actinidia chinensis var. chinensis OX=1590841 GN=CEY00_Acc31113 PE=3 SV=1	1	2	2	2	29.3	8.3898	365120000	790980000	485250000	619120000	496930000	1533000000
A0A2R6PAQ3	Carboxylesterase	CEY00_Acc31095	A0A2R6PAQ3	tr|A0A2R6PAQ3|A0A2R6PAQ3_ACTCH Carboxylesterase OS=Actinidia chinensis var. chinensis OX=1590841 GN=CEY00_Acc31095 PE=4 SV=1	1	4	3	4	12.2	37.817	120220000	144140000	98816000	134190000	108080000	84423000
A0A2R6PAQ4	Cysteine desulfurase	CEY00_Acc30916	A0A2R6PAQ4	tr|A0A2R6PAQ4|A0A2R6PAQ4_ACTCH Cysteine desulfurase OS=Actinidia chinensis var. chinensis OX=1590841 GN=CEY00_Acc30916 PE=3 SV=1	1	11	4	11	28.1	49.653	800410000	526490000	575310000	390150000	464290000	610650000
A0A2R6PAQ7	Nuclease	CEY00_Acc31096	A0A2R6PAQ7	tr|A0A2R6PAQ7|A0A2R6PAQ7_ACTCH Nuclease OS=Actinidia chinensis var. chinensis OX=1590841 GN=CEY00_Acc31096 PE=4 SV=1	1	4	4	4	7.7	58.339	114080000	130090000	90898000	104360000	101900000	41583000
A0A2R6PAQ9	Uncharacterized protein	CEY00_Acc31046	A0A2R6PAQ9	tr|A0A2R6PAQ9|A0A2R6PAQ9_ACTCH Uncharacterized protein OS=Actinidia chinensis var. chinensis OX=1590841 GN=CEY00_Acc31046 PE=4 SV=1	1	2	2	2	19.8	16.993		42114000	23904000		32907000	153530000
A0A2R6PAR1	Late blight resistance protein like	CEY00_Acc31131	A0A2R6PAR1	tr|A0A2R6PAR1|A0A2R6PAR1_ACTCH Late blight resistance protein like OS=Actinidia chinensis var. chinensis OX=1590841 GN=CEY00_Acc31131 PE=3 SV=1	1	2	2	2	2.4	101.12	51351000			27796000	12991000	19790000
A0A2R6PAR6	Cleft lip and palate transmembrane protein	CEY00_Acc31105	A0A2R6PAR6;A0A2R6RLI6	tr|A0A2R6PAR6|A0A2R6PAR6_ACTCH Cleft lip and palate transmembrane protein OS=Actinidia chinensis var. chinensis OX=1590841 GN=CEY00_Acc31105 PE=4 SV=1;tr|A0A2R6RLI6|A0A2R6RLI6_ACTCH Cleft lip and palate transmembrane protein OS=Actinidia chinensis var. chi	2	7	7	7	13.6	67.588	158160000	367250000	207240000	291370000	239740000	283100000
A0A2R6PAR9	Hepatocyte growth factor-regulated tyrosine kinase	CEY00_Acc31111	A0A2R6PAR9	tr|A0A2R6PAR9|A0A2R6PAR9_ACTCH Hepatocyte growth factor-regulated tyrosine kinase OS=Actinidia chinensis var. chinensis OX=1590841 GN=CEY00_Acc31111 PE=4 SV=1	1	2	2	2	5.8	38.272		32996000	16249000	76410000	107860000	195360000
A0A2R6PAS4	DEAD-box ATP-dependent RNA helicase	CEY00_Acc30937	A0A2R6PAS4	tr|A0A2R6PAS4|A0A2R6PAS4_ACTCH DEAD-box ATP-dependent RNA helicase OS=Actinidia chinensis var. chinensis OX=1590841 GN=CEY00_Acc30937 PE=4 SV=1	1	2	2	2	3.8	67.632	22906000	26308000	34056000			34802000
A0A2R6PAS8	ABC transporter D family member 1 like	CEY00_Acc31116	A0A2R6PAS8;A0A2R6RLG0;A0A2R6RDF8	tr|A0A2R6PAS8|A0A2R6PAS8_ACTCH ABC transporter D family member 1 like OS=Actinidia chinensis var. chinensis OX=1590841 GN=CEY00_Acc31116 PE=4 SV=1;tr|A0A2R6RLG0|A0A2R6RLG0_ACTCH ABC transporter D family member 1 like OS=Actinidia chinensis var. chinensis O	3	5	5	5	4.8	150.26	73126000	48436000		70402000		66698000
A0A2R6PAT4	Peroxygenase	CEY00_Acc31158	A0A2R6PAT4	tr|A0A2R6PAT4|A0A2R6PAT4_ACTCH Peroxygenase OS=Actinidia chinensis var. chinensis OX=1590841 GN=CEY00_Acc31158 PE=4 SV=1	1	8	3	3	37.8	23.125	107250000	151920000	158850000	126020000	131910000	279690000
A0A2R6PAT7	Nuclear pore complex protein	CEY00_Acc31149	A0A2R6PAT7	tr|A0A2R6PAT7|A0A2R6PAT7_ACTCH Nuclear pore complex protein OS=Actinidia chinensis var. chinensis OX=1590841 GN=CEY00_Acc31149 PE=4 SV=1	1	10	8	10	9	163.4	237830000	222660000	300680000	56133000	131800000	99687000
A0A2R6PAT9	Acyl-coenzyme A oxidase	CEY00_Acc31125	A0A2R6PAT9	tr|A0A2R6PAT9|A0A2R6PAT9_ACTCH Acyl-coenzyme A oxidase OS=Actinidia chinensis var. chinensis OX=1590841 GN=CEY00_Acc31125 PE=3 SV=1	1	6	6	6	9	80.299	78810000	71840000	66055000	87240000	112890000	65887000
A0A2R6PAU2	MICOS complex subunit mic60 like	CEY00_Acc31130	A0A2R6PAU2	tr|A0A2R6PAU2|A0A2R6PAU2_ACTCH MICOS complex subunit mic60 like OS=Actinidia chinensis var. chinensis OX=1590841 GN=CEY00_Acc31130 PE=3 SV=1	1	17	17	17	30.9	70.824	250650000	381540000	457450000	753920000	608510000	450660000
A0A2R6PAU4	HMG-Y-related protein like	CEY00_Acc31168	A0A2R6PAU4	tr|A0A2R6PAU4|A0A2R6PAU4_ACTCH HMG-Y-related protein like OS=Actinidia chinensis var. chinensis OX=1590841 GN=CEY00_Acc31168 PE=4 SV=1	1	4	2	4	32.8	19.685	479930000	779540000	752670000	624100000	516270000	333920000
A0A2R6PAV0	RNA-dependent RNA polymerase	CEY00_Acc31140	A0A2R6PAV0;A0A2R6PAX2;A0A2R6PGN8	tr|A0A2R6PAV0|A0A2R6PAV0_ACTCH RNA-dependent RNA polymerase OS=Actinidia chinensis var. chinensis OX=1590841 GN=CEY00_Acc31140 PE=3 SV=1;tr|A0A2R6PAX2|A0A2R6PAX2_ACTCH RNA-dependent RNA polymerase OS=Actinidia chinensis var. chinensis OX=1590841 GN=CEY00_A	3	5	5	5	7	84.435	78660000	132750000	101850000	55612000
A0A2R6PAV3	PLAT domain-containing protein	CEY00_Acc31120	A0A2R6PAV3;A0A2R6RJQ1;A0A2R6PAT2	tr|A0A2R6PAV3|A0A2R6PAV3_ACTCH PLAT domain-containing protein OS=Actinidia chinensis var. chinensis OX=1590841 GN=CEY00_Acc31120 PE=4 SV=1;tr|A0A2R6RJQ1|A0A2R6RJQ1_ACTCH PLAT domain-containing protein OS=Actinidia chinensis var. chinensis OX=1590841 GN=CEY	3	3	3	3	21.9	20.241	431620000	447630000	526420000	620440000	666730000	520190000
A0A2R6PAV8	U-box domain-containing protein	CEY00_Acc31173	A0A2R6PAV8	tr|A0A2R6PAV8|A0A2R6PAV8_ACTCH U-box domain-containing protein OS=Actinidia chinensis var. chinensis OX=1590841 GN=CEY00_Acc31173 PE=4 SV=1	1	2	2	2	2.9	91.813	27541000	21699000	14195000	16853000	14148000
A0A2R6PAW0	Kirola	CEY00_Acc31182	A0A2R6PAW0	tr|A0A2R6PAW0|A0A2R6PAW0_ACTCH Kirola OS=Actinidia chinensis var. chinensis OX=1590841 GN=CEY00_Acc31182 PE=4 SV=1	1	1	1	1	7.3	17.374
A0A2R6PAW1	mRNA cap guanine-N7 methyltransferase	CEY00_Acc30967	A0A2R6PAW1	tr|A0A2R6PAW1|A0A2R6PAW1_ACTCH mRNA cap guanine-N7 methyltransferase OS=Actinidia chinensis var. chinensis OX=1590841 GN=CEY00_Acc30967 PE=4 SV=1	1	1	1	1	21.6	9.6495					27043000	14624000
A0A2R6PAW2	Phytanoyl-CoA dioxygenase	CEY00_Acc31188	A0A2R6PAW2	tr|A0A2R6PAW2|A0A2R6PAW2_ACTCH Phytanoyl-CoA dioxygenase OS=Actinidia chinensis var. chinensis OX=1590841 GN=CEY00_Acc31188 PE=4 SV=1	1	3	3	3	15.9	32.172	61395000	44342000	51209000	65928000	53554000	68635000
A0A2R6PAW3	U-box domain-containing protein	CEY00_Acc31129	A0A2R6PAW3	tr|A0A2R6PAW3|A0A2R6PAW3_ACTCH U-box domain-containing protein OS=Actinidia chinensis var. chinensis OX=1590841 GN=CEY00_Acc31129 PE=4 SV=1	1	6	6	6	6.3	111.1	88223000	36390000	60535000	89280000	51776000	121840000
A0A2R6PAW6	DIBOA-glucoside dioxygenase	CEY00_Acc31156	A0A2R6PAW6	tr|A0A2R6PAW6|A0A2R6PAW6_ACTCH DIBOA-glucoside dioxygenase OS=Actinidia chinensis var. chinensis OX=1590841 GN=CEY00_Acc31156 PE=3 SV=1	1	2	2	2	4.9	45.558		26772000			25779000	18771000
A0A2R6PGQ8	Kirola like	CEY00_Acc28408	A0A2R6PGQ8;A0A2R6PAW9	tr|A0A2R6PGQ8|A0A2R6PGQ8_ACTCH Kirola like OS=Actinidia chinensis var. chinensis OX=1590841 GN=CEY00_Acc28408 PE=4 SV=1;tr|A0A2R6PAW9|A0A2R6PAW9_ACTCH Kirola like OS=Actinidia chinensis var. chinensis OX=1590841 GN=CEY00_Acc31183 PE=4 SV=1	2	5	3	5	32.7	17.212	1063000000	964520000	515210000	1558800000	1626600000	2465200000
A0A2R6PAY1	Nicotinate-nucleotide pyrophosphorylase	CEY00_Acc31208	A0A2R6PAY1	tr|A0A2R6PAY1|A0A2R6PAY1_ACTCH Nicotinate-nucleotide pyrophosphorylase OS=Actinidia chinensis var. chinensis OX=1590841 GN=CEY00_Acc31208 PE=4 SV=1	1	4	4	4	14.2	38.379		35032000	37074000	46147000	43128000	17925000
A0A2R6PAY2	Uncharacterized protein	CEY00_Acc31150	A0A2R6PAY2;A0A2R6P3N4;A0A2R6PGR3	tr|A0A2R6PAY2|A0A2R6PAY2_ACTCH Uncharacterized protein OS=Actinidia chinensis var. chinensis OX=1590841 GN=CEY00_Acc31150 PE=4 SV=1;tr|A0A2R6P3N4|A0A2R6P3N4_ACTCH Uncharacterized protein OS=Actinidia chinensis var. chinensis OX=1590841 GN=CEY00_Acc32848 PE	3	5	5	5	8.2	81.416	117650000	67851000	85519000	70590000	84724000	132990000
A0A2R6PAY8	Protein RNA-directed DNA methylation like	CEY00_Acc31214	A0A2R6PAY8;A0A2R6Q3G1	tr|A0A2R6PAY8|A0A2R6PAY8_ACTCH Protein RNA-directed DNA methylation like OS=Actinidia chinensis var. chinensis OX=1590841 GN=CEY00_Acc31214 PE=4 SV=1;tr|A0A2R6Q3G1|A0A2R6Q3G1_ACTCH Protein RNA-directed DNA methylation like OS=Actinidia chinensis var. chine	2	2	2	2	3.1	64.727	32783000	53873000	31417000	34608000	26000000
A0A2R6PAZ3	Transmembrane protein	CEY00_Acc31175	A0A2R6PAZ3	tr|A0A2R6PAZ3|A0A2R6PAZ3_ACTCH Transmembrane protein OS=Actinidia chinensis var. chinensis OX=1590841 GN=CEY00_Acc31175 PE=4 SV=1	1	18	9	18	32.9	64.798	1731700000	1791900000	1712400000	1923800000	1624700000	1729600000
A0A2R6PB01	Heat shock protein like	CEY00_Acc31228	A0A2R6PB01	tr|A0A2R6PB01|A0A2R6PB01_ACTCH Heat shock protein like OS=Actinidia chinensis var. chinensis OX=1590841 GN=CEY00_Acc31228 PE=3 SV=1	1	28	6	6	39.2	90.731	49856000	212830000	290650000	882180000	527980000	160430000
A0A2R6PB02	Kirola like	CEY00_Acc31185	A0A2R6PB02	tr|A0A2R6PB02|A0A2R6PB02_ACTCH Kirola like OS=Actinidia chinensis var. chinensis OX=1590841 GN=CEY00_Acc31185 PE=4 SV=1	1	3	1	1	20	17.258					20698000
A0A2R6PB04	Peptidyl-prolyl cis-trans isomerase	CEY00_Acc31234	A0A2R6PB04;A0A2R6QRF3	tr|A0A2R6PB04|A0A2R6PB04_ACTCH Peptidyl-prolyl cis-trans isomerase OS=Actinidia chinensis var. chinensis OX=1590841 GN=CEY00_Acc31234 PE=3 SV=1	2	14	2	2	56.2	27.658	387080000	358490000	242430000	410660000	236280000	542900000
A0A2R6PB06	D-aminoacyl-tRNA deacylase	CEY00_Acc31223	A0A2R6PB06	tr|A0A2R6PB06|A0A2R6PB06_ACTCH D-aminoacyl-tRNA deacylase OS=Actinidia chinensis var. chinensis OX=1590841 GN=CEY00_Acc31223 PE=4 SV=1	1	3	3	3	12.3	34.315	46567000	78182000	56567000	95107000	58617000	48184000
A0A2R6PB09	RNA recognition motif domain protein	CEY00_Acc31007	A0A2R6PB09	tr|A0A2R6PB09|A0A2R6PB09_ACTCH RNA recognition motif domain protein OS=Actinidia chinensis var. chinensis OX=1590841 GN=CEY00_Acc31007 PE=4 SV=1	1	5	2	2	16.4	39.909	52281000	38289000	32629000	35960000	38066000	40245000
A0A2R6PB14	UDP-glycosyltransferase	CEY00_Acc31229	A0A2R6PB14	tr|A0A2R6PB14|A0A2R6PB14_ACTCH UDP-glycosyltransferase OS=Actinidia chinensis var. chinensis OX=1590841 GN=CEY00_Acc31229 PE=4 SV=1	1	4	4	4	7.5	51.054	55338000	58383000	65744000	93049000	73849000	60605000
A0A2R6PB16	Peptidyl-prolyl cis-trans isomerase	CEY00_Acc31233	A0A2R6PB16	tr|A0A2R6PB16|A0A2R6PB16_ACTCH Peptidyl-prolyl cis-trans isomerase OS=Actinidia chinensis var. chinensis OX=1590841 GN=CEY00_Acc31233 PE=3 SV=1	1	4	3	3	16.2	27.978	745150000	613320000	626370000	560080000	639260000	380530000
A0A2R6PB20	Methionine aminopeptidase	CEY00_Acc31017	A0A2R6PB20	tr|A0A2R6PB20|A0A2R6PB20_ACTCH Methionine aminopeptidase OS=Actinidia chinensis var. chinensis OX=1590841 GN=CEY00_Acc31017 PE=3 SV=1	1	1	1	1	2.8	38.754		21633000	22160000	26346000	28026000	23957000
A0A2R6PH69	HD domain-containing protein	CEY00_Acc28569	A0A2R6PH69;A0A2R6PB22	tr|A0A2R6PH69|A0A2R6PH69_ACTCH HD domain-containing protein OS=Actinidia chinensis var. chinensis OX=1590841 GN=CEY00_Acc28569 PE=4 SV=1;tr|A0A2R6PB22|A0A2R6PB22_ACTCH HD domain-containing protein OS=Actinidia chinensis var. chinensis OX=1590841 GN=CEY00_A	2	2	2	2	7.4	28.415	58278000	329280000	82916000	71899000	78466000	107320000
A0A2R6PB36	6-phosphogluconate dehydrogenase, decarboxylating like	CEY00_Acc31247	A0A2R6PB36	tr|A0A2R6PB36|A0A2R6PB36_ACTCH 6-phosphogluconate dehydrogenase, decarboxylating like OS=Actinidia chinensis var. chinensis OX=1590841 GN=CEY00_Acc31247 PE=4 SV=1	1	5	1	1	45.8	15.377	63336000	53145000		118650000	64886000	76568000
A0A2R6PB47	Synapse-associated protein	CEY00_Acc31225	A0A2R6PB47;A0A2R6RG06	tr|A0A2R6PB47|A0A2R6PB47_ACTCH Synapse-associated protein OS=Actinidia chinensis var. chinensis OX=1590841 GN=CEY00_Acc31225 PE=4 SV=1;tr|A0A2R6RG06|A0A2R6RG06_ACTCH Synapse-associated protein OS=Actinidia chinensis var. chinensis OX=1590841 GN=CEY00_Acc06	2	3	3	3	11.4	29.684	44321000	26097000	32855000	30388000		40142000
A0A2R6PB49	Oxygen-evolving enhancer protein like	CEY00_Acc31047	A0A2R6PB49	tr|A0A2R6PB49|A0A2R6PB49_ACTCH Oxygen-evolving enhancer protein like OS=Actinidia chinensis var. chinensis OX=1590841 GN=CEY00_Acc31047 PE=4 SV=1	1	15	2	2	44.4	35.063	465040000	915250000	586700000	710450000	239070000	153690000
A0A2R6PB59	Dolichyl-diphosphooligosaccharide--protein glycosyltransferase 48 kDa subunit	CEY00_Acc31057	A0A2R6PB59	tr|A0A2R6PB59|A0A2R6PB59_ACTCH Dolichyl-diphosphooligosaccharide--protein glycosyltransferase 48 kDa subunit OS=Actinidia chinensis var. chinensis OX=1590841 GN=CEY00_Acc31057 PE=3 SV=1	1	13	2	3	35.6	48.758	440710000	370950000	470780000	536570000	365100000	224750000
A0A2R6PB62	GDT1 family protein	CEY00_Acc31282	A0A2R6PB62;A0A2R6PH44	tr|A0A2R6PB62|A0A2R6PB62_ACTCH GDT1 family protein OS=Actinidia chinensis var. chinensis OX=1590841 GN=CEY00_Acc31282 PE=3 SV=1;tr|A0A2R6PH44|A0A2R6PH44_ACTCH GDT1 family protein OS=Actinidia chinensis var. chinensis OX=1590841 GN=CEY00_Acc28534 PE=3 SV=1	2	1	1	1	4.4	24.418	44653000	62689000	54571000	48267000	30079000
A0A2R6PB67	Subtilisin-like protease	CEY00_Acc31243	A0A2R6PB67	tr|A0A2R6PB67|A0A2R6PB67_ACTCH Subtilisin-like protease OS=Actinidia chinensis var. chinensis OX=1590841 GN=CEY00_Acc31243 PE=4 SV=1	1	2	1	1	2.9	69.408			17590000		32651000	349300000
A0A2R6PB75	3-ketoacyl-CoA synthase	CEY00_Acc31303	A0A2R6PB75;A0A2R6PH33;A0A2R6RU93;A0A2R6P3T3;A0A2R6PIW3;A0A2R6RUY2;A0A2R6PKD8;A0A2R6Q2P5	tr|A0A2R6PB75|A0A2R6PB75_ACTCH 3-ketoacyl-CoA synthase OS=Actinidia chinensis var. chinensis OX=1590841 GN=CEY00_Acc31303 PE=3 SV=1;tr|A0A2R6PH33|A0A2R6PH33_ACTCH 3-ketoacyl-CoA synthase OS=Actinidia chinensis var. chinensis OX=1590841 GN=CEY00_Acc28511 PE	8	6	5	5	10.6	55.84	146480000	142380000	102880000	94556000	78321000	22528000
A0A2R6PB83	Pyridine nucleotide-disulfide oxidoreductase domain-containing protein	CEY00_Acc31077	A0A2R6PB83	tr|A0A2R6PB83|A0A2R6PB83_ACTCH Pyridine nucleotide-disulfide oxidoreductase domain-containing protein OS=Actinidia chinensis var. chinensis OX=1590841 GN=CEY00_Acc31077 PE=4 SV=1	1	3	3	3	7.3	61.586	60742000	134770000	73640000	18596000	21089000	75403000
A0A2R6PB87	Ubiquitin receptor RAD23c like	CEY00_Acc31298	A0A2R6PB87	tr|A0A2R6PB87|A0A2R6PB87_ACTCH Ubiquitin receptor RAD23c like OS=Actinidia chinensis var. chinensis OX=1590841 GN=CEY00_Acc31298 PE=4 SV=1	1	9	2	9	26.7	42.848	1816200000	2132500000	1290900000	1415600000	1298700000	1570300000
A0A2R6PB92	Cysteine--tRNA ligase	CEY00_Acc31323	A0A2R6PB92	tr|A0A2R6PB92|A0A2R6PB92_ACTCH Cysteine--tRNA ligase OS=Actinidia chinensis var. chinensis OX=1590841 GN=CEY00_Acc31323 PE=3 SV=1	1	10	2	10	20.7	61.304	406640000	490570000	481470000	760010000	544710000	490630000
A0A2R6PB96	Acyl-acyl carrier protein like	CEY00_Acc31317	A0A2R6PB96	tr|A0A2R6PB96|A0A2R6PB96_ACTCH Acyl-acyl carrier protein like OS=Actinidia chinensis var. chinensis OX=1590841 GN=CEY00_Acc31317 PE=4 SV=1	1	4	4	4	21.5	23.757	154680000	192320000	158190000	67813000	89648000	105180000
A0A2R6PBA3	Transcriptional regulatory protein like	CEY00_Acc31097	A0A2R6PBA3	tr|A0A2R6PBA3|A0A2R6PBA3_ACTCH Transcriptional regulatory protein like OS=Actinidia chinensis var. chinensis OX=1590841 GN=CEY00_Acc31097 PE=4 SV=1	1	2	1	1	7	38.589		16372000
A0A2R6PBB6	Acyl-coenzyme A thioesterase 13, N-terminally processed like	CEY00_Acc31107	A0A2R6PBB6	tr|A0A2R6PBB6|A0A2R6PBB6_ACTCH Acyl-coenzyme A thioesterase 13, N-terminally processed like OS=Actinidia chinensis var. chinensis OX=1590841 GN=CEY00_Acc31107 PE=4 SV=1	1	5	5	5	32.9	16.741	158010000	186020000	162700000	278780000	202170000	188360000
A0A2R6PBC9	TPR-containing protein	CEY00_Acc31117	A0A2R6PBC9	tr|A0A2R6PBC9|A0A2R6PBC9_ACTCH TPR-containing protein OS=Actinidia chinensis var. chinensis OX=1590841 GN=CEY00_Acc31117 PE=4 SV=1	1	2	2	2	5	51.623		21929000			21777000
A0A2R6PBD2	DNA excision repair protein ERCC-6-like (Fragment)	CEY00_Acc31376	A0A2R6PBD2;A0A2R6PGE2	tr|A0A2R6PBD2|A0A2R6PBD2_ACTCH DNA excision repair protein ERCC-6-like (Fragment) OS=Actinidia chinensis var. chinensis OX=1590841 GN=CEY00_Acc31376 PE=4 SV=1;tr|A0A2R6PGE2|A0A2R6PGE2_ACTCH Bud site selection protein OS=Actinidia chinensis var. chinensis O	2	1	1	1	2.1	74.267		14660000	18885000		22220000
A0A2R6PBD9	SEC12-like protein	CEY00_Acc31381	A0A2R6PBD9	tr|A0A2R6PBD9|A0A2R6PBD9_ACTCH SEC12-like protein OS=Actinidia chinensis var. chinensis OX=1590841 GN=CEY00_Acc31381 PE=4 SV=1	1	7	3	7	19.2	41.984	90464000	97165000	144960000	84520000	134630000	69502000
A0A2R6PBE8	Glutamine--tRNA ligase	CEY00_Acc31319	A0A2R6PBE8	tr|A0A2R6PBE8|A0A2R6PBE8_ACTCH Glutamine--tRNA ligase OS=Actinidia chinensis var. chinensis OX=1590841 GN=CEY00_Acc31319 PE=3 SV=1	1	19	12	19	27.3	91.055	1144500000	897710000	1301100000	1195800000	876350000	775120000
A0A2R6PBG1	Paladin like	CEY00_Acc31408	A0A2R6PBG1	tr|A0A2R6PBG1|A0A2R6PBG1_ACTCH Paladin like OS=Actinidia chinensis var. chinensis OX=1590841 GN=CEY00_Acc31408 PE=4 SV=1	1	2	2	2	2.1	140.55	22050000	22805000	29941000
A0A2R6PBG3	Delta(24)-sterol reductase	CEY00_Acc31367	A0A2R6PBG3	tr|A0A2R6PBG3|A0A2R6PBG3_ACTCH Delta(24)-sterol reductase OS=Actinidia chinensis var. chinensis OX=1590841 GN=CEY00_Acc31367 PE=4 SV=1	1	11	11	11	18.2	66.333	1240900000	1142200000	1291500000	967130000	1047000000	706840000
A0A2R6PBG5	Serine/threonine-protein phosphatase	CEY00_Acc31361	A0A2R6PBG5	tr|A0A2R6PBG5|A0A2R6PBG5_ACTCH Serine/threonine-protein phosphatase OS=Actinidia chinensis var. chinensis OX=1590841 GN=CEY00_Acc31361 PE=3 SV=1	1	7	1	1	26.1	34.979		36489000	62724000	24553000	47202000	24378000
A0A2R6PH87	Prefoldin subunit like	CEY00_Acc28316	A0A2R6PH87;A0A2R6PBH3	tr|A0A2R6PH87|A0A2R6PH87_ACTCH Prefoldin subunit like OS=Actinidia chinensis var. chinensis OX=1590841 GN=CEY00_Acc28316 PE=4 SV=1;tr|A0A2R6PBH3|A0A2R6PBH3_ACTCH Prefoldin subunit like OS=Actinidia chinensis var. chinensis OX=1590841 GN=CEY00_Acc31379 PE=4	2	4	4	4	32.1	16.946	467920000	799270000	238810000	214840000	255360000	399530000
A0A2R6PBH8	Cathepsin B heavy chain like	CEY00_Acc31409	A0A2R6PBH8;A0A2R6QDT6	tr|A0A2R6PBH8|A0A2R6PBH8_ACTCH Cathepsin B heavy chain like OS=Actinidia chinensis var. chinensis OX=1590841 GN=CEY00_Acc31409 PE=3 SV=1	2	6	6	6	20	41.136	428830000	253790000	376540000	565790000	690130000	629070000
A0A2R6PBI3	Phosphoglucomutase	CEY00_Acc31167	A0A2R6PBI3	tr|A0A2R6PBI3|A0A2R6PBI3_ACTCH Phosphoglucomutase OS=Actinidia chinensis var. chinensis OX=1590841 GN=CEY00_Acc31167 PE=3 SV=1	1	17	4	4	41.6	48.646	281760000	327600000	216700000	323130000	155420000	430460000
A0A2R6PBI7	Ubiquinone biosynthesis protein (Fragment)	CEY00_Acc31450	A0A2R6PBI7	tr|A0A2R6PBI7|A0A2R6PBI7_ACTCH Ubiquinone biosynthesis protein (Fragment) OS=Actinidia chinensis var. chinensis OX=1590841 GN=CEY00_Acc31450 PE=3 SV=1	1	1	1	1	11	19.002		44223000	24842000
A0A2R6PBJ5	Cytochrome b5 like	CEY00_Acc31446	A0A2R6PBJ5	tr|A0A2R6PBJ5|A0A2R6PBJ5_ACTCH Cytochrome b5 like OS=Actinidia chinensis var. chinensis OX=1590841 GN=CEY00_Acc31446 PE=3 SV=1	1	3	3	3	33.8	14.858		254560000	89569000		114240000	268150000
A0A2R6PBK1	PLASMODESMATA CALLOSE-BINDING PROTEIN 3 like	CEY00_Acc31465	A0A2R6PBK1	tr|A0A2R6PBK1|A0A2R6PBK1_ACTCH PLASMODESMATA CALLOSE-BINDING PROTEIN 3 like OS=Actinidia chinensis var. chinensis OX=1590841 GN=CEY00_Acc31465 PE=4 SV=1	1	1	1	1	7	19.129	70580000	79073000	61851000	95184000	59810000	51821000
A0A2R6PBK2	Eukaryotic porin/Tom40 protein	CEY00_Acc31411	A0A2R6PBK2	tr|A0A2R6PBK2|A0A2R6PBK2_ACTCH Eukaryotic porin/Tom40 protein OS=Actinidia chinensis var. chinensis OX=1590841 GN=CEY00_Acc31411 PE=4 SV=1	1	6	2	2	19.2	29.564	86107000	119180000	123510000	296140000	188910000	507050000
A0A2R6PBK5	Uncharacterized protein	CEY00_Acc31468	A0A2R6PBK5	tr|A0A2R6PBK5|A0A2R6PBK5_ACTCH Uncharacterized protein OS=Actinidia chinensis var. chinensis OX=1590841 GN=CEY00_Acc31468 PE=4 SV=1	1	2	2	2	7.6	34.048				20997000
A0A2R6PBL4	Leucine-rich repeat receptor-like protein kinase	CEY00_Acc31479	A0A2R6PBL4	tr|A0A2R6PBL4|A0A2R6PBL4_ACTCH Leucine-rich repeat receptor-like protein kinase OS=Actinidia chinensis var. chinensis OX=1590841 GN=CEY00_Acc31479 PE=4 SV=1	1	3	1	1	9.1	37.198
A0A2R6PBL5	14-3-3-like protein GF14 iota	CEY00_Acc31466	A0A2R6PBL5	tr|A0A2R6PBL5|A0A2R6PBL5_ACTCH 14-3-3-like protein GF14 iota OS=Actinidia chinensis var. chinensis OX=1590841 GN=CEY00_Acc31466 PE=3 SV=1	1	17	3	15	65.3	28.766	3904000000	2556900000	2176600000	5223500000	3507000000	4669300000
A0A2R6PBL8	Heparanase-like protein	CEY00_Acc31481	A0A2R6PBL8	tr|A0A2R6PBL8|A0A2R6PBL8_ACTCH Heparanase-like protein OS=Actinidia chinensis var. chinensis OX=1590841 GN=CEY00_Acc31481 PE=4 SV=1	1	18	18	18	46	58.104	11317000	35379000	14493000	6582900000	7257900000	9821000000
A0A2R6PBM2	Probable 6-phosphogluconolactonase	CEY00_Acc31448	A0A2R6PBM2;A0A2R6RG10	tr|A0A2R6PBM2|A0A2R6PBM2_ACTCH Probable 6-phosphogluconolactonase OS=Actinidia chinensis var. chinensis OX=1590841 GN=CEY00_Acc31448 PE=3 SV=1	2	3	3	3	17.3	28.906	186370000	156650000	192840000		78941000
A0A2R6PBM8	Erlin-2-B like	CEY00_Acc31463	A0A2R6PBM8	tr|A0A2R6PBM8|A0A2R6PBM8_ACTCH Erlin-2-B like OS=Actinidia chinensis var. chinensis OX=1590841 GN=CEY00_Acc31463 PE=4 SV=1	1	7	7	7	20.8	41.783	181490000	65624000	72387000	202280000	90484000	82583000
A0A2R6PBN0	Eukaryotic translation initiation factor 5A	CEY00_Acc06367	A0A2R6PBN0	tr|A0A2R6PBN0|A0A2R6PBN0_ACTCH Eukaryotic translation initiation factor 5A OS=Actinidia chinensis var. chinensis OX=1590841 GN=CEY00_Acc06367 PE=3 SV=1	1	11	1	1	61	17.481			5203300	8596200
A0A2R6PBN1	60S ribosomal protein like	CEY00_Acc31420	A0A2R6PBN1	tr|A0A2R6PBN1|A0A2R6PBN1_ACTCH 60S ribosomal protein like OS=Actinidia chinensis var. chinensis OX=1590841 GN=CEY00_Acc31420 PE=4 SV=1	1	12	4	4	51.2	18.753	681320000	2796200000	3593600000	1650800000	2978500000	6822400000
A0A2R6PBN6	ARF guanine-nucleotide exchange factor GNOM like	CEY00_Acc31499	A0A2R6PBN6;A0A2R6RFF1	tr|A0A2R6PBN6|A0A2R6PBN6_ACTCH ARF guanine-nucleotide exchange factor GNOM like OS=Actinidia chinensis var. chinensis OX=1590841 GN=CEY00_Acc31499 PE=4 SV=1;tr|A0A2R6RFF1|A0A2R6RFF1_ACTCH ARF guanine-nucleotide exchange factor GNOM like OS=Actinidia chinen	2	5	5	5	4.4	163.56	42548000	43425000	44076000	22427000	25310000	76874000
A0A2R6PBP1	Peptidyl-prolyl cis-trans isomerase	CEY00_Acc31447	A0A2R6PBP1	tr|A0A2R6PBP1|A0A2R6PBP1_ACTCH Peptidyl-prolyl cis-trans isomerase OS=Actinidia chinensis var. chinensis OX=1590841 GN=CEY00_Acc31447 PE=4 SV=1	1	3	3	3	18	19.328	155560000	134830000	104440000	91575000	91896000	105750000
A0A2R6PBP6	Transmembrane emp24 domain-containing protein	CEY00_Acc31496	A0A2R6PBP6	tr|A0A2R6PBP6|A0A2R6PBP6_ACTCH Transmembrane emp24 domain-containing protein OS=Actinidia chinensis var. chinensis OX=1590841 GN=CEY00_Acc31496 PE=3 SV=1	1	5	2	2	22.8	21.687	51776000		61674000	269160000	62981000	23434000
A0A2R6PBP9	Nodulin-related protein	CEY00_Acc31483	A0A2R6PBP9	tr|A0A2R6PBP9|A0A2R6PBP9_ACTCH Nodulin-related protein OS=Actinidia chinensis var. chinensis OX=1590841 GN=CEY00_Acc31483 PE=4 SV=1	1	8	7	8	79.4	13.9	2304700000	3666100000	2025300000	1168400000	1760600000	1183200000
A0A2R6PBQ2	Purple acid phosphatase	CEY00_Acc31457	A0A2R6PBQ2	tr|A0A2R6PBQ2|A0A2R6PBQ2_ACTCH Purple acid phosphatase OS=Actinidia chinensis var. chinensis OX=1590841 GN=CEY00_Acc31457 PE=3 SV=1	1	9	7	8	15.8	68.603	128280000	89648000	91424000	90959000	80027000	75719000
A0A2R6PBQ6	UDP-glucose 6-dehydrogenase	CEY00_Acc31472	A0A2R6PBQ6;A0A2R6QH60	tr|A0A2R6PBQ6|A0A2R6PBQ6_ACTCH UDP-glucose 6-dehydrogenase OS=Actinidia chinensis var. chinensis OX=1590841 GN=CEY00_Acc31472 PE=3 SV=1;tr|A0A2R6QH60|A0A2R6QH60_ACTCH UDP-glucose 6-dehydrogenase OS=Actinidia chinensis var. chinensis OX=1590841 GN=CEY00_Acc	2	18	5	5	38.5	52.815	225580000	59065000	87981000	51876000	89456000	127580000
A0A2R6PBU3	Serine/threonine-protein kinase	CEY00_Acc31497	A0A2R6PBU3;A0A2R6RFI2	tr|A0A2R6PBU3|A0A2R6PBU3_ACTCH Serine/threonine-protein kinase OS=Actinidia chinensis var. chinensis OX=1590841 GN=CEY00_Acc31497 PE=3 SV=1;tr|A0A2R6RFI2|A0A2R6RFI2_ACTCH Dual specificity protein kinase OS=Actinidia chinensis var. chinensis OX=1590841 GN=C	2	6	5	5	12.4	49.205	94755000	161990000	242150000	65748000	39217000	43717000
A0A2R6PBV5	60S ribosomal protein like	CEY00_Acc31522	A0A2R6PBV5	tr|A0A2R6PBV5|A0A2R6PBV5_ACTCH 60S ribosomal protein like OS=Actinidia chinensis var. chinensis OX=1590841 GN=CEY00_Acc31522 PE=4 SV=1	1	13	5	13	51.2	18.722	2685100000	3319700000	4366800000	4368600000	3727900000	3974900000
A0A2R6PBW2	Dihydrolipoamide acetyltransferase component of pyruvate dehydrogenase complex	CEY00_Acc31296	A0A2R6PBW2;A0A2R6PH22	tr|A0A2R6PBW2|A0A2R6PBW2_ACTCH Dihydrolipoamide acetyltransferase component of pyruvate dehydrogenase complex OS=Actinidia chinensis var. chinensis OX=1590841 GN=CEY00_Acc31296 PE=3 SV=1;tr|A0A2R6PH22|A0A2R6PH22_ACTCH Dihydrolipoamide acetyltransferase com	2	12	10	10	34.4	48.711	996850000	791380000	742360000	1037100000	1036000000	1373900000
A0A2R6PGH6	MAP3K epsilon protein kinase	CEY00_Acc28304	A0A2R6PGH6;A0A2R6PC22	tr|A0A2R6PGH6|A0A2R6PGH6_ACTCH MAP3K epsilon protein kinase OS=Actinidia chinensis var. chinensis OX=1590841 GN=CEY00_Acc28304 PE=4 SV=1;tr|A0A2R6PC22|A0A2R6PC22_ACTCH MAP3K epsilon protein kinase OS=Actinidia chinensis var. chinensis OX=1590841 GN=CEY00_A	2	1	1	1	1.4	87.929						9782200
A0A2R6PCD6	Tetratricopeptide repeat protein like	CEY00_Acc31504	A0A2R6PCD6	tr|A0A2R6PCD6|A0A2R6PCD6_ACTCH Tetratricopeptide repeat protein like OS=Actinidia chinensis var. chinensis OX=1590841 GN=CEY00_Acc31504 PE=4 SV=1	1	2	1	2	4.6	70.478		15843000	21237000	14230000		15432000
A0A2R6PCE9	Uridine-cytidine kinase	CEY00_Acc29266	A0A2R6PCE9;A0A2R6QI75	tr|A0A2R6PCE9|A0A2R6PCE9_ACTCH Uridine-cytidine kinase OS=Actinidia chinensis var. chinensis OX=1590841 GN=CEY00_Acc29266 PE=4 SV=1;tr|A0A2R6QI75|A0A2R6QI75_ACTCH Uridine-cytidine kinase OS=Actinidia chinensis var. chinensis OX=1590841 GN=CEY00_Acc18665 PE	2	6	4	6	15.9	49.816	192330000	350040000	291950000	181450000	256660000	301880000
A0A2R6PCF1	Agmatine deiminase	CEY00_Acc29265	A0A2R6PCF1	tr|A0A2R6PCF1|A0A2R6PCF1_ACTCH Agmatine deiminase OS=Actinidia chinensis var. chinensis OX=1590841 GN=CEY00_Acc29265 PE=3 SV=1	1	10	4	10	33.2	41.726	763310000	558130000	528990000	249230000	456780000	215220000
A0A2R6PCF6	Serine/threonine-protein kinase dyrk2	CEY00_Acc29271	A0A2R6PCF6;A0A2R6QIE3	tr|A0A2R6PCF6|A0A2R6PCF6_ACTCH Serine/threonine-protein kinase dyrk2 OS=Actinidia chinensis var. chinensis OX=1590841 GN=CEY00_Acc29271 PE=4 SV=1	2	4	4	4	3.9	133.35	160820000	71998000	67523000	40266000
A0A2R6PCG7	Nucleoporin like	CEY00_Acc29269	A0A2R6PCG7	tr|A0A2R6PCG7|A0A2R6PCG7_ACTCH Nucleoporin like OS=Actinidia chinensis var. chinensis OX=1590841 GN=CEY00_Acc29269 PE=4 SV=1	1	3	3	3	6.4	60.738	65849000	56475000	52422000	50104000	52265000	58380000
A0A2R6PCH3	DEAD-box ATP-dependent RNA helicase	CEY00_Acc29282	A0A2R6PCH3;A0A2R6PCM6;A0A2R6PKU2	tr|A0A2R6PCH3|A0A2R6PCH3_ACTCH DEAD-box ATP-dependent RNA helicase OS=Actinidia chinensis var. chinensis OX=1590841 GN=CEY00_Acc29282 PE=4 SV=1;tr|A0A2R6PCM6|A0A2R6PCM6_ACTCH DEAD-box ATP-dependent RNA helicase (Fragment) OS=Actinidia chinensis var. chinen	3	7	7	7	9.2	133.1		139890000	115140000		88202000	153090000
A0A2R6QI77	Serine/threonine-protein kinase	CEY00_Acc18668	A0A2R6QI77;A0A2R6PCH4	tr|A0A2R6QI77|A0A2R6QI77_ACTCH Serine/threonine-protein kinase OS=Actinidia chinensis var. chinensis OX=1590841 GN=CEY00_Acc18668 PE=3 SV=1;tr|A0A2R6PCH4|A0A2R6PCH4_ACTCH Serine/threonine-protein kinase OS=Actinidia chinensis var. chinensis OX=1590841 GN=C	2	2	1	2	7.6	38.115	46187000	24019000	28523000		71198000	46019000
A0A2R6PCH8	Isoaspartyl peptidase/L-asparaginase 1 subunit beta like	CEY00_Acc29296	A0A2R6PCH8	tr|A0A2R6PCH8|A0A2R6PCH8_ACTCH Isoaspartyl peptidase/L-asparaginase 1 subunit beta like OS=Actinidia chinensis var. chinensis OX=1590841 GN=CEY00_Acc29296 PE=4 SV=1	1	6	6	6	21.9	33.588	137210000	82975000	63462000	67307000	57608000	57895000
A0A2R6PCJ3	Alpha-1,4-glucan-protein synthase [UDP-forming] like	CEY00_Acc29302	A0A2R6PCJ3	tr|A0A2R6PCJ3|A0A2R6PCJ3_ACTCH Alpha-1,4-glucan-protein synthase [UDP-forming] like OS=Actinidia chinensis var. chinensis OX=1590841 GN=CEY00_Acc29302 PE=4 SV=1	1	17	1	1	53.8	40.916	104350000	38939000	75805000	179100000	114060000	226710000
A0A2R6PCK7	DExH-box ATP-dependent RNA helicase	CEY00_Acc29322	A0A2R6PCK7	tr|A0A2R6PCK7|A0A2R6PCK7_ACTCH DExH-box ATP-dependent RNA helicase OS=Actinidia chinensis var. chinensis OX=1590841 GN=CEY00_Acc29322 PE=4 SV=1	1	6	5	5	3.1	236.66	35669000	56954000	30564000	45222000	27288000	34641000
A0A2R6PCK9	40S ribosomal protein like	CEY00_Acc29328	A0A2R6PCK9	tr|A0A2R6PCK9|A0A2R6PCK9_ACTCH 40S ribosomal protein like OS=Actinidia chinensis var. chinensis OX=1590841 GN=CEY00_Acc29328 PE=4 SV=1	1	10	1	10	52.8	16.149	8575000000	8892700000	9698200000	6889000000	5880600000	8001900000
A0A2R6PCL4	Serine/threonine-protein kinase	CEY00_Acc29323	A0A2R6PCL4	tr|A0A2R6PCL4|A0A2R6PCL4_ACTCH Serine/threonine-protein kinase OS=Actinidia chinensis var. chinensis OX=1590841 GN=CEY00_Acc29323 PE=4 SV=1	1	1	1	1	4.1	29.552	376340000	221740000	429080000	211360000	380400000	265980000
A0A2R6PCL6	T-complex protein 1 subunit delta	CEY00_Acc29273	A0A2R6PCL6	tr|A0A2R6PCL6|A0A2R6PCL6_ACTCH T-complex protein 1 subunit delta OS=Actinidia chinensis var. chinensis OX=1590841 GN=CEY00_Acc29273 PE=3 SV=1	1	28	6	28	63.9	57.709	4902600000	4213100000	4844700000	3762100000	3284000000	3269500000
A0A2R6QH81	Glycine-rich RNA-binding protein	CEY00_Acc18340	A0A2R6QH81;A0A2R6PCM3	tr|A0A2R6QH81|A0A2R6QH81_ACTCH Glycine-rich RNA-binding protein OS=Actinidia chinensis var. chinensis OX=1590841 GN=CEY00_Acc18340 PE=4 SV=1;tr|A0A2R6PCM3|A0A2R6PCM3_ACTCH Glycine-rich RNA-binding protein OS=Actinidia chinensis var. chinensis OX=1590841 GN	2	6	6	6	17	27.492	2600900000	1205000000	1548300000	1284900000	1060600000	1693100000
A0A2R6QH85	Mitochondrial import receptor subunit like	CEY00_Acc18346	A0A2R6QH85;A0A2R6PCN0	tr|A0A2R6QH85|A0A2R6QH85_ACTCH Mitochondrial import receptor subunit like OS=Actinidia chinensis var. chinensis OX=1590841 GN=CEY00_Acc18346 PE=4 SV=1;tr|A0A2R6PCN0|A0A2R6PCN0_ACTCH Mitochondrial import receptor subunit like OS=Actinidia chinensis var. chi	2	1	1	1	14.8	6.1822	14122000
A0A2R6PCN2	Chaperone protein like	CEY00_Acc29325	A0A2R6PCN2;A0A2R6PV38	tr|A0A2R6PCN2|A0A2R6PCN2_ACTCH Chaperone protein like OS=Actinidia chinensis var. chinensis OX=1590841 GN=CEY00_Acc29325 PE=3 SV=1	2	23	2	2	33	101.28	58174000		65323000		45937000	36543000
A0A2R6PCN6	RNA helicase	CEY00_Acc29357	A0A2R6PCN6;A0A2R6QI62	tr|A0A2R6PCN6|A0A2R6PCN6_ACTCH RNA helicase OS=Actinidia chinensis var. chinensis OX=1590841 GN=CEY00_Acc29357 PE=3 SV=1;tr|A0A2R6QI62|A0A2R6QI62_ACTCH RNA helicase OS=Actinidia chinensis var. chinensis OX=1590841 GN=CEY00_Acc18640 PE=3 SV=1	2	3	3	3	5.1	69.212	46587000	43678000	16939000	49969000	83762000	47803000
A0A2R6PCQ2	Calmodulin	CEY00_Acc29345	A0A2R6PCQ2;A0A2R6QID8	tr|A0A2R6PCQ2|A0A2R6PCQ2_ACTCH Calmodulin OS=Actinidia chinensis var. chinensis OX=1590841 GN=CEY00_Acc29345 PE=3 SV=1;tr|A0A2R6QID8|A0A2R6QID8_ACTCH Calmodulin-2 like OS=Actinidia chinensis var. chinensis OX=1590841 GN=CEY00_Acc18735 PE=3 SV=1	2	11	6	6	70.5	17.009	706230000	258330000	265730000	352310000	575970000	402130000
A0A2R6QD62	Boron transporter like	CEY00_Acc19704	A0A2R6QD62;A0A2R6PCQ4;A0A2R6PS96	tr|A0A2R6QD62|A0A2R6QD62_ACTCH Boron transporter like OS=Actinidia chinensis var. chinensis OX=1590841 GN=CEY00_Acc19704 PE=4 SV=1;tr|A0A2R6PCQ4|A0A2R6PCQ4_ACTCH Boron transporter like OS=Actinidia chinensis var. chinensis OX=1590841 GN=CEY00_Acc29364 PE=4	3	2	2	2	2.3	79.352				74932000	57099000	156810000
A0A2R6PCQ6	Protein TolB like	CEY00_Acc29373	A0A2R6PCQ6	tr|A0A2R6PCQ6|A0A2R6PCQ6_ACTCH Protein TolB like OS=Actinidia chinensis var. chinensis OX=1590841 GN=CEY00_Acc29373 PE=4 SV=1	1	5	5	5	9.8	77.469	150320000	213810000	151060000	159450000	133950000	126340000
A0A2R6PCR0	Protein CHAPERONE-LIKE PROTEIN OF like	CEY00_Acc29360	A0A2R6PCR0;A0A2R6QI49	tr|A0A2R6PCR0|A0A2R6PCR0_ACTCH Protein CHAPERONE-LIKE PROTEIN OF like OS=Actinidia chinensis var. chinensis OX=1590841 GN=CEY00_Acc29360 PE=4 SV=1;tr|A0A2R6QI49|A0A2R6QI49_ACTCH Protein CHAPERONE-LIKE PROTEIN OF like OS=Actinidia chinensis var. chinensis O	2	2	2	2	8.8	28.332	38569000	34311000	26029000	14645000	31502000
A0A2R6PCR3	Pto-interacting protein like	CEY00_Acc29378	A0A2R6PCR3;A0A2R6PJH0;A0A2R6PVS9	tr|A0A2R6PCR3|A0A2R6PCR3_ACTCH Pto-interacting protein like OS=Actinidia chinensis var. chinensis OX=1590841 GN=CEY00_Acc29378 PE=3 SV=1	3	8	2	7	27.6	39.19	317250000	348440000	318110000	287160000	183920000	234450000
A0A2R6QH56	LYR motif-containing protein	CEY00_Acc18318	A0A2R6QH56;A0A2R6PCR9	tr|A0A2R6QH56|A0A2R6QH56_ACTCH LYR motif-containing protein OS=Actinidia chinensis var. chinensis OX=1590841 GN=CEY00_Acc18318 PE=3 SV=1;tr|A0A2R6PCR9|A0A2R6PCR9_ACTCH LYR motif-containing protein OS=Actinidia chinensis var. chinensis OX=1590841 GN=CEY00_A	2	1	1	1	8.7	10.532			18610000	20887000	35886000	53293000
A0A2R6RE82	40S ribosomal protein like	CEY00_Acc06180	A0A2R6RE82;A0A2R6PJH9;A0A2R6PCS2;A0A2R6PXK6;A0A2R6R855;A0A2R6PTK5;A0A2R6R851;P92915;A0A2R6QX20;A0A2R6REE8	tr|A0A2R6RE82|A0A2R6RE82_ACTCH 40S ribosomal protein like OS=Actinidia chinensis var. chinensis OX=1590841 GN=CEY00_Acc06180 PE=4 SV=1;tr|A0A2R6PJH9|A0A2R6PJH9_ACTCH 40S ribosomal protein like OS=Actinidia chinensis var. chinensis OX=1590841 GN=CEY00_Acc27	10	13	5	13	64.7	17.701	11043000000	8774900000	10665000000	12514000000	11697000000	10330000000
A0A2R6PCS4	Proline--tRNA ligase	CEY00_Acc29385	A0A2R6PCS4	tr|A0A2R6PCS4|A0A2R6PCS4_ACTCH Proline--tRNA ligase OS=Actinidia chinensis var. chinensis OX=1590841 GN=CEY00_Acc29385 PE=3 SV=1	1	20	6	20	43.7	58.025	1525300000	1836500000	1843000000	1868900000	1677900000	1853000000
A0A2R6PCT8	Serine/threonine-protein phosphatase 2A	CEY00_Acc29411	A0A2R6PCT8	tr|A0A2R6PCT8|A0A2R6PCT8_ACTCH Serine/threonine-protein phosphatase 2A OS=Actinidia chinensis var. chinensis OX=1590841 GN=CEY00_Acc29411 PE=4 SV=1	1	22	3	22	45.8	65.504	4122900000	5897700000	5416300000	4236800000	4685100000	7822900000
A0A2R6PCU6	Pyruvate kinase	CEY00_Acc29420	A0A2R6PCU6	tr|A0A2R6PCU6|A0A2R6PCU6_ACTCH Pyruvate kinase OS=Actinidia chinensis var. chinensis OX=1590841 GN=CEY00_Acc29420 PE=3 SV=1	1	15	2	2	32.3	63.398		21704000	18036000	42245000	47495000	36979000
A0A2R6PCV9	AT-hook motif nuclear-localized protein	CEY00_Acc29429	A0A2R6PCV9	tr|A0A2R6PCV9|A0A2R6PCV9_ACTCH AT-hook motif nuclear-localized protein OS=Actinidia chinensis var. chinensis OX=1590841 GN=CEY00_Acc29429 PE=4 SV=1	1	3	1	1	10.9	35.992			12530000			34842000
A0A2R6PCW0	Heparanase-like protein	CEY00_Acc29391	A0A2R6PCW0;A0A2R6QH55	tr|A0A2R6PCW0|A0A2R6PCW0_ACTCH Heparanase-like protein OS=Actinidia chinensis var. chinensis OX=1590841 GN=CEY00_Acc29391 PE=4 SV=1;tr|A0A2R6QH55|A0A2R6QH55_ACTCH Heparanase-like protein OS=Actinidia chinensis var. chinensis OX=1590841 GN=CEY00_Acc18316 PE	2	3	3	3	6.3	60.417	121160000	140870000	88306000	64954000	47000000	108090000
A0A2R6PCY6	Dolichyl-diphosphooligosaccharide--protein glycosyltransferase subunit DAD1	CEY00_Acc29460	A0A2R6PCY6	tr|A0A2R6PCY6|A0A2R6PCY6_ACTCH Dolichyl-diphosphooligosaccharide--protein glycosyltransferase subunit DAD1 OS=Actinidia chinensis var. chinensis OX=1590841 GN=CEY00_Acc29460 PE=3 SV=1	1	2	1	1	18.1	12.673	97899000	96967000		207250000	80744000	156900000
A0A2R6PCY9	Glycine cleavage system H protein	CEY00_Acc29422	A0A2R6PCY9	tr|A0A2R6PCY9|A0A2R6PCY9_ACTCH Glycine cleavage system H protein OS=Actinidia chinensis var. chinensis OX=1590841 GN=CEY00_Acc29422 PE=3 SV=1	1	4	2	4	32.7	17.68	645030000	1029700000	620500000	305570000	509840000	330640000
A0A2R6PCZ7	Uncharacterized protein	CEY00_Acc29469	A0A2R6PCZ7	tr|A0A2R6PCZ7|A0A2R6PCZ7_ACTCH Uncharacterized protein OS=Actinidia chinensis var. chinensis OX=1590841 GN=CEY00_Acc29469 PE=4 SV=1	1	6	1	1	6.8	106.43		35039000	24627000
A0A2R6PD00	Mitochondrial carnitine/acylcarnitine carrier-like protein	CEY00_Acc29432	A0A2R6PD00	tr|A0A2R6PD00|A0A2R6PD00_ACTCH Mitochondrial carnitine/acylcarnitine carrier-like protein OS=Actinidia chinensis var. chinensis OX=1590841 GN=CEY00_Acc29432 PE=3 SV=1	1	13	3	13	44.4	30.57	640810000	632660000	604640000	933080000	957870000	700820000
A0A2R6PD14	Ribose-phosphate pyrophosphokinase	CEY00_Acc29417	A0A2R6PD14;A0A2R6PIF4	tr|A0A2R6PD14|A0A2R6PD14_ACTCH Ribose-phosphate pyrophosphokinase OS=Actinidia chinensis var. chinensis OX=1590841 GN=CEY00_Acc29417 PE=3 SV=1;tr|A0A2R6PIF4|A0A2R6PIF4_ACTCH Ribose-phosphate pyrophosphokinase OS=Actinidia chinensis var. chinensis OX=159084	2	2	1	1	6.2	43.372		58495000
A0A2R6PD24	DEAD-box ATP-dependent RNA helicase	CEY00_Acc29467	A0A2R6PD24;A0A2R6QM99	tr|A0A2R6PD24|A0A2R6PD24_ACTCH DEAD-box ATP-dependent RNA helicase OS=Actinidia chinensis var. chinensis OX=1590841 GN=CEY00_Acc29467 PE=3 SV=1	2	4	4	4	7.3	73.147	51595000	18976000	86807000	26443000
A0A2R6PD26	Eukaryotic initiation factor 4A-14	CEY00_Acc29499	A0A2R6PD26	tr|A0A2R6PD26|A0A2R6PD26_ACTCH Eukaryotic initiation factor 4A-14 OS=Actinidia chinensis var. chinensis OX=1590841 GN=CEY00_Acc29499 PE=3 SV=1	1	29	2	29	64.3	46.874	9593800000	11604000000	11402000000	14347000000	10688000000	10497000000
A0A2R6PD31	Cellulose synthase-like protein	CEY00_Acc29461	A0A2R6PD31;A0A2R6Q9H1;A0A2R6PIB3;A0A2R6PXG5;A0A2R6QI12;A0A2R6P5P1;A0A2R6PEG5;A0A2R6Q9H4;A0A2R6RM76;A0A2R6R2P5;A0A2R6QYK3;A0A2R6RNV6;A0A2R6Q0X1;A0A2R6QYI6;A0A2R6R752;A0A2R6RD25	tr|A0A2R6PD31|A0A2R6PD31_ACTCH Cellulose synthase-like protein OS=Actinidia chinensis var. chinensis OX=1590841 GN=CEY00_Acc29461 PE=3 SV=1;tr|A0A2R6Q9H1|A0A2R6Q9H1_ACTCH Cellulose synthase-like protein OS=Actinidia chinensis var. chinensis OX=1590841 GN=C	16	4	4	4	2.9	126.65	65476000	65405000	74621000	111920000	95848000
A0A2R6PD36	Glycine cleavage system P protein	CEY00_Acc29509	A0A2R6PD36;A0A2R6NL78	tr|A0A2R6PD36|A0A2R6PD36_ACTCH Glycine cleavage system P protein OS=Actinidia chinensis var. chinensis OX=1590841 GN=CEY00_Acc29509 PE=3 SV=1	2	23	4	9	25.9	114.49	301510000	362570000	426890000	517260000	617240000	460440000
A0A2R6PD38	Glycine cleavage system P protein	CEY00_Acc29508	A0A2R6PD38	tr|A0A2R6PD38|A0A2R6PD38_ACTCH Glycine cleavage system P protein OS=Actinidia chinensis var. chinensis OX=1590841 GN=CEY00_Acc29508 PE=3 SV=1	1	22	2	2	28.3	99.921	53271000			50798000	40026000	24337000
A0A2R6PD41	Bifunctional pinoresinol-lariciresinol reductase	CEY00_Acc29471	A0A2R6PD41	tr|A0A2R6PD41|A0A2R6PD41_ACTCH Bifunctional pinoresinol-lariciresinol reductase OS=Actinidia chinensis var. chinensis OX=1590841 GN=CEY00_Acc29471 PE=4 SV=1	1	4	4	4	15.4	35.083		227990000		100930000	52824000	280380000
A0A2R6PD43	EIF-2-alpha kinase	CEY00_Acc29280	A0A2R6PD43	tr|A0A2R6PD43|A0A2R6PD43_ACTCH EIF-2-alpha kinase OS=Actinidia chinensis var. chinensis OX=1590841 GN=CEY00_Acc29280 PE=4 SV=1	1	5	5	5	6.9	70.673	265260000	75781000	121160000	162380000	94508000	138830000
A0A2R6PD44	Inositol-tetrakisphosphate 1-kinase	CEY00_Acc29447	A0A2R6PD44;A0A2R6QPG8	tr|A0A2R6PD44|A0A2R6PD44_ACTCH Inositol-tetrakisphosphate 1-kinase OS=Actinidia chinensis var. chinensis OX=1590841 GN=CEY00_Acc29447 PE=3 SV=1;tr|A0A2R6QPG8|A0A2R6QPG8_ACTCH Inositol-tetrakisphosphate 1-kinase OS=Actinidia chinensis var. chinensis OX=1590	2	2	1	1	6.6	40.837					9307300
A0A2R6PD48	Clathrin interactor EPSIN like	CEY00_Acc29519	A0A2R6PD48	tr|A0A2R6PD48|A0A2R6PD48_ACTCH Clathrin interactor EPSIN like OS=Actinidia chinensis var. chinensis OX=1590841 GN=CEY00_Acc29519 PE=4 SV=1	1	8	4	8	20.8	50.966	120820000	414580000	199470000	324990000	358690000	193520000
A0A2R6PD55	Pectin acetylesterase	CEY00_Acc29497	A0A2R6PD55;A0A2R6PIN3	tr|A0A2R6PD55|A0A2R6PD55_ACTCH Pectin acetylesterase OS=Actinidia chinensis var. chinensis OX=1590841 GN=CEY00_Acc29497 PE=3 SV=1	2	15	15	15	50.6	43.748	1363900000	2713800000	1688400000	3043100000	2593400000	3535400000
A0A2R6PD59	ATP-dependent 6-phosphofructokinase	PFK	A0A2R6PD59;A0A2R6PLT5;A0A2R6QFI5;A0A2R6Q9S5	tr|A0A2R6PD59|A0A2R6PD59_ACTCH ATP-dependent 6-phosphofructokinase OS=Actinidia chinensis var. chinensis OX=1590841 GN=PFK PE=3 SV=1	4	15	1	14	32	53.258	1751400000	1627600000	1741200000	1411100000	1686600000	1715800000
A0A2R6PD68	Acetylornithine aminotransferase	CEY00_Acc29540	A0A2R6PD68	tr|A0A2R6PD68|A0A2R6PD68_ACTCH Acetylornithine aminotransferase OS=Actinidia chinensis var. chinensis OX=1590841 GN=CEY00_Acc29540 PE=3 SV=1	1	10	1	6	29.5	49.779	74951000	77401000	111280000	151120000	130590000	85847000
A0A2R6PD70	Cytokinin riboside 5-monophosphate phosphoribohydrolase	CEY00_Acc29501	A0A2R6PD70	tr|A0A2R6PD70|A0A2R6PD70_ACTCH Cytokinin riboside 5-monophosphate phosphoribohydrolase OS=Actinidia chinensis var. chinensis OX=1590841 GN=CEY00_Acc29501 PE=3 SV=1	1	2	2	2	10.3	23.46		27289000	25615000
A0A2R6PD75	Glycerophosphodiester phosphodiesterase	CEY00_Acc29311	A0A2R6PD75;A0A2R6QH88;A0A2R6PUG1	tr|A0A2R6PD75|A0A2R6PD75_ACTCH Glycerophosphodiester phosphodiesterase OS=Actinidia chinensis var. chinensis OX=1590841 GN=CEY00_Acc29311 PE=4 SV=1;tr|A0A2R6QH88|A0A2R6QH88_ACTCH Glycerophosphodiester phosphodiesterase OS=Actinidia chinensis var. chinensis	3	6	6	6	19.9	45.131		77391000	141500000	201820000	285550000	422960000
A0A2R6PD77	Replication protein A subunit A like	CEY00_Acc29476	A0A2R6PD77	tr|A0A2R6PD77|A0A2R6PD77_ACTCH Replication protein A subunit A like OS=Actinidia chinensis var. chinensis OX=1590841 GN=CEY00_Acc29476 PE=4 SV=1	1	1	1	1	4.7	30.826		167530000	79241000
A0A2R6PD82	Pyrophosphate-energized vacuolar membrane proton pump (H(+)-PPase) like	CEY00_Acc29533	A0A2R6PD82;A0A2R6QG20;A0A2R6R147	tr|A0A2R6PD82|A0A2R6PD82_ACTCH Pyrophosphate-energized vacuolar membrane proton pump (H(+)-PPase) like OS=Actinidia chinensis var. chinensis OX=1590841 GN=CEY00_Acc29533 PE=3 SV=1;tr|A0A2R6QG20|A0A2R6QG20_ACTCH Pyrophosphate-energized vacuolar membrane pro	3	14	2	14	17.8	80.529	3686000000	3983400000	3210000000	4253200000	3895200000	6256800000
A0A2R6PD83	40S ribosomal protein S12 (Fragment)	CEY00_Acc29555	A0A2R6PD83;A0A2R6PUV5	tr|A0A2R6PD83|A0A2R6PD83_ACTCH 40S ribosomal protein S12 (Fragment) OS=Actinidia chinensis var. chinensis OX=1590841 GN=CEY00_Acc29555 PE=3 SV=1;tr|A0A2R6PUV5|A0A2R6PUV5_ACTCH 40S ribosomal protein S12 (Fragment) OS=Actinidia chinensis var. chinensis OX=15	2	7	7	7	60.6	14.605	6773800000	9776500000	6538900000	7474700000	5841100000	9920700000
A0A2R6PD86	Mitochondrial import inner membrane translocase subunit TIM17-2 like	CEY00_Acc13882	A0A2R6PD86;A0A2R6PJF0	tr|A0A2R6PD86|A0A2R6PD86_ACTCH Mitochondrial import inner membrane translocase subunit TIM17-2 like OS=Actinidia chinensis var. chinensis OX=1590841 GN=CEY00_Acc13882 PE=4 SV=1;tr|A0A2R6PJF0|A0A2R6PJF0_ACTCH Mitochondrial import inner membrane translocase	2	3	3	3	16.3	24.037	335910000	130650000	176990000	88897000	189780000	151890000
A0A2R6PD87	PLASMODESMATA CALLOSE-BINDING PROTEIN 3 like	CEY00_Acc29321	A0A2R6PD87	tr|A0A2R6PD87|A0A2R6PD87_ACTCH PLASMODESMATA CALLOSE-BINDING PROTEIN 3 like OS=Actinidia chinensis var. chinensis OX=1590841 GN=CEY00_Acc29321 PE=4 SV=1	1	3	2	3	26.6	19.284	1064400000	939630000	1250500000	311350000	539690000	382480000
A0A2R6PD97	DNA-binding protein	CEY00_Acc29331	A0A2R6PD97	tr|A0A2R6PD97|A0A2R6PD97_ACTCH DNA-binding protein OS=Actinidia chinensis var. chinensis OX=1590841 GN=CEY00_Acc29331 PE=4 SV=1	1	6	5	6	18.3	27.644	162110000	75272000	58061000	45490000	62092000	27876000
A0A2R6PDA0	Glycerol kinase	CEY00_Acc29532	A0A2R6PDA0	tr|A0A2R6PDA0|A0A2R6PDA0_ACTCH Glycerol kinase OS=Actinidia chinensis var. chinensis OX=1590841 GN=CEY00_Acc29532 PE=4 SV=1	1	9	3	9	16.7	56.713	396040000	192650000	322100000	613140000	527950000	506490000
A0A2R6PDB7	Ribonuclease	CEY00_Acc29591	A0A2R6PDB7	tr|A0A2R6PDB7|A0A2R6PDB7_ACTCH Ribonuclease OS=Actinidia chinensis var. chinensis OX=1590841 GN=CEY00_Acc29591 PE=4 SV=1	1	21	2	2	44.4	52.789	344160000	460080000	355620000	452770000	257150000	653620000
A0A2R6PDB8	Cinnamoyl-CoA reductase	CEY00_Acc29558	A0A2R6PDB8;A0A2R6QG23	tr|A0A2R6PDB8|A0A2R6PDB8_ACTCH Cinnamoyl-CoA reductase OS=Actinidia chinensis var. chinensis OX=1590841 GN=CEY00_Acc29558 PE=4 SV=1	2	11	11	11	29.9	36.926	931500000	1112700000	615500000	842750000	701940000	688880000
A0A2R6PDC0	Calnexin like	CEY00_Acc29592	A0A2R6PDC0	tr|A0A2R6PDC0|A0A2R6PDC0_ACTCH Calnexin like OS=Actinidia chinensis var. chinensis OX=1590841 GN=CEY00_Acc29592 PE=3 SV=1	1	24	8	24	47.1	61.219	17200000000	15152000000	16744000000	19049000000	18615000000	17799000000
A0A2R6PDC1	UPF0587 protein like	CEY00_Acc29517	A0A2R6PDC1;A0A2R6PIT3	tr|A0A2R6PDC1|A0A2R6PDC1_ACTCH UPF0587 protein like OS=Actinidia chinensis var. chinensis OX=1590841 GN=CEY00_Acc29517 PE=4 SV=1	2	3	3	3	18.6	18.294	42890000	53535000	70248000	80205000	42304000	53323000
A0A2R6QG51	Carbonyl reductase	CEY00_Acc17953	A0A2R6QG51;A0A2R6PDC2	tr|A0A2R6QG51|A0A2R6QG51_ACTCH Carbonyl reductase OS=Actinidia chinensis var. chinensis OX=1590841 GN=CEY00_Acc17953 PE=3 SV=1;tr|A0A2R6PDC2|A0A2R6PDC2_ACTCH Carbonyl reductase OS=Actinidia chinensis var. chinensis OX=1590841 GN=CEY00_Acc29596 PE=3 SV=1	2	4	3	4	9.7	40.093	40857000	118620000	69544000	54154000	84794000	52570000
A0A2R6PDC7	Shikimate O-hydroxycinnamoyltransferase	CEY00_Acc29568	A0A2R6PDC7	tr|A0A2R6PDC7|A0A2R6PDC7_ACTCH Shikimate O-hydroxycinnamoyltransferase OS=Actinidia chinensis var. chinensis OX=1590841 GN=CEY00_Acc29568 PE=4 SV=1	1	6	6	6	19.6	48.337	76116000	70840000	75405000	82130000	137790000	167310000
A0A2R6PDD1	Phosphatase	CEY00_Acc29527	A0A2R6PDD1;A0A2R6PIU3	tr|A0A2R6PDD1|A0A2R6PDD1_ACTCH Phosphatase OS=Actinidia chinensis var. chinensis OX=1590841 GN=CEY00_Acc29527 PE=3 SV=1;tr|A0A2R6PIU3|A0A2R6PIU3_ACTCH Sugar phosphatase OS=Actinidia chinensis var. chinensis OX=1590841 GN=CEY00_Acc29116 PE=3 SV=1	2	2	2	2	2.9	64.872	3377700				11143000
A0A2R6PDD8	Magnesium protoporphyrin IX methyltransferase	CEY00_Acc29612	A0A2R6PDD8	tr|A0A2R6PDD8|A0A2R6PDD8_ACTCH Magnesium protoporphyrin IX methyltransferase OS=Actinidia chinensis var. chinensis OX=1590841 GN=CEY00_Acc29612 PE=4 SV=1	1	3	3	3	11.2	34.702	58872000	82324000	98215000	87111000	113530000	47589000
A0A2R6PDE0	Protein NUCLEAR FUSION DEFECTIVE like	CEY00_Acc29537	A0A2R6PDE0;A0A2R6PSN6	tr|A0A2R6PDE0|A0A2R6PDE0_ACTCH Protein NUCLEAR FUSION DEFECTIVE like OS=Actinidia chinensis var. chinensis OX=1590841 GN=CEY00_Acc29537 PE=4 SV=1;tr|A0A2R6PSN6|A0A2R6PSN6_ACTCH Protein NUCLEAR FUSION DEFECTIVE like OS=Actinidia chinensis var. chinensis OX=	2	1	1	1	2.1	60.667				40445000
A0A2R6PDE1	Aspartyl protease family protein	CEY00_Acc29573	A0A2R6PDE1	tr|A0A2R6PDE1|A0A2R6PDE1_ACTCH Aspartyl protease family protein OS=Actinidia chinensis var. chinensis OX=1590841 GN=CEY00_Acc29573 PE=3 SV=1	1	1	1	1	2.9	52.02	37837000		23042000	15928000	17122000	22996000
A0A2R6PDE3	Calcium-binding mitochondrial carrier protein like	CEY00_Acc29594	A0A2R6PDE3;A0A2R6QG87	tr|A0A2R6PDE3|A0A2R6PDE3_ACTCH Calcium-binding mitochondrial carrier protein like OS=Actinidia chinensis var. chinensis OX=1590841 GN=CEY00_Acc29594 PE=3 SV=1;tr|A0A2R6QG87|A0A2R6QG87_ACTCH Calcium-binding mitochondrial carrier protein like OS=Actinidia ch	2	2	2	2	4	55.167				23992000	23701000
A0A2R6PDE7	Coiled-coil domain-containing protein	CEY00_Acc29623	A0A2R6PDE7	tr|A0A2R6PDE7|A0A2R6PDE7_ACTCH Coiled-coil domain-containing protein OS=Actinidia chinensis var. chinensis OX=1590841 GN=CEY00_Acc29623 PE=4 SV=1	1	1	1	1	2.1	63.029					14021000
A0A2R6PDF1	Long chain base biosynthesis protein like	CEY00_Acc29628	A0A2R6PDF1	tr|A0A2R6PDF1|A0A2R6PDF1_ACTCH Long chain base biosynthesis protein like OS=Actinidia chinensis var. chinensis OX=1590841 GN=CEY00_Acc29628 PE=3 SV=1	1	7	7	7	17.6	54.126		179370000	215460000	224970000	208400000	161100000
A0A2R6PDG1	Beta-1,4-xylosyltransferase	CEY00_Acc29599	A0A2R6PDG1;A0A2R6PUM3;A0A2R6PSF7;A0A2R6QG70	tr|A0A2R6PDG1|A0A2R6PDG1_ACTCH Beta-1,4-xylosyltransferase OS=Actinidia chinensis var. chinensis OX=1590841 GN=CEY00_Acc29599 PE=3 SV=1;tr|A0A2R6PUM3|A0A2R6PUM3_ACTCH Beta-1,4-xylosyltransferase IRX10L OS=Actinidia chinensis var. chinensis OX=1590841 GN=CE	4	3	3	3	8.4	47.342	46705000	46188000	33465000	42339000
A0A2R6PDG5	Protein DEK like	CEY00_Acc29642	A0A2R6PDG5;A0A2R6QG85	tr|A0A2R6PDG5|A0A2R6PDG5_ACTCH Protein DEK like OS=Actinidia chinensis var. chinensis OX=1590841 GN=CEY00_Acc29642 PE=4 SV=1;tr|A0A2R6QG85|A0A2R6QG85_ACTCH Protein DEK like OS=Actinidia chinensis var. chinensis OX=1590841 GN=CEY00_Acc17996 PE=4 SV=1	2	11	10	11	19.7	60.824	622610000	785470000	747880000	419950000	330850000	284750000
A0A2R6PDH2	Glycine--tRNA ligase	CEY00_Acc29603	A0A2R6PDH2	tr|A0A2R6PDH2|A0A2R6PDH2_ACTCH Glycine--tRNA ligase OS=Actinidia chinensis var. chinensis OX=1590841 GN=CEY00_Acc29603 PE=4 SV=1	1	33	5	33	52.2	70.67	3218500000	2979700000	3095800000	3111300000	2920400000	2505100000
A0A2R6PDH6	Protein ASPARTIC PROTEASE IN GUARD CELL 1 like	CEY00_Acc29414	A0A2R6PDH6	tr|A0A2R6PDH6|A0A2R6PDH6_ACTCH Protein ASPARTIC PROTEASE IN GUARD CELL 1 like OS=Actinidia chinensis var. chinensis OX=1590841 GN=CEY00_Acc29414 PE=3 SV=1	1	17	17	17	44.2	52.876	4653600000	4663300000	2705900000	7336100000	6523800000	6700700000
A0A2R6PDI0	Ubiquitin receptor RAD23b like	CEY00_Acc29578	A0A2R6PDI0	tr|A0A2R6PDI0|A0A2R6PDI0_ACTCH Ubiquitin receptor RAD23b like OS=Actinidia chinensis var. chinensis OX=1590841 GN=CEY00_Acc29578 PE=4 SV=1	1	5	2	2	12.1	39.486	23988000	25221000	69673000		13119000
A0A2R6QGM3	60S ribosomal protein like	CEY00_Acc18099	A0A2R6QGM3;A0A2R6PDI5	tr|A0A2R6QGM3|A0A2R6QGM3_ACTCH 60S ribosomal protein like OS=Actinidia chinensis var. chinensis OX=1590841 GN=CEY00_Acc18099 PE=3 SV=1;tr|A0A2R6PDI5|A0A2R6PDI5_ACTCH 60S ribosomal protein like OS=Actinidia chinensis var. chinensis OX=1590841 GN=CEY00_Acc29	2	4	2	2	32.9	16.369	708620000	454240000	948830000	679050000	520540000	1295900000
A0A2R6PDI7	DEAD-box ATP-dependent RNA helicase	CEY00_Acc29663	A0A2R6PDI7;A0A2R6QGK6	tr|A0A2R6PDI7|A0A2R6PDI7_ACTCH DEAD-box ATP-dependent RNA helicase OS=Actinidia chinensis var. chinensis OX=1590841 GN=CEY00_Acc29663 PE=3 SV=1;tr|A0A2R6QGK6|A0A2R6QGK6_ACTCH DEAD-box ATP-dependent RNA helicase OS=Actinidia chinensis var. chinensis OX=1590	2	10	7	7	19.5	66.701	325030000	333830000	361050000	116730000	120850000	225300000
A0A2R6PDI9	Respiratory burst oxidase protein like	CEY00_Acc29588	A0A2R6PDI9;A0A2R6QG40;A0A2R6PXC4;A0A2R6PXZ5	tr|A0A2R6PDI9|A0A2R6PDI9_ACTCH Respiratory burst oxidase protein like OS=Actinidia chinensis var. chinensis OX=1590841 GN=CEY00_Acc29588 PE=4 SV=1	4	5	5	5	7.7	94.628	40039000	24854000	44833000	32636000	18994000	47742000
A0A2R6QG75	Pyruvate dehydrogenase E1 component subunit beta	CEY00_Acc17985	A0A2R6QG75;A0A2R6PDJ0	tr|A0A2R6QG75|A0A2R6QG75_ACTCH Pyruvate dehydrogenase E1 component subunit beta OS=Actinidia chinensis var. chinensis OX=1590841 GN=CEY00_Acc17985 PE=4 SV=1;tr|A0A2R6PDJ0|A0A2R6PDJ0_ACTCH Pyruvate dehydrogenase E1 component subunit beta OS=Actinidia chinen	2	10	5	10	31.2	40.228	3922600000	4590100000	4851700000	2626600000	3765900000	2958300000
A0A2R6QG88	Omega-hydroxypalmitate O-feruloyl transferase	CEY00_Acc17995	A0A2R6QG88;A0A2R6PDK1;A0A2R6PUL4;A0A2R6QEA9	tr|A0A2R6QG88|A0A2R6QG88_ACTCH Omega-hydroxypalmitate O-feruloyl transferase OS=Actinidia chinensis var. chinensis OX=1590841 GN=CEY00_Acc17995 PE=4 SV=1;tr|A0A2R6PDK1|A0A2R6PDK1_ACTCH Omega-hydroxypalmitate O-feruloyl transferase OS=Actinidia chinensis va	4	3	3	3	6	48.068	30194000	56146000	47031000	41606000	76951000	64446000
A0A2R6PDK9	Aldehyde oxidase	CEY00_Acc29682	A0A2R6PDK9	tr|A0A2R6PDK9|A0A2R6PDK9_ACTCH Aldehyde oxidase OS=Actinidia chinensis var. chinensis OX=1590841 GN=CEY00_Acc29682 PE=4 SV=1	1	21	21	21	45.8	53.876	6339900000	6507600000	5666500000	4521400000	2975700000	4606900000
A0A2R6PDL0	Protein SIEVE ELEMENT OCCLUSION B like	CEY00_Acc29684	A0A2R6PDL0	tr|A0A2R6PDL0|A0A2R6PDL0_ACTCH Protein SIEVE ELEMENT OCCLUSION B like OS=Actinidia chinensis var. chinensis OX=1590841 GN=CEY00_Acc29684 PE=4 SV=1	1	5	5	5	8.4	79.368		31470000		32125000	98271000
A0A2R6PDL1	Plastid-lipid-associated protein	CEY00_Acc29454	A0A2R6PDL1	tr|A0A2R6PDL1|A0A2R6PDL1_ACTCH Plastid-lipid-associated protein OS=Actinidia chinensis var. chinensis OX=1590841 GN=CEY00_Acc29454 PE=4 SV=1	1	3	1	1	9	42.044					85596000	123910000
A0A2R6PDL5	Programmed cell death protein	CEY00_Acc29692	A0A2R6PDL5	tr|A0A2R6PDL5|A0A2R6PDL5_ACTCH Programmed cell death protein OS=Actinidia chinensis var. chinensis OX=1590841 GN=CEY00_Acc29692 PE=4 SV=1	1	12	5	12	22.5	77.916	390620000	398880000	428570000	688010000	511070000	487540000
A0A2R6PDL7	ATP-dependent Clp protease ATP-binding subunit ClpA CD4B like	CEY00_Acc29620	A0A2R6PDL7	tr|A0A2R6PDL7|A0A2R6PDL7_ACTCH ATP-dependent Clp protease ATP-binding subunit ClpA CD4B like OS=Actinidia chinensis var. chinensis OX=1590841 GN=CEY00_Acc29620 PE=4 SV=1	1	19	1	1	38.1	54.145					26007000
A0A2R6QGL1	ARM REPEAT PROTEIN INTERACTING WITH like	CEY00_Acc18100	A0A2R6QGL1;A0A2R6PDM2	tr|A0A2R6QGL1|A0A2R6QGL1_ACTCH ARM REPEAT PROTEIN INTERACTING WITH like OS=Actinidia chinensis var. chinensis OX=1590841 GN=CEY00_Acc18100 PE=4 SV=1;tr|A0A2R6PDM2|A0A2R6PDM2_ACTCH ARM REPEAT PROTEIN INTERACTING WITH like OS=Actinidia chinensis var. chinens	2	2	2	2	3.4	64.791
A0A2R6PDM3	26S proteasome non-ATPase regulatory subunit like	CEY00_Acc29702	A0A2R6PDM3;A0A2R6QGF3	tr|A0A2R6PDM3|A0A2R6PDM3_ACTCH 26S proteasome non-ATPase regulatory subunit like OS=Actinidia chinensis var. chinensis OX=1590841 GN=CEY00_Acc29702 PE=4 SV=1;tr|A0A2R6QGF3|A0A2R6QGF3_ACTCH 26S proteasome non-ATPase regulatory subunit like OS=Actinidia chin	2	16	16	16	37.6	44.364	2535900000	2214900000	1897700000	2417900000	2285700000	2032200000
A0A2R6PDN6	UDP-glucuronic acid decarboxylase	CEY00_Acc29715	A0A2R6PDN6	tr|A0A2R6PDN6|A0A2R6PDN6_ACTCH UDP-glucuronic acid decarboxylase OS=Actinidia chinensis var. chinensis OX=1590841 GN=CEY00_Acc29715 PE=4 SV=1	1	9	0	1	22.5	48.335	21790000		23010000	10869000	21309000	21569000
A0A2R6PDN9	Uncharacterized protein	CEY00_Acc29671	A0A2R6PDN9;A0A2R6QGI8;A0A2R6PVD7;A0A2R6PS36	tr|A0A2R6PDN9|A0A2R6PDN9_ACTCH Uncharacterized protein OS=Actinidia chinensis var. chinensis OX=1590841 GN=CEY00_Acc29671 PE=4 SV=1;tr|A0A2R6QGI8|A0A2R6QGI8_ACTCH Uncharacterized protein OS=Actinidia chinensis var. chinensis OX=1590841 GN=CEY00_Acc18092 PE	4	2	2	2	2	80.82				175950000
A0A2R6PDP2	60S ribosomal protein like (Fragment)	CEY00_Acc29724	A0A2R6PDP2;A0A2R6P5R9	tr|A0A2R6PDP2|A0A2R6PDP2_ACTCH 60S ribosomal protein like (Fragment) OS=Actinidia chinensis var. chinensis OX=1590841 GN=CEY00_Acc29724 PE=4 SV=1;tr|A0A2R6P5R9|A0A2R6P5R9_ACTCH 60S ribosomal protein like OS=Actinidia chinensis var. chinensis OX=1590841 GN=	2	8	1	1	43.5	20.906		47631000	29550000		31886000	36541000
A0A2R6PDP3	Lipid-phosphate phosphatase	CEY00_Acc29725	A0A2R6PDP3	tr|A0A2R6PDP3|A0A2R6PDP3_ACTCH Lipid-phosphate phosphatase OS=Actinidia chinensis var. chinensis OX=1590841 GN=CEY00_Acc29725 PE=4 SV=1	1	4	1	2	14.5	35.684	48683000	95331000
A0A2R6PDP4	4-coumarate--CoA ligase-like	CEY00_Acc29710	A0A2R6PDP4	tr|A0A2R6PDP4|A0A2R6PDP4_ACTCH 4-coumarate--CoA ligase-like OS=Actinidia chinensis var. chinensis OX=1590841 GN=CEY00_Acc29710 PE=4 SV=1	1	2	1	1	4.5	60.651				26344000
A0A2R6PDP5	Uncharacterized protein	CEY00_Acc29723	A0A2R6PDP5	tr|A0A2R6PDP5|A0A2R6PDP5_ACTCH Uncharacterized protein OS=Actinidia chinensis var. chinensis OX=1590841 GN=CEY00_Acc29723 PE=4 SV=1	1	2	2	2	11.4	18.013	56572000	103260000	121350000	84401000	214570000	142590000
A0A2R6PDP6	Methyltransferase	CEY00_Acc29483	A0A2R6PDP6;A0A2R6PIM6	tr|A0A2R6PDP6|A0A2R6PDP6_ACTCH Methyltransferase OS=Actinidia chinensis var. chinensis OX=1590841 GN=CEY00_Acc29483 PE=4 SV=1;tr|A0A2R6PIM6|A0A2R6PIM6_ACTCH Methyltransferase OS=Actinidia chinensis var. chinensis OX=1590841 GN=CEY00_Acc29064 PE=4 SV=1	2	6	4	4	11.7	70.303	13949000	16920000	16642000	32453000	64567000	28757000
A0A2R6PDQ2	Pectinesterase	CEY00_Acc29729	A0A2R6PDQ2;A0A2R6Q5C1;A0A2R6Q5D0	tr|A0A2R6PDQ2|A0A2R6PDQ2_ACTCH Pectinesterase OS=Actinidia chinensis var. chinensis OX=1590841 GN=CEY00_Acc29729 PE=3 SV=1	3	17	16	16	28.1	62.435	1341800000	1232800000	882680000	4608400000	4502200000	5321000000
A0A2R6PDQ3	Fumarate hydratase	CEY00_Acc29733	A0A2R6PDQ3	tr|A0A2R6PDQ3|A0A2R6PDQ3_ACTCH Fumarate hydratase OS=Actinidia chinensis var. chinensis OX=1590841 GN=CEY00_Acc29733 PE=3 SV=1	1	20	20	20	43.6	53.385	3467600000	3866800000	3241000000	3111300000	3483000000	3053700000
A0A2R6PDR1	60S ribosomal protein like	CEY00_Acc29717	A0A2R6PDR1	tr|A0A2R6PDR1|A0A2R6PDR1_ACTCH 60S ribosomal protein like OS=Actinidia chinensis var. chinensis OX=1590841 GN=CEY00_Acc29717 PE=4 SV=1	1	6	1	6	49.2	14.132	2180400000	2558600000	3245700000	2836700000	3071000000	2440300000
A0A2R6PDR2	Argininosuccinate synthase	CEY00_Acc29746	A0A2R6PDR2	tr|A0A2R6PDR2|A0A2R6PDR2_ACTCH Argininosuccinate synthase OS=Actinidia chinensis var. chinensis OX=1590841 GN=CEY00_Acc29746 PE=3 SV=1	1	21	4	21	38.3	54.433	2648100000	2867900000	2842700000	3188900000	2888400000	2359800000
A0A2R6PDS4	Far upstream element-binding protein like	CEY00_Acc29513	A0A2R6PDS4	tr|A0A2R6PDS4|A0A2R6PDS4_ACTCH Far upstream element-binding protein like OS=Actinidia chinensis var. chinensis OX=1590841 GN=CEY00_Acc29513 PE=4 SV=1	1	14	4	4	25.3	68.3	373580000	321240000	494290000	144410000	213010000	362730000
A0A2R6PDS5	Conserved oligomeric Golgi complex subunit 2 like	CEY00_Acc29750	A0A2R6PDS5	tr|A0A2R6PDS5|A0A2R6PDS5_ACTCH Conserved oligomeric Golgi complex subunit 2 like OS=Actinidia chinensis var. chinensis OX=1590841 GN=CEY00_Acc29750 PE=4 SV=1	1	2	2	2	2.5	84.926		11230000	321170000			6184200
A0A2R6PDS7	Glyceraldehyde-3-phosphate dehydrogenase	CEY00_Acc29705	A0A2R6PDS7;B7SF55;B7SF54;B7SF58;B7SF63;B7SF59	tr|A0A2R6PDS7|A0A2R6PDS7_ACTCH Glyceraldehyde-3-phosphate dehydrogenase OS=Actinidia chinensis var. chinensis OX=1590841 GN=CEY00_Acc29705 PE=3 SV=1	6	28	2	2	85.2	36.713	1692800000	2001400000	1155700000	1121000000	502220000	587600000
A0A2R6PDS9	SNF1-related protein kinase regulatory subunit gamma-1 like	CEY00_Acc29755	A0A2R6PDS9;A0A2R6QGE6	tr|A0A2R6PDS9|A0A2R6PDS9_ACTCH SNF1-related protein kinase regulatory subunit gamma-1 like OS=Actinidia chinensis var. chinensis OX=1590841 GN=CEY00_Acc29755 PE=4 SV=1;tr|A0A2R6QGE6|A0A2R6QGE6_ACTCH SNF1-related protein kinase regulatory subunit gamma-1 li	2	3	3	3	7.5	47.038		48356000	26055000		77931000	41372000
A0A2R6PDT0	ATPase family AAA domain-containing protein	CEY00_Acc29751	A0A2R6PDT0;A0A2R6QGF0	tr|A0A2R6PDT0|A0A2R6PDT0_ACTCH ATPase family AAA domain-containing protein OS=Actinidia chinensis var. chinensis OX=1590841 GN=CEY00_Acc29751 PE=4 SV=1;tr|A0A2R6QGF0|A0A2R6QGF0_ACTCH Spastin like OS=Actinidia chinensis var. chinensis OX=1590841 GN=CEY00_Ac	2	4	3	4	4.3	123.49	104780000	58559000	111980000	79253000	33851000	67482000
A0A2R6PDT1	FKBP12-interacting protein	CEY00_Acc29766	A0A2R6PDT1	tr|A0A2R6PDT1|A0A2R6PDT1_ACTCH FKBP12-interacting protein OS=Actinidia chinensis var. chinensis OX=1590841 GN=CEY00_Acc29766 PE=4 SV=1	1	6	1	1	23.7	38.985	26964000		17642000
A0A2R6PDT5	Extracellular ribonuclease	CEY00_Acc29760	A0A2R6PDT5;A0A2R6PDV0	tr|A0A2R6PDT5|A0A2R6PDT5_ACTCH Extracellular ribonuclease OS=Actinidia chinensis var. chinensis OX=1590841 GN=CEY00_Acc29760 PE=3 SV=1;tr|A0A2R6PDV0|A0A2R6PDV0_ACTCH Extracellular ribonuclease like OS=Actinidia chinensis var. chinensis OX=1590841 GN=CEY00_	2	9	9	9	38.2	31.719	1448000000	1772800000	1768400000	3210100000	4512700000	1805300000
A0A2R6QHQ5	Small nuclear ribonucleoprotein Sm D2	CEY00_Acc18505	A0A2R6QHQ5;A0A2R6PDT7	tr|A0A2R6QHQ5|A0A2R6QHQ5_ACTCH Small nuclear ribonucleoprotein Sm D2 OS=Actinidia chinensis var. chinensis OX=1590841 GN=CEY00_Acc18505 PE=3 SV=1;tr|A0A2R6PDT7|A0A2R6PDT7_ACTCH Small nuclear ribonucleoprotein Sm D2 OS=Actinidia chinensis var. chinensis OX=	2	3	1	3	25.9	12.431	502370000	481800000	649600000	671230000	689960000	521340000
A0A2R6PDT8	Anthranilate phosphoribosyltransferase	CEY00_Acc29777	A0A2R6PDT8;A0A2R6QGM1	tr|A0A2R6PDT8|A0A2R6PDT8_ACTCH Anthranilate phosphoribosyltransferase OS=Actinidia chinensis var. chinensis OX=1590841 GN=CEY00_Acc29777 PE=3 SV=1	2	4	4	4	9.4	43.971	140800000	74446000	72706000	242060000	193730000	137520000
A0A2R6PDU6	Adenosylhomocysteinase	CEY00_Acc29690	A0A2R6PDU6	tr|A0A2R6PDU6|A0A2R6PDU6_ACTCH Adenosylhomocysteinase OS=Actinidia chinensis var. chinensis OX=1590841 GN=CEY00_Acc29690 PE=3 SV=1	1	10	1	1	19.6	53.077		93051000	141900000	149720000	198780000	330780000
A0A2R6PDU9	Protein MODIFIER OF like	CEY00_Acc29771	A0A2R6PDU9;A0A2R6QGN0	tr|A0A2R6PDU9|A0A2R6PDU9_ACTCH Protein MODIFIER OF like OS=Actinidia chinensis var. chinensis OX=1590841 GN=CEY00_Acc29771 PE=4 SV=1;tr|A0A2R6QGN0|A0A2R6QGN0_ACTCH Protein MODIFIER OF like OS=Actinidia chinensis var. chinensis OX=1590841 GN=CEY00_Acc18118	2	2	2	2	1.6	172.23		17541000	15847000	28817000		41216000
A0A2R6PDV1	1-deoxy-D-xylulose 5-phosphate reductoisomerase	CEY00_Acc29787	A0A2R6PDV1	tr|A0A2R6PDV1|A0A2R6PDV1_ACTCH 1-deoxy-D-xylulose 5-phosphate reductoisomerase OS=Actinidia chinensis var. chinensis OX=1590841 GN=CEY00_Acc29787 PE=3 SV=1	1	6	2	6	14	51.474	118540000	176870000	124070000	181850000	147140000	176110000
A0A2R6PDV2	GDSL esterase/lipase	CEY00_Acc29781	A0A2R6PDV2;A0A2R6QGM8	tr|A0A2R6PDV2|A0A2R6PDV2_ACTCH GDSL esterase/lipase OS=Actinidia chinensis var. chinensis OX=1590841 GN=CEY00_Acc29781 PE=4 SV=1	2	5	5	5	28.1	26.811	283120000	296760000	250020000	190270000	130990000	209590000
A0A2R6PDV3	Nucleolar protein	CEY00_Acc29743	A0A2R6PDV3	tr|A0A2R6PDV3|A0A2R6PDV3_ACTCH Nucleolar protein OS=Actinidia chinensis var. chinensis OX=1590841 GN=CEY00_Acc29743 PE=4 SV=1	1	15	4	15	30.1	63.051	1719400000	1098300000	1498300000	856440000	827400000	1171800000
A0A2R6PDV5	Zinc finger C2H2 protein like	CEY00_Acc29700	A0A2R6PDV5	tr|A0A2R6PDV5|A0A2R6PDV5_ACTCH Zinc finger C2H2 protein like OS=Actinidia chinensis var. chinensis OX=1590841 GN=CEY00_Acc29700 PE=4 SV=1	1	2	1	2	6.6	37.161
A0A2R6PDV6	30S ribosomal protein	CEY00_Acc29544	A0A2R6PDV6;A0A2R6QFY5	tr|A0A2R6PDV6|A0A2R6PDV6_ACTCH 30S ribosomal protein OS=Actinidia chinensis var. chinensis OX=1590841 GN=CEY00_Acc29544 PE=3 SV=1;tr|A0A2R6QFY5|A0A2R6QFY5_ACTCH 30S ribosomal protein OS=Actinidia chinensis var. chinensis OX=1590841 GN=CEY00_Acc17895 PE=3 S	2	2	2	2	6	50.686		32972000		32574000	30258000	26864000
A0A2R6PDX3	AP-1 complex subunit mu-2 like	CEY00_Acc29763	A0A2R6PDX3	tr|A0A2R6PDX3|A0A2R6PDX3_ACTCH AP-1 complex subunit mu-2 like OS=Actinidia chinensis var. chinensis OX=1590841 GN=CEY00_Acc29763 PE=3 SV=1	1	13	2	2	38.8	48.984	37409000	30478000		24755000	28314000
A0A2R6PDX7	Uncharacterized protein	CEY00_Acc29564	A0A2R6PDX7;A0A2R6QG50	tr|A0A2R6PDX7|A0A2R6PDX7_ACTCH Uncharacterized protein OS=Actinidia chinensis var. chinensis OX=1590841 GN=CEY00_Acc29564 PE=4 SV=1;tr|A0A2R6QG50|A0A2R6QG50_ACTCH Multivesicular body subunit 12B like OS=Actinidia chinensis var. chinensis OX=1590841 GN=CEY0	2	2	2	2	27.4	9.022		93278000	123010000	49868000	76769000	637830000
A0A2R6PDX9	Peroxisomal membrane protein	CEY00_Acc29790	A0A2R6PDX9;A0A2R6QGR6	tr|A0A2R6PDX9|A0A2R6PDX9_ACTCH Peroxisomal membrane protein OS=Actinidia chinensis var. chinensis OX=1590841 GN=CEY00_Acc29790 PE=4 SV=1	2	13	3	13	27.3	59.299	332520000	353750000	405890000	384840000	463750000	200750000
A0A2R6PDY5	Ribosomal protein L19	CEY00_Acc29731	A0A2R6PDY5	tr|A0A2R6PDY5|A0A2R6PDY5_ACTCH Ribosomal protein L19 OS=Actinidia chinensis var. chinensis OX=1590841 GN=CEY00_Acc29731 PE=3 SV=1	1	11	2	2	39.2	24.766	1018000000	1508100000	913750000	727790000	803020000	2049200000
A0A2R6PDY7	Nudix hydrolase	CEY00_Acc29575	A0A2R6PDY7	tr|A0A2R6PDY7|A0A2R6PDY7_ACTCH Nudix hydrolase OS=Actinidia chinensis var. chinensis OX=1590841 GN=CEY00_Acc29575 PE=4 SV=1	1	20	9	20	29.1	89.08	723390000	1039300000	779860000	1934200000	1658300000	1066600000
A0A2R6PE01	4-coumarate--CoA ligase	CEY00_Acc29585	A0A2R6PE01	tr|A0A2R6PE01|A0A2R6PE01_ACTCH 4-coumarate--CoA ligase OS=Actinidia chinensis var. chinensis OX=1590841 GN=CEY00_Acc29585 PE=4 SV=1	1	10	2	2	17.1	59.342	37562000	60686000	32577000		35176000	33326000
A0A2R6PE07	Peroxisomal membrane protein	CEY00_Acc29788	A0A2R6PE07	tr|A0A2R6PE07|A0A2R6PE07_ACTCH Peroxisomal membrane protein OS=Actinidia chinensis var. chinensis OX=1590841 GN=CEY00_Acc29788 PE=4 SV=1	1	11	0	1	23.3	53.809				20556000
A0A2R6PE09	Plasma membrane ATPase	CEY00_Acc29838	A0A2R6PE09	tr|A0A2R6PE09|A0A2R6PE09_ACTCH Plasma membrane ATPase OS=Actinidia chinensis var. chinensis OX=1590841 GN=CEY00_Acc29838 PE=3 SV=1	1	42	4	42	43	105.41	7152600000	6564900000	6139700000	7820300000	6971600000	6842800000
A0A2R6PE11	Protein IQ-DOMAIN like	CEY00_Acc29849	A0A2R6PE11;A0A2R6QH03	tr|A0A2R6PE11|A0A2R6PE11_ACTCH Protein IQ-DOMAIN like OS=Actinidia chinensis var. chinensis OX=1590841 GN=CEY00_Acc29849 PE=4 SV=1;tr|A0A2R6QH03|A0A2R6QH03_ACTCH Protein IQ-DOMAIN like OS=Actinidia chinensis var. chinensis OX=1590841 GN=CEY00_Acc18244 PE=4	2	5	5	5	11.2	66.04	138110000	83200000	78733000	47645000	56872000	69130000
A0A2R6PE16	Aldehyde dehydrogenase family 2 member like	CEY00_Acc29800	A0A2R6PE16	tr|A0A2R6PE16|A0A2R6PE16_ACTCH Aldehyde dehydrogenase family 2 member like OS=Actinidia chinensis var. chinensis OX=1590841 GN=CEY00_Acc29800 PE=3 SV=1	1	13	1	1	26.6	58.425	69285000	120860000	57691000
A0A2R6PE19	Replication factor C subunit like (Fragment)	CEY00_Acc29853	A0A2R6PE19	tr|A0A2R6PE19|A0A2R6PE19_ACTCH Replication factor C subunit like (Fragment) OS=Actinidia chinensis var. chinensis OX=1590841 GN=CEY00_Acc29853 PE=4 SV=1	1	5	2	5	6.9	100.57	79672000	61595000	69782000	65678000	56351000
A0A2R6RUH1	60S ribosomal protein	CEY00_Acc04092	A0A2R6RUH1;A0A2R6RFG0;A0A2R6QH16;A0A2R6PE29	tr|A0A2R6RUH1|A0A2R6RUH1_ACTCH 60S ribosomal protein OS=Actinidia chinensis var. chinensis OX=1590841 GN=CEY00_Acc04092 PE=4 SV=1;tr|A0A2R6RFG0|A0A2R6RFG0_ACTCH 60S ribosomal protein OS=Actinidia chinensis var. chinensis OX=1590841 GN=CEY00_Acc06336 PE=4 S	4	4	1	4	33.6	13.616	5171400000	4440000000	5949000000	8761700000	5619900000	4234500000
A0A2R6PE31	Aldose 1-epimerase	CEY00_Acc29867	A0A2R6PE31	tr|A0A2R6PE31|A0A2R6PE31_ACTCH Aldose 1-epimerase OS=Actinidia chinensis var. chinensis OX=1590841 GN=CEY00_Acc29867 PE=3 SV=1	1	8	8	8	32.7	37.194	363900000	505870000	392170000	858240000	1064000000	834170000
A0A2R6QH52	Peptidyl-prolyl cis-trans isomerase	CEY00_Acc18289	A0A2R6QH52;A0A2R6PE47	tr|A0A2R6QH52|A0A2R6QH52_ACTCH Peptidyl-prolyl cis-trans isomerase OS=Actinidia chinensis var. chinensis OX=1590841 GN=CEY00_Acc18289 PE=4 SV=1;tr|A0A2R6PE47|A0A2R6PE47_ACTCH Peptidyl-prolyl cis-trans isomerase OS=Actinidia chinensis var. chinensis OX=1590	2	1	1	1	8.3	15.036	15851000			18169000	18037000
A0A2R6QH50	Ribulose-phosphate 3-epimerase	CEY00_Acc18290	A0A2R6QH50;A0A2R6PE48;A0A2R6PUA0	tr|A0A2R6QH50|A0A2R6QH50_ACTCH Ribulose-phosphate 3-epimerase OS=Actinidia chinensis var. chinensis OX=1590841 GN=CEY00_Acc18290 PE=4 SV=1;tr|A0A2R6PE48|A0A2R6PE48_ACTCH Ribulose-phosphate 3-epimerase OS=Actinidia chinensis var. chinensis OX=1590841 GN=CEY	3	4	1	4	20.1	30.181	179950000	213480000	253510000	126380000	222720000	213640000
A0A2R6PE52	60S ribosomal protein like	CEY00_Acc29893	A0A2R6PE52	tr|A0A2R6PE52|A0A2R6PE52_ACTCH 60S ribosomal protein like OS=Actinidia chinensis var. chinensis OX=1590841 GN=CEY00_Acc29893 PE=3 SV=1	1	16	9	16	55.8	23.541	6199700000	6400500000	5362400000	6530300000	6688300000	10336000000
A0A2R6PE59	Protease Do-like	CEY00_Acc29805	A0A2R6PE59;A0A2R6QGT6	tr|A0A2R6PE59|A0A2R6PE59_ACTCH Protease Do-like OS=Actinidia chinensis var. chinensis OX=1590841 GN=CEY00_Acc29805 PE=4 SV=1;tr|A0A2R6QGT6|A0A2R6QGT6_ACTCH Protease Do-like OS=Actinidia chinensis var. chinensis OX=1590841 GN=CEY00_Acc18160 PE=4 SV=1	2	4	4	4	9.3	61.628	145390000	50119000	89942000	88245000	102240000	103460000
A0A2R6PE64	Vacuolar protein sorting-associated protein 29	CEY00_Acc29850	A0A2R6PE64	tr|A0A2R6PE64|A0A2R6PE64_ACTCH Vacuolar protein sorting-associated protein 29 OS=Actinidia chinensis var. chinensis OX=1590841 GN=CEY00_Acc29850 PE=3 SV=1	1	3	2	2	16.3	21.194	57424000	18851000	29018000		31939000	37441000
A0A2R6PE65	Cytochrome b5 like	CEY00_Acc29894	A0A2R6PE65	tr|A0A2R6PE65|A0A2R6PE65_ACTCH Cytochrome b5 like OS=Actinidia chinensis var. chinensis OX=1590841 GN=CEY00_Acc29894 PE=3 SV=1	1	9	1	9	61.9	14.853	3506600000	2131400000	2422500000	2692500000	3581800000	2839500000
A0A2R6PE73	Pectate lyase	CEY00_Acc29913	A0A2R6PE73;A0A2R6P550;A0A2R6Q9W7;A0A2R6PKW9	tr|A0A2R6PE73|A0A2R6PE73_ACTCH Pectate lyase OS=Actinidia chinensis var. chinensis OX=1590841 GN=CEY00_Acc29913 PE=3 SV=1	4	7	5	7	14.8	49.602	148080000	182020000	96485000	103640000	473360000	271310000
A0A2R6PE76	Ribonuclease P protein subunit p25-like protein	CEY00_Acc29908	A0A2R6PE76	tr|A0A2R6PE76|A0A2R6PE76_ACTCH Ribonuclease P protein subunit p25-like protein OS=Actinidia chinensis var. chinensis OX=1590841 GN=CEY00_Acc29908 PE=4 SV=1	1	6	2	3	28.6	33.269	589680000	733750000	542730000	924880000	471450000	359010000
A0A2R6PE83	CLIP-associated protein	CEY00_Acc29923	A0A2R6PE83;A0A2R6P6Y3;A0A2R6QSG9	tr|A0A2R6PE83|A0A2R6PE83_ACTCH CLIP-associated protein OS=Actinidia chinensis var. chinensis OX=1590841 GN=CEY00_Acc29923 PE=4 SV=1;tr|A0A2R6P6Y3|A0A2R6P6Y3_ACTCH CLIP-associated protein OS=Actinidia chinensis var. chinensis OX=1590841 GN=CEY00_Acc32011 PE	3	4	4	4	3.2	172.96		23257000	20552000	30401000	29181000
A0A2R6QH18	Protein DCL like	CEY00_Acc18272	A0A2R6QH18;A0A2R6PE84	tr|A0A2R6QH18|A0A2R6QH18_ACTCH Protein DCL like OS=Actinidia chinensis var. chinensis OX=1590841 GN=CEY00_Acc18272 PE=4 SV=1;tr|A0A2R6PE84|A0A2R6PE84_ACTCH Protein DCL like OS=Actinidia chinensis var. chinensis OX=1590841 GN=CEY00_Acc29870 PE=4 SV=1	2	6	6	6	27	25.261	385760000	206740000	298490000	227660000	335270000	342860000
A0A2R6PE88	Glutaredoxin-C5 like	CEY00_Acc29927	A0A2R6PE88	tr|A0A2R6PE88|A0A2R6PE88_ACTCH Glutaredoxin-C5 like OS=Actinidia chinensis var. chinensis OX=1590841 GN=CEY00_Acc29927 PE=4 SV=1	1	6	6	6	38	19.662	170050000	202680000	182570000	429000000	193390000	224420000
A0A2R6PE89	26S proteasome regulatory subunit 4 A like	CEY00_Acc29919	A0A2R6PE89	tr|A0A2R6PE89|A0A2R6PE89_ACTCH 26S proteasome regulatory subunit 4 A like OS=Actinidia chinensis var. chinensis OX=1590841 GN=CEY00_Acc29919 PE=3 SV=1	1	25	1	2	53.6	49.424	107110000	176830000	112270000	110690000	125470000	116060000
A0A2R6PEA2	Inactive histone-lysine N-methyltransferase	CEY00_Acc29943	A0A2R6PEA2;A0A2R6PKE3	tr|A0A2R6PEA2|A0A2R6PEA2_ACTCH Inactive histone-lysine N-methyltransferase OS=Actinidia chinensis var. chinensis OX=1590841 GN=CEY00_Acc29943 PE=4 SV=1	2	3	2	3	3.1	94.722	104450000	93466000	99988000	94989000	84124000	78983000
A0A2R6PEA8	HVA22-like protein	CEY00_Acc29855	A0A2R6PEA8;A0A2R6QGZ5	tr|A0A2R6PEA8|A0A2R6PEA8_ACTCH HVA22-like protein OS=Actinidia chinensis var. chinensis OX=1590841 GN=CEY00_Acc29855 PE=3 SV=1;tr|A0A2R6QGZ5|A0A2R6QGZ5_ACTCH HVA22-like protein OS=Actinidia chinensis var. chinensis OX=1590841 GN=CEY00_Acc18251 PE=3 SV=1	2	1	1	1	8.8	19.674	66048000	37657000	39154000	17619000	37956000	40561000
A0A2R6PEA9	Ras GTPase-activating protein-binding protein like	CEY00_Acc29939	A0A2R6PEA9	tr|A0A2R6PEA9|A0A2R6PEA9_ACTCH Ras GTPase-activating protein-binding protein like OS=Actinidia chinensis var. chinensis OX=1590841 GN=CEY00_Acc29939 PE=4 SV=1	1	5	2	2	11.9	49.081	117630000	102680000		81285000	48179000	59204000
A0A2R6PEB4	Heterogeneous nuclear ribonucleoprotein like	CEY00_Acc29948	A0A2R6PEB4;A0A2R6PEP5	tr|A0A2R6PEB4|A0A2R6PEB4_ACTCH Heterogeneous nuclear ribonucleoprotein like OS=Actinidia chinensis var. chinensis OX=1590841 GN=CEY00_Acc29948 PE=4 SV=1	2	6	6	6	19	42.862	229690000	296360000	233400000	120500000	170050000	157420000
A0A2R6PEB7	Vignain like	CEY00_Acc29687	A0A2R6PEB7	tr|A0A2R6PEB7|A0A2R6PEB7_ACTCH Vignain like OS=Actinidia chinensis var. chinensis OX=1590841 GN=CEY00_Acc29687 PE=3 SV=1	1	5	5	5	18.2	40.683		41768000	45017000	47761000	232600000	80432000
A0A2R6PEC4	Glutathione gamma-glutamylcysteinyltransferase	CEY00_Acc29958	A0A2R6PEC4	tr|A0A2R6PEC4|A0A2R6PEC4_ACTCH Glutathione gamma-glutamylcysteinyltransferase OS=Actinidia chinensis var. chinensis OX=1590841 GN=CEY00_Acc29958 PE=4 SV=1	1	3	3	3	5.2	55.471				32794000	33472000
A0A2R6PEC9	Callose synthase	CEY00_Acc29697	A0A2R6PEC9	tr|A0A2R6PEC9|A0A2R6PEC9_ACTCH Callose synthase OS=Actinidia chinensis var. chinensis OX=1590841 GN=CEY00_Acc29697 PE=4 SV=1	1	7	6	6	4.4	218.28	189820000	119230000	113710000	101090000	65659000	86538000
A0A2R6PED1	Photosystem I reaction center subunit like	CEY00_Acc29926	A0A2R6PED1	tr|A0A2R6PED1|A0A2R6PED1_ACTCH Photosystem I reaction center subunit like OS=Actinidia chinensis var. chinensis OX=1590841 GN=CEY00_Acc29926 PE=4 SV=1	1	2	2	2	15.4	14.6	252770000	256360000	210620000	791820000	379110000	249310000
A0A2R6PED4	Dihydroorotase	CEY00_Acc13846	A0A2R6PED4;A0A2R6QC51	tr|A0A2R6PED4|A0A2R6PED4_ACTCH Dihydroorotase OS=Actinidia chinensis var. chinensis OX=1590841 GN=CEY00_Acc13846 PE=3 SV=1;tr|A0A2R6QC51|A0A2R6QC51_ACTCH Dihydroorotase OS=Actinidia chinensis var. chinensis OX=1590841 GN=CEY00_Acc18975 PE=3 SV=1	2	3	3	3	9.5	38.411	85432000	68773000	63187000	67124000	94771000	51040000
A0A2R6QC61	Ubiquitin-conjugating enzyme like	CEY00_Acc18986	A0A2R6QC61;A0A2R6PED7;A0A2R6QBU2;A0A2R6QWP9	tr|A0A2R6QC61|A0A2R6QC61_ACTCH Ubiquitin-conjugating enzyme like OS=Actinidia chinensis var. chinensis OX=1590841 GN=CEY00_Acc18986 PE=4 SV=1;tr|A0A2R6PED7|A0A2R6PED7_ACTCH Ubiquitin-conjugating enzyme like OS=Actinidia chinensis var. chinensis OX=1590841	4	2	2	2	3.8	52.439	9953900			8561600
A0A2R6PEE2	Sharpin like	CEY00_Acc29930	A0A2R6PEE2;A0A2R6P6Z2	tr|A0A2R6PEE2|A0A2R6PEE2_ACTCH Sharpin like OS=Actinidia chinensis var. chinensis OX=1590841 GN=CEY00_Acc29930 PE=4 SV=1	2	4	4	4	47.7	12.02	189290000	184060000	184740000	80018000	65436000	76666000
A0A2R6PEE3	60S ribosomal protein L23	CEY00_Acc02036	A0A2R6PEE3	tr|A0A2R6PEE3|A0A2R6PEE3_ACTCH 60S ribosomal protein L23 OS=Actinidia chinensis var. chinensis OX=1590841 GN=CEY00_Acc02036 PE=3 SV=1	1	8	8	8	57.9	15.015	4635900000	4424000000	3942400000	4423900000	5236500000	4809600000
A0A2R6PEF0	Pre-mRNA-processing factor like	CEY00_Acc29940	A0A2R6PEF0;A0A2R6PEF1	tr|A0A2R6PEF0|A0A2R6PEF0_ACTCH Pre-mRNA-processing factor like OS=Actinidia chinensis var. chinensis OX=1590841 GN=CEY00_Acc29940 PE=4 SV=1	2	5	4	5	7.9	93.758	407160000	265550000	279800000	154390000	147400000	212370000
A0A2R6PEG0	Multiple organellar RNA editing factor 2 like	CEY00_Acc29950	A0A2R6PEG0;A0A2R6PEF2	tr|A0A2R6PEG0|A0A2R6PEG0_ACTCH Multiple organellar RNA editing factor 2 like OS=Actinidia chinensis var. chinensis OX=1590841 GN=CEY00_Acc29950 PE=4 SV=1;tr|A0A2R6PEF2|A0A2R6PEF2_ACTCH Multiple organellar RNA editing factor 2 like OS=Actinidia chinensis va	2	4	3	4	15.5	27.42	224600000	274550000	239670000	217520000	173020000	235040000
A0A2R6PEF4	Glycolipid transfer protein	CEY00_Acc29961	A0A2R6PEF4	tr|A0A2R6PEF4|A0A2R6PEF4_ACTCH Glycolipid transfer protein OS=Actinidia chinensis var. chinensis OX=1590841 GN=CEY00_Acc29961 PE=4 SV=1	1	8	3	8	42.6	22.475	786780000	784200000	685820000	984050000	958050000	1075900000
A0A2R6PEF5	Vesicle-associated membrane protein	CEY00_Acc29905	A0A2R6PEF5	tr|A0A2R6PEF5|A0A2R6PEF5_ACTCH Vesicle-associated membrane protein OS=Actinidia chinensis var. chinensis OX=1590841 GN=CEY00_Acc29905 PE=3 SV=1	1	11	1	11	50.9	24.654	1304200000	1065000000	1177800000	943020000	866490000	989540000
A0A2R6PEG2	Dolichyl-diphosphooligosaccharide--protein glycosyltransferase subunit 2 like	CEY00_Acc29990	A0A2R6PEG2	tr|A0A2R6PEG2|A0A2R6PEG2_ACTCH Dolichyl-diphosphooligosaccharide--protein glycosyltransferase subunit 2 like OS=Actinidia chinensis var. chinensis OX=1590841 GN=CEY00_Acc29990 PE=4 SV=1	1	22	13	22	35.9	75.129	3014600000	2609700000	2482100000	4916100000	4500100000	4389300000
A0A2R6PEH0	Inactive histone-lysine N-methyltransferase	CEY00_Acc29968	A0A2R6PEH0	tr|A0A2R6PEH0|A0A2R6PEH0_ACTCH Inactive histone-lysine N-methyltransferase OS=Actinidia chinensis var. chinensis OX=1590841 GN=CEY00_Acc29968 PE=4 SV=1	1	2	1	1	3.4	66.504	25514000	23697000	46607000		26863000	41108000
A0A2R6PEH5	Long-chain-alcohol oxidase	CEY00_Acc29978	A0A2R6PEH5	tr|A0A2R6PEH5|A0A2R6PEH5_ACTCH Long-chain-alcohol oxidase OS=Actinidia chinensis var. chinensis OX=1590841 GN=CEY00_Acc29978 PE=3 SV=1	1	4	4	4	5.5	81.926	89598000	113210000	89070000	40524000	42567000	51604000
A0A2R6PEH6	Structural maintenance of chromosomes protein like (Fragment)	CEY00_Acc29996	A0A2R6PEH6	tr|A0A2R6PEH6|A0A2R6PEH6_ACTCH Structural maintenance of chromosomes protein like (Fragment) OS=Actinidia chinensis var. chinensis OX=1590841 GN=CEY00_Acc29996 PE=4 SV=1	1	9	2	2	10.4	124.12	47697000	25794000	31514000
A0A2R6PEH8	Protein root UVB sensitive like	CEY00_Acc30000	A0A2R6PEH8	tr|A0A2R6PEH8|A0A2R6PEH8_ACTCH Protein root UVB sensitive like OS=Actinidia chinensis var. chinensis OX=1590841 GN=CEY00_Acc30000 PE=4 SV=1	1	3	3	3	8.3	48.161			12229000
A0A2R6PEI2	Protein STRICTOSIDINE SYNTHASE-LIKE 3 like	CEY00_Acc30001	A0A2R6PEI2	tr|A0A2R6PEI2|A0A2R6PEI2_ACTCH Protein STRICTOSIDINE SYNTHASE-LIKE 3 like OS=Actinidia chinensis var. chinensis OX=1590841 GN=CEY00_Acc30001 PE=4 SV=1	1	14	3	3	39.7	44.091	121520000	160920000	95763000	72838000	146720000	191460000
A0A2R6PEJ2	Glycolipid transfer protein	CEY00_Acc29983	A0A2R6PEJ2	tr|A0A2R6PEJ2|A0A2R6PEJ2_ACTCH Glycolipid transfer protein OS=Actinidia chinensis var. chinensis OX=1590841 GN=CEY00_Acc29983 PE=4 SV=1	1	7	2	2	38.6	22.486	96574000			330200000	356470000	119100000
A0A2R6PEJ3	DnaJ protein	CEY00_Acc30008	A0A2R6PEJ3	tr|A0A2R6PEJ3|A0A2R6PEJ3_ACTCH DnaJ protein OS=Actinidia chinensis var. chinensis OX=1590841 GN=CEY00_Acc30008 PE=3 SV=1	1	8	2	2	19.6	46.615		71211000		50653000
A0A2R6PEJ5	Phosphatidylglycerol/phosphatidylinositol transfer protein	CEY00_Acc30006	A0A2R6PEJ5	tr|A0A2R6PEJ5|A0A2R6PEJ5_ACTCH Phosphatidylglycerol/phosphatidylinositol transfer protein OS=Actinidia chinensis var. chinensis OX=1590841 GN=CEY00_Acc30006 PE=4 SV=1	1	8	3	3	53.3	18.385		351520000	265780000	594370000	567760000	809010000
A0A2R6PEL3	Aspartyl protease	CEY00_Acc30026	A0A2R6PEL3	tr|A0A2R6PEL3|A0A2R6PEL3_ACTCH Aspartyl protease OS=Actinidia chinensis var. chinensis OX=1590841 GN=CEY00_Acc30026 PE=3 SV=1	1	6	2	5	15	49.489		109570000		345090000	244630000	489190000
A0A2R6PEN9	Ribosomal protein	CEY00_Acc30053	A0A2R6PEN9	tr|A0A2R6PEN9|A0A2R6PEN9_ACTCH Ribosomal protein OS=Actinidia chinensis var. chinensis OX=1590841 GN=CEY00_Acc30053 PE=3 SV=1	1	10	1	1	44.4	24.501					40309000	284400000
A0A2R6PEQ5	Flagellar radial spoke protein	CEY00_Acc30067	A0A2R6PEQ5	tr|A0A2R6PEQ5|A0A2R6PEQ5_ACTCH Flagellar radial spoke protein OS=Actinidia chinensis var. chinensis OX=1590841 GN=CEY00_Acc30067 PE=4 SV=1	1	6	6	6	19.1	43.184	134660000	88307000	97126000	144070000	135500000	147000000
A0A2R6PER2	Pleiotropic drug resistance protein	CEY00_Acc30076	A0A2R6PER2;A0A2R6PQY0;A0A2R6QW25;A0A2R6Q3F4;A0A2R6R7T1;A0A2R6QAP8;A0A2R6PWA4;A0A2R6QW29;A0A2R6QW21;A0A2R6QW22	tr|A0A2R6PER2|A0A2R6PER2_ACTCH Pleiotropic drug resistance protein OS=Actinidia chinensis var. chinensis OX=1590841 GN=CEY00_Acc30076 PE=3 SV=1	10	22	20	22	15.8	164.1	728520000	1137500000	662650000	1205200000	915960000	853970000
A0A2R6PER5	Stress-response A/B barrel domain-containing protein	CEY00_Acc30080	A0A2R6PER5;A0A2R6P782	tr|A0A2R6PER5|A0A2R6PER5_ACTCH Stress-response A/B barrel domain-containing protein OS=Actinidia chinensis var. chinensis OX=1590841 GN=CEY00_Acc30080 PE=4 SV=1;tr|A0A2R6P782|A0A2R6P782_ACTCH Stress-response A/B barrel domain-containing protein OS=Actinidi	2	6	6	6	43.8	11.818	1384900000	715420000	1415000000	1727200000	1123600000	1122700000
A0A2R6PES4	AP-2 complex subunit alpha	CEY00_Acc30090	A0A2R6PES4;A0A2R6PR22	tr|A0A2R6PES4|A0A2R6PES4_ACTCH AP-2 complex subunit alpha OS=Actinidia chinensis var. chinensis OX=1590841 GN=CEY00_Acc30090 PE=3 SV=1;tr|A0A2R6PR22|A0A2R6PR22_ACTCH AP-2 complex subunit alpha OS=Actinidia chinensis var. chinensis OX=1590841 GN=CEY00_Acc25	2	17	3	17	20.3	113.5	599550000	520310000	519270000	617490000	713880000	504250000
A0A2R6PET3	Protein argonaute like	CEY00_Acc30098	A0A2R6PET3	tr|A0A2R6PET3|A0A2R6PET3_ACTCH Protein argonaute like OS=Actinidia chinensis var. chinensis OX=1590841 GN=CEY00_Acc30098 PE=3 SV=1	1	11	3	3	12	107.15	43618000				38093000	19882000
A0A2R6Q7B1	Nitric oxide reductase transcription regulator NorR1 like	CEY00_Acc21527	A0A2R6Q7B1;A0A2R6PET9	tr|A0A2R6Q7B1|A0A2R6Q7B1_ACTCH Nitric oxide reductase transcription regulator NorR1 like OS=Actinidia chinensis var. chinensis OX=1590841 GN=CEY00_Acc21527 PE=4 SV=1;tr|A0A2R6PET9|A0A2R6PET9_ACTCH Cytochrome c oxidase OS=Actinidia chinensis var. chinensis	2	3	1	3	38.8	7.5598	477750000	908120000	472040000	790150000	928900000	750390000
A0A2R6PEU0	Lysosomal Pro-X carboxypeptidase	CEY00_Acc30102	A0A2R6PEU0	tr|A0A2R6PEU0|A0A2R6PEU0_ACTCH Lysosomal Pro-X carboxypeptidase OS=Actinidia chinensis var. chinensis OX=1590841 GN=CEY00_Acc30102 PE=4 SV=1	1	5	5	5	10.3	56.976				432810000	382320000	344330000
A0A2R6PEU4	Cyclin-dependent kinases regulatory subunit	CEY00_Acc30110	A0A2R6PEU4	tr|A0A2R6PEU4|A0A2R6PEU4_ACTCH Cyclin-dependent kinases regulatory subunit OS=Actinidia chinensis var. chinensis OX=1590841 GN=CEY00_Acc30110 PE=3 SV=1	1	5	2	5	59.3	9.8491	144300000	155520000	47580000	37507000	64438000	58916000
A0A2R6QH58	Non-specific serine/threonine protein kinase	CEY00_Acc18300	A0A2R6QH58;A0A2R6PEU5	tr|A0A2R6QH58|A0A2R6QH58_ACTCH Non-specific serine/threonine protein kinase OS=Actinidia chinensis var. chinensis OX=1590841 GN=CEY00_Acc18300 PE=4 SV=1;tr|A0A2R6PEU5|A0A2R6PEU5_ACTCH Non-specific serine/threonine protein kinase OS=Actinidia chinensis var.	2	3	1	1	6.3	57.918	58825000	58208000	46518000		31088000	42832000
A0A2R6PEU8	Histone deacetylase	CEY00_Acc30085	A0A2R6PEU8	tr|A0A2R6PEU8|A0A2R6PEU8_ACTCH Histone deacetylase OS=Actinidia chinensis var. chinensis OX=1590841 GN=CEY00_Acc30085 PE=4 SV=1	1	17	6	17	51	33.058	3348500000	3059600000	3303800000	3119500000	2827800000	2186100000
A0A2R6PFI2	Xyloglucan endotransglucosylase/hydrolase	CEY00_Acc30122	A0A2R6PFI2;A0A2R6PEV4;A0A2R6P7D2;A0A2R6P7V3;A0A2R6QT25	tr|A0A2R6PFI2|A0A2R6PFI2_ACTCH Xyloglucan endotransglucosylase/hydrolase OS=Actinidia chinensis var. chinensis OX=1590841 GN=CEY00_Acc30122 PE=3 SV=1;tr|A0A2R6PEV4|A0A2R6PEV4_ACTCH Xyloglucan endotransglucosylase/hydrolase OS=Actinidia chinensis var. chine	5	2	2	2	7.2	32.539				56710000	37162000	64890000
A0A2R6PEV5	Superoxide dismutase [Cu-Zn]	CEY00_Acc30117	A0A2R6PEV5	tr|A0A2R6PEV5|A0A2R6PEV5_ACTCH Superoxide dismutase [Cu-Zn] OS=Actinidia chinensis var. chinensis OX=1590841 GN=CEY00_Acc30117 PE=3 SV=1	1	6	3	3	42.2	21.241	439800000	294690000	160530000	432350000	520850000	622680000
A0A2R6PEV9	Carboxypeptidase	CEY00_Acc30124	A0A2R6PEV9;A0A2R6P7I1	tr|A0A2R6PEV9|A0A2R6PEV9_ACTCH Carboxypeptidase OS=Actinidia chinensis var. chinensis OX=1590841 GN=CEY00_Acc30124 PE=3 SV=1	2	7	4	4	14.3	54.796	104460000	135220000		136080000	145730000	139480000
A0A2R6PEX0	Cell division cycle protein like	CEY00_Acc30131	A0A2R6PEX0	tr|A0A2R6PEX0|A0A2R6PEX0_ACTCH Cell division cycle protein like OS=Actinidia chinensis var. chinensis OX=1590841 GN=CEY00_Acc30131 PE=3 SV=1	1	30	7	12	52.1	55.448	1814700000	1476700000	1754500000	1891100000	1812800000	2243400000
A0A2R6PEX4	50S ribosomal protein	CEY00_Acc30115	A0A2R6PEX4;A0A2R6P7H1	tr|A0A2R6PEX4|A0A2R6PEX4_ACTCH 50S ribosomal protein OS=Actinidia chinensis var. chinensis OX=1590841 GN=CEY00_Acc30115 PE=3 SV=1	2	6	6	6	28	21.751	106870000	82769000	121570000	80280000	111440000	71780000
A0A2R6PEX8	Cytochrome b-c1 complex subunit like	CEY00_Acc30054	A0A2R6PEX8	tr|A0A2R6PEX8|A0A2R6PEX8_ACTCH Cytochrome b-c1 complex subunit like OS=Actinidia chinensis var. chinensis OX=1590841 GN=CEY00_Acc30054 PE=4 SV=1	1	3	1	1	45.7	7.8558					19256000
A0A2R6PEY1	KiTH-2 like	CEY00_Acc30144	A0A2R6PEY1	tr|A0A2R6PEY1|A0A2R6PEY1_ACTCH KiTH-2 like OS=Actinidia chinensis var. chinensis OX=1590841 GN=CEY00_Acc30144 PE=4 SV=1	1	5	4	5	30.4	22.371	43011000	288200000	154580000	989980000	1665100000	491260000
A0A2R6PEY7	Chaperonin CPN60-2 like	CEY00_Acc29922	A0A2R6PEY7	tr|A0A2R6PEY7|A0A2R6PEY7_ACTCH Chaperonin CPN60-2 like OS=Actinidia chinensis var. chinensis OX=1590841 GN=CEY00_Acc29922 PE=3 SV=1	1	48	2	4	75.1	61.219	1086900000	755620000	1060500000	629050000	578100000	547600000
A0A2R6PEZ1	Exosome complex component RRP41-like	CEY00_Acc30151	A0A2R6PEZ1;A0A2R6P7Y7	tr|A0A2R6PEZ1|A0A2R6PEZ1_ACTCH Exosome complex component RRP41-like OS=Actinidia chinensis var. chinensis OX=1590841 GN=CEY00_Acc30151 PE=4 SV=1	2	3	3	3	18.4	27.379			26214000	34358000
A0A2R6PF00	YrdC domain-containing protein	CEY00_Acc30169	A0A2R6PF00;A0A2R6P7I0	tr|A0A2R6PF00|A0A2R6PF00_ACTCH YrdC domain-containing protein OS=Actinidia chinensis var. chinensis OX=1590841 GN=CEY00_Acc30169 PE=4 SV=1	2	3	3	3	13.8	30.497		28997000	33405000		18378000	13017000
A0A2R6PF03	Phenylalanine ammonia-lyase	CEY00_Acc30147	A0A2R6PF03	tr|A0A2R6PF03|A0A2R6PF03_ACTCH Phenylalanine ammonia-lyase OS=Actinidia chinensis var. chinensis OX=1590841 GN=CEY00_Acc30147 PE=3 SV=1	1	18	1	1	30.9	77.074		34235000	41789000	35353000
A0A2R6PF12	Protein transport protein Sec61 subunit beta	CEY00_Acc30179	A0A2R6PF12	tr|A0A2R6PF12|A0A2R6PF12_ACTCH Protein transport protein Sec61 subunit beta OS=Actinidia chinensis var. chinensis OX=1590841 GN=CEY00_Acc30179 PE=3 SV=1	1	3	1	1	39.8	10.741	15264000	25519000	17519000	28940000	24450000	40706000
A0A2R6PF14	Phospholipid--sterol O-acyltransferase	CEY00_Acc29952	A0A2R6PF14	tr|A0A2R6PF14|A0A2R6PF14_ACTCH Phospholipid--sterol O-acyltransferase OS=Actinidia chinensis var. chinensis OX=1590841 GN=CEY00_Acc29952 PE=4 SV=1	1	1	1	1	4.3	71.983		21635000	13539000
A0A2R6PF19	Protein disulfide-isomerase	CEY00_Acc30185	A0A2R6PF19	tr|A0A2R6PF19|A0A2R6PF19_ACTCH Protein disulfide-isomerase OS=Actinidia chinensis var. chinensis OX=1590841 GN=CEY00_Acc30185 PE=4 SV=1	1	3	2	3	21.9	17.295	106500000	86930000	113300000	48279000	132080000	60855000
A0A2R6PF24	ATP synthase subunit d, mitochondrial	CEY00_Acc30188	A0A2R6PF24	tr|A0A2R6PF24|A0A2R6PF24_ACTCH ATP synthase subunit d, mitochondrial OS=Actinidia chinensis var. chinensis OX=1590841 GN=CEY00_Acc30188 PE=3 SV=1	1	21	1	2	82.7	19.724	825040000	559350000	705350000	1169300000	984850000	776510000
A0A2R6PF27	Proline and serine-rich protein	CEY00_Acc30167	A0A2R6PF27	tr|A0A2R6PF27|A0A2R6PF27_ACTCH Proline and serine-rich protein OS=Actinidia chinensis var. chinensis OX=1590841 GN=CEY00_Acc30167 PE=4 SV=1	1	2	2	2	13.1	16.862						82526000
A0A2R6PF29	V-type proton ATPase subunit D like	CEY00_Acc30195	A0A2R6PF29;A0A2R6P7M5;A0A2R6QBW2	tr|A0A2R6PF29|A0A2R6PF29_ACTCH V-type proton ATPase subunit D like OS=Actinidia chinensis var. chinensis OX=1590841 GN=CEY00_Acc30195 PE=4 SV=1	3	10	10	10	38.7	28.97	1094900000	946260000	747270000	1592500000	1216600000	1421200000
A0A2R6PF31	Carbamoyl-phosphate synthase large chain like	CEY00_Acc30192	A0A2R6PF31;A0A2R6P7J9	tr|A0A2R6PF31|A0A2R6PF31_ACTCH Carbamoyl-phosphate synthase large chain like OS=Actinidia chinensis var. chinensis OX=1590841 GN=CEY00_Acc30192 PE=3 SV=1;tr|A0A2R6P7J9|A0A2R6P7J9_ACTCH Carbamoyl-phosphate synthase large chain like OS=Actinidia chinensis va	2	20	9	20	17.7	131.27	1271700000	1217300000	1404900000	1053400000	1166200000	1117700000
A0A2R6PF38	Phototropin-1 like	CEY00_Acc30203	A0A2R6PF38;A0A2R6P7P6	tr|A0A2R6PF38|A0A2R6PF38_ACTCH Phototropin-1 like OS=Actinidia chinensis var. chinensis OX=1590841 GN=CEY00_Acc30203 PE=4 SV=1;tr|A0A2R6P7P6|A0A2R6P7P6_ACTCH Phototropin-1 like (Fragment) OS=Actinidia chinensis var. chinensis OX=1590841 GN=CEY00_Acc32268 P	2	9	9	9	9.8	112.69	192110000	102160000	489370000	22296000	25407000	41367000
A0A2R6PF55	E3 UFM1-protein like	CEY00_Acc30217	A0A2R6PF55	tr|A0A2R6PF55|A0A2R6PF55_ACTCH E3 UFM1-protein like OS=Actinidia chinensis var. chinensis OX=1590841 GN=CEY00_Acc30217 PE=4 SV=1	1	8	8	8	12.3	91.277	132270000	48237000	110350000	167820000	135980000	108460000
A0A2R6PF56	3-ketoacyl-CoA synthase	CEY00_Acc30220	A0A2R6PF56	tr|A0A2R6PF56|A0A2R6PF56_ACTCH 3-ketoacyl-CoA synthase OS=Actinidia chinensis var. chinensis OX=1590841 GN=CEY00_Acc30220 PE=3 SV=1	1	10	5	10	28.2	51.877	356350000	287430000	353480000	566090000	380780000	885520000
A0A2R6PF59	Glutelin type-A 2 basic chain like	CEY00_Acc30225	A0A2R6PF59	tr|A0A2R6PF59|A0A2R6PF59_ACTCH Glutelin type-A 2 basic chain like OS=Actinidia chinensis var. chinensis OX=1590841 GN=CEY00_Acc30225 PE=4 SV=1	1	18	5	18	48.6	38.454	1152900000	1287400000	1306000000	13518000000	18490000000	20774000000
A0A2R6PF75	D-amino-acid transaminase	CEY00_Acc30238	A0A2R6PF75;A0A2R6P7Q4	tr|A0A2R6PF75|A0A2R6PF75_ACTCH D-amino-acid transaminase OS=Actinidia chinensis var. chinensis OX=1590841 GN=CEY00_Acc30238 PE=4 SV=1;tr|A0A2R6P7Q4|A0A2R6P7Q4_ACTCH D-amino-acid transaminase OS=Actinidia chinensis var. chinensis OX=1590841 GN=CEY00_Acc3230	2	8	8	8	22.3	38.074	133210000	292590000	170850000	322500000	289910000	218250000
A0A2R6PF86	Actin-depolymerizing factor 2 like (Fragment)	CEY00_Acc30249	A0A2R6PF86;A0A2R6P7W0;A0A2R6RY63;A0A2R6RTE2;A0A2R6PL76	tr|A0A2R6PF86|A0A2R6PF86_ACTCH Actin-depolymerizing factor 2 like (Fragment) OS=Actinidia chinensis var. chinensis OX=1590841 GN=CEY00_Acc30249 PE=3 SV=1;tr|A0A2R6P7W0|A0A2R6P7W0_ACTCH Actin-depolymerizing factor 2 like (Fragment) OS=Actinidia chinensis va	5	5	2	5	40.9	15.752	517700000	665880000	531480000	803990000	470980000	367180000
A0A2R6PF90	Ras-related protein like	CEY00_Acc30237	A0A2R6PF90	tr|A0A2R6PF90|A0A2R6PF90_ACTCH Ras-related protein like OS=Actinidia chinensis var. chinensis OX=1590841 GN=CEY00_Acc30237 PE=4 SV=1	1	9	2	2	44.9	23.954	166860000	194530000	207060000	345740000	265730000	194420000
A0A2R6PF91	Heat shock protein 70 family protein	CEY00_Acc30255	A0A2R6PF91	tr|A0A2R6PF91|A0A2R6PF91_ACTCH Heat shock protein 70 family protein OS=Actinidia chinensis var. chinensis OX=1590841 GN=CEY00_Acc30255 PE=3 SV=1	1	39	4	6	53.2	71.076	182860000	1941700000	942220000	756890000	759960000	1919900000
A0A2R6PFA9	B2 protein	CEY00_Acc30274	A0A2R6PFA9;A0A2R6P8D2	tr|A0A2R6PFA9|A0A2R6PFA9_ACTCH B2 protein OS=Actinidia chinensis var. chinensis OX=1590841 GN=CEY00_Acc30274 PE=4 SV=1	2	3	3	3	6.7	69.5	64414000		63271000	39158000	33036000
A0A2R6PFB0	Nicalin	CEY00_Acc30039	A0A2R6PFB0	tr|A0A2R6PFB0|A0A2R6PFB0_ACTCH Nicalin OS=Actinidia chinensis var. chinensis OX=1590841 GN=CEY00_Acc30039 PE=3 SV=1	1	17	5	17	35.6	62.073	1002500000	859100000	1063400000	1761000000	1461800000	1386200000
A0A2R6PFB1	Vicilin-like seed storage protein	CEY00_Acc30186	A0A2R6PFB1	tr|A0A2R6PFB1|A0A2R6PFB1_ACTCH Vicilin-like seed storage protein OS=Actinidia chinensis var. chinensis OX=1590841 GN=CEY00_Acc30186 PE=4 SV=1	1	8	4	4	19.9	53.535				344190000	1385400000	853040000
A0A2R6PFC7	Homoserine dehydrogenase	CEY00_Acc30282	A0A2R6PFC7	tr|A0A2R6PFC7|A0A2R6PFC7_ACTCH Homoserine dehydrogenase OS=Actinidia chinensis var. chinensis OX=1590841 GN=CEY00_Acc30282 PE=3 SV=1	1	5	5	5	16.5	40.692	25663000	43487000	20641000	171180000	30207000	30466000
A0A2R6PFD5	Non-specific serine/threonine protein kinase	CEY00_Acc30300	A0A2R6PFD5;A0A2R6P7W4	tr|A0A2R6PFD5|A0A2R6PFD5_ACTCH Non-specific serine/threonine protein kinase OS=Actinidia chinensis var. chinensis OX=1590841 GN=CEY00_Acc30300 PE=3 SV=1;tr|A0A2R6P7W4|A0A2R6P7W4_ACTCH Non-specific serine/threonine protein kinase OS=Actinidia chinensis var.	2	2	2	2	6.4	50.066	129530000	86642000	66395000	42494000
A0A2R6PFD7	Protein argonaute like	CEY00_Acc30287	A0A2R6PFD7	tr|A0A2R6PFD7|A0A2R6PFD7_ACTCH Protein argonaute like OS=Actinidia chinensis var. chinensis OX=1590841 GN=CEY00_Acc30287 PE=4 SV=1	1	37	5	37	39.7	102.01	6344600000	6318400000	6680500000	4051000000	3449100000	2776300000
A0A2R6PFD8	4-diphosphocytidyl-2-C-methyl-D-erythritol kinase/chromoplastic like	CEY00_Acc30292	A0A2R6PFD8	tr|A0A2R6PFD8|A0A2R6PFD8_ACTCH 4-diphosphocytidyl-2-C-methyl-D-erythritol kinase/chromoplastic like OS=Actinidia chinensis var. chinensis OX=1590841 GN=CEY00_Acc30292 PE=3 SV=1	1	4	4	4	10.3	44.663	336390000	328010000	375790000	223090000	268120000	128260000
A0A2R6PFE1	Calmodulin	CEY00_Acc30301	A0A2R6PFE1	tr|A0A2R6PFE1|A0A2R6PFE1_ACTCH Calmodulin OS=Actinidia chinensis var. chinensis OX=1590841 GN=CEY00_Acc30301 PE=3 SV=1	1	15	2	2	95.3	16.833	212570000	72118000	132860000	132790000	199070000	144460000
A0A2R6PFE5	Proteasome-associated protein	CEY00_Acc30310	A0A2R6PFE5	tr|A0A2R6PFE5|A0A2R6PFE5_ACTCH Proteasome-associated protein OS=Actinidia chinensis var. chinensis OX=1590841 GN=CEY00_Acc30310 PE=4 SV=1	1	14	14	14	8.5	200.99	231460000	177220000	201870000	220880000	260480000	179060000
A0A2R6PFE7	Proteasome subunit alpha type	CEY00_Acc30298	A0A2R6PFE7	tr|A0A2R6PFE7|A0A2R6PFE7_ACTCH Proteasome subunit alpha type OS=Actinidia chinensis var. chinensis OX=1590841 GN=CEY00_Acc30298 PE=3 SV=1	1	15	3	3	60.2	27.34	534740000	493160000	628760000	315190000	345720000	330030000
A0A2R6PFF9	rRNA-processing protein	CEY00_Acc30308	A0A2R6PFF9;A0A2R6P7X3	tr|A0A2R6PFF9|A0A2R6PFF9_ACTCH rRNA-processing protein OS=Actinidia chinensis var. chinensis OX=1590841 GN=CEY00_Acc30308 PE=4 SV=1;tr|A0A2R6P7X3|A0A2R6P7X3_ACTCH Hydroxyacylglutathione hydrolase OS=Actinidia chinensis var. chinensis OX=1590841 GN=CEY00_Ac	2	3	3	3	27.7	13.036	37449000			37695000	46108000	25574000
A0A2R6PFG1	Transcription factor like	CEY00_Acc30325	A0A2R6PFG1;A0A2R6RU49;A0A2R6RY96;A0A2R6QV67;A0A2R6Q555;A0A2R6P7Z5;A0A2R6P823;A0A2R6PHS2;A0A2R6PEP6;A0A2R6P773;A0A2R6PQX1	tr|A0A2R6PFG1|A0A2R6PFG1_ACTCH Transcription factor like OS=Actinidia chinensis var. chinensis OX=1590841 GN=CEY00_Acc30325 PE=4 SV=1;tr|A0A2R6RU49|A0A2R6RU49_ACTCH TGACG-sequence-specific DNA-binding protein like OS=Actinidia chinensis var. chinensis OX=1	11	3	3	3	8.8	36.806	135780000	97206000	86223000	94282000	72066000	47139000
A0A2R6PFG4	Rho GTPase-activating protein	CEY00_Acc30330	A0A2R6PFG4	tr|A0A2R6PFG4|A0A2R6PFG4_ACTCH Rho GTPase-activating protein OS=Actinidia chinensis var. chinensis OX=1590841 GN=CEY00_Acc30330 PE=4 SV=1	1	1	1	1	1.3	96.709
A0A2R6PFI3	Mitochondrial fission 1 protein	CEY00_Acc30346	A0A2R6PFI3	tr|A0A2R6PFI3|A0A2R6PFI3_ACTCH Mitochondrial fission 1 protein OS=Actinidia chinensis var. chinensis OX=1590841 GN=CEY00_Acc30346 PE=3 SV=1	1	2	1	1	9	18.461				39813000	43861000	34803000
A0A2R6PFI5	Cysteine proteinase inhibitor	CEY00_Acc30349	A0A2R6PFI5	tr|A0A2R6PFI5|A0A2R6PFI5_ACTCH Cysteine proteinase inhibitor OS=Actinidia chinensis var. chinensis OX=1590841 GN=CEY00_Acc30349 PE=3 SV=1	1	10	4	10	59.4	12.101	3317100000	2543300000	2484300000	2537200000	2979400000	3187500000
A0A2R6PFI6	GA-binding protein subunit beta-2 like	CEY00_Acc30338	A0A2R6PFI6	tr|A0A2R6PFI6|A0A2R6PFI6_ACTCH GA-binding protein subunit beta-2 like OS=Actinidia chinensis var. chinensis OX=1590841 GN=CEY00_Acc30338 PE=4 SV=1	1	2	2	2	21.6	15.627	27296000	17967000	11839000		17161000
A0A2R6PFI9	Cysteine proteinase inhibitor	CEY00_Acc30350	A0A2R6PFI9	tr|A0A2R6PFI9|A0A2R6PFI9_ACTCH Cysteine proteinase inhibitor OS=Actinidia chinensis var. chinensis OX=1590841 GN=CEY00_Acc30350 PE=3 SV=1	1	3	3	3	44.2	10.998	184310000	107460000	105990000	178260000	279380000	231310000
A0A2R6PFK5	RNA-binding protein like	CEY00_Acc30369	A0A2R6PFK5	tr|A0A2R6PFK5|A0A2R6PFK5_ACTCH RNA-binding protein like OS=Actinidia chinensis var. chinensis OX=1590841 GN=CEY00_Acc30369 PE=4 SV=1	1	4	3	3	23.4	21.955	184250000	100630000	141480000	92943000	93293000	72745000
A0A2R6PFK9	Centromere protein like	CEY00_Acc30370	A0A2R6PFK9	tr|A0A2R6PFK9|A0A2R6PFK9_ACTCH Centromere protein like OS=Actinidia chinensis var. chinensis OX=1590841 GN=CEY00_Acc30370 PE=4 SV=1	1	1	1	1	4	37.112
A0A2R6PFL7	Cinnamoyl-CoA reductase	CEY00_Acc30376	A0A2R6PFL7	tr|A0A2R6PFL7|A0A2R6PFL7_ACTCH Cinnamoyl-CoA reductase OS=Actinidia chinensis var. chinensis OX=1590841 GN=CEY00_Acc30376 PE=4 SV=1	1	15	5	5	42.3	35.841	145050000	128460000	152900000	240540000	335720000	349530000
A0A2R6PFM9	Sulfite reductase 1 [ferredoxin] like	CEY00_Acc30383	A0A2R6PFM9	tr|A0A2R6PFM9|A0A2R6PFM9_ACTCH Sulfite reductase 1 [ferredoxin] like OS=Actinidia chinensis var. chinensis OX=1590841 GN=CEY00_Acc30383 PE=4 SV=1	1	18	5	18	29.1	77.993	771180000	758310000	592920000	1066700000	1016900000	749820000
A0A2R6PFN2	Beta-galactosidase	CEY00_Acc30173	A0A2R6PFN2	tr|A0A2R6PFN2|A0A2R6PFN2_ACTCH Beta-galactosidase OS=Actinidia chinensis var. chinensis OX=1590841 GN=CEY00_Acc30173 PE=3 SV=1	1	15	11	11	27.8	93.008	1720400000	1899900000	1187400000	1185400000	1499500000	1548200000
A0A2R6PFN6	Increased DNA methylation like (Fragment)	CEY00_Acc30393	A0A2R6PFN6;A0A2R6P8P9	tr|A0A2R6PFN6|A0A2R6PFN6_ACTCH Increased DNA methylation like (Fragment) OS=Actinidia chinensis var. chinensis OX=1590841 GN=CEY00_Acc30393 PE=3 SV=1;tr|A0A2R6P8P9|A0A2R6P8P9_ACTCH Increased DNA methylation like OS=Actinidia chinensis var. chinensis OX=159	2	3	3	3	35.3	12.802	41044000	19800000	33594000	33501000	24105000
A0A2R6PFN7	ADP,ATP carrier protein	CEY00_Acc30400	A0A2R6PFN7	tr|A0A2R6PFN7|A0A2R6PFN7_ACTCH ADP,ATP carrier protein OS=Actinidia chinensis var. chinensis OX=1590841 GN=CEY00_Acc30400 PE=3 SV=1	1	22	4	22	40.3	41.959	15749000000	16277000000	15380000000	20689000000	20746000000	21545000000
A0A2R6PFQ1	Tetraspanin-3 like	CEY00_Acc30193	A0A2R6PFQ1	tr|A0A2R6PFQ1|A0A2R6PFQ1_ACTCH Tetraspanin-3 like OS=Actinidia chinensis var. chinensis OX=1590841 GN=CEY00_Acc30193 PE=3 SV=1	1	2	1	1	9.5	31.851	22826000		22354000		29974000	19043000
A0A2R6PFQ2	Glycosyltransferase	CEY00_Acc30423	A0A2R6PFQ2	tr|A0A2R6PFQ2|A0A2R6PFQ2_ACTCH Glycosyltransferase OS=Actinidia chinensis var. chinensis OX=1590841 GN=CEY00_Acc30423 PE=3 SV=1	1	1	1	1	3.1	54.308
A0A2R6PFQ3	Beta-glucosidase	CEY00_Acc30424	A0A2R6PFQ3;A0A2R6PRD7	tr|A0A2R6PFQ3|A0A2R6PFQ3_ACTCH Beta-glucosidase OS=Actinidia chinensis var. chinensis OX=1590841 GN=CEY00_Acc30424 PE=3 SV=1	2	15	14	15	24.7	59.184	4382100000	3698800000	3712200000	4029900000	3579000000	4483000000
A0A2R6PFQ8	E3 ubiquitin-protein like (Fragment)	CEY00_Acc30414	A0A2R6PFQ8	tr|A0A2R6PFQ8|A0A2R6PFQ8_ACTCH E3 ubiquitin-protein like (Fragment) OS=Actinidia chinensis var. chinensis OX=1590841 GN=CEY00_Acc30414 PE=4 SV=1	1	15	9	9	27.1	76.133	451680000	445380000	429170000	337850000	348100000	184210000
A0A2R6PFR3	Callose synthase	CEY00_Acc30433	A0A2R6PFR3	tr|A0A2R6PFR3|A0A2R6PFR3_ACTCH Callose synthase OS=Actinidia chinensis var. chinensis OX=1590841 GN=CEY00_Acc30433 PE=4 SV=1	1	10	7	10	6.2	208.65	109850000	99941000	120530000	80292000	87250000	151690000
A0A2R6PFR8	Enoyl-[acyl-carrier-protein] reductase	CEY00_Acc30428	A0A2R6PFR8	tr|A0A2R6PFR8|A0A2R6PFR8_ACTCH Enoyl-[acyl-carrier-protein] reductase OS=Actinidia chinensis var. chinensis OX=1590841 GN=CEY00_Acc30428 PE=4 SV=1	1	14	4	14	36.5	41.487	5533200000	6090600000	6268900000	5337500000	4988300000	4901000000
A0A2R6PFS0	Calcium-transporting ATPase 4, endoplasmic reticulum-type like	CEY00_Acc30212	A0A2R6PFS0	tr|A0A2R6PFS0|A0A2R6PFS0_ACTCH Calcium-transporting ATPase 4, endoplasmic reticulum-type like OS=Actinidia chinensis var. chinensis OX=1590841 GN=CEY00_Acc30212 PE=3 SV=1	1	37	10	11	38.2	115.92	454680000	517120000	453710000	389040000	523160000	434280000
A0A2R6PFS4	Dirigent protein	CEY00_Acc30444	A0A2R6PFS4	tr|A0A2R6PFS4|A0A2R6PFS4_ACTCH Dirigent protein OS=Actinidia chinensis var. chinensis OX=1590841 GN=CEY00_Acc30444 PE=3 SV=1	1	1	1	1	6.2	21.501	122880000	163940000	86584000	65412000	89075000	82498000
A0A2R6PFS6	Zinc finger CCCH domain-containing protein	CEY00_Acc30430	A0A2R6PFS6	tr|A0A2R6PFS6|A0A2R6PFS6_ACTCH Zinc finger CCCH domain-containing protein OS=Actinidia chinensis var. chinensis OX=1590841 GN=CEY00_Acc30430 PE=4 SV=1	1	7	1	5	26.8	32.014	146210000	186150000	154740000	105970000	131430000	168140000
A0A2R6PFT8	Uncharacterized protein	CEY00_Acc30451	A0A2R6PFT8	tr|A0A2R6PFT8|A0A2R6PFT8_ACTCH Uncharacterized protein OS=Actinidia chinensis var. chinensis OX=1590841 GN=CEY00_Acc30451 PE=4 SV=1	1	6	4	6	36.6	17.964	454360000	843790000	418470000	192830000	204600000	115570000
A0A2R6PFU2	Importin-5 like (Fragment)	CEY00_Acc30464	A0A2R6PFU2	tr|A0A2R6PFU2|A0A2R6PFU2_ACTCH Importin-5 like (Fragment) OS=Actinidia chinensis var. chinensis OX=1590841 GN=CEY00_Acc30464 PE=4 SV=1	1	6	2	2	9.4	73.787	67093000	43453000	70773000	31162000	66675000	128650000
A0A2R6PFV3	YTH domain-containing family protein like	CEY00_Acc30476	A0A2R6PFV3;A0A2R6P8K1;A0A2R6R524	tr|A0A2R6PFV3|A0A2R6PFV3_ACTCH YTH domain-containing family protein like OS=Actinidia chinensis var. chinensis OX=1590841 GN=CEY00_Acc30476 PE=4 SV=1;tr|A0A2R6P8K1|A0A2R6P8K1_ACTCH YTH domain-containing family protein OS=Actinidia chinensis var. chinensis	3	11	9	11	16.3	76.655	482140000	420140000	410450000	561600000	402920000	505140000
A0A2R6PFV5	Cinnamoyl-CoA reductase	CEY00_Acc30377	A0A2R6PFV5;A0A2R6PFM5	tr|A0A2R6PFV5|A0A2R6PFV5_ACTCH Cinnamoyl-CoA reductase OS=Actinidia chinensis var. chinensis OX=1590841 GN=CEY00_Acc30377 PE=4 SV=1	2	15	5	15	46.6	35.832	1910700000	1951600000	1598100000	3783700000	6444400000	2522800000
A0A2R6PFV6	RuBisCO large subunit-binding protein subunit beta	CEY00_Acc30474	A0A2R6PFV6;REV__A0A2R6PWM2	tr|A0A2R6PFV6|A0A2R6PFV6_ACTCH RuBisCO large subunit-binding protein subunit beta OS=Actinidia chinensis var. chinensis OX=1590841 GN=CEY00_Acc30474 PE=3 SV=1	2	45	20	45	70.6	64.585	29273000000	23450000000	28486000000	26302000000	32613000000	21979000000
A0A2R6PFW0	Meiotic coiled-coil protein	CEY00_Acc30485	A0A2R6PFW0	tr|A0A2R6PFW0|A0A2R6PFW0_ACTCH Meiotic coiled-coil protein OS=Actinidia chinensis var. chinensis OX=1590841 GN=CEY00_Acc30485 PE=4 SV=1	1	4	4	4	19.9	27.785	360850000	301710000	226800000	274980000	93437000	206370000
A0A2R6PFW2	Nuclear pore complex protein	CEY00_Acc30486	A0A2R6PFW2	tr|A0A2R6PFW2|A0A2R6PFW2_ACTCH Nuclear pore complex protein OS=Actinidia chinensis var. chinensis OX=1590841 GN=CEY00_Acc30486 PE=4 SV=1	1	2	2	2	1.4	189.86	122560000
A0A2R6PFW5	Translocation protein like	CEY00_Acc30387	A0A2R6PFW5	tr|A0A2R6PFW5|A0A2R6PFW5_ACTCH Translocation protein like OS=Actinidia chinensis var. chinensis OX=1590841 GN=CEY00_Acc30387 PE=4 SV=1	1	4	1	4	7.3	39.645				51430000		166080000
A0A2R6PFX3	Pyruvate kinase	CEY00_Acc30482	A0A2R6PFX3;A0A2R6P8Z9	tr|A0A2R6PFX3|A0A2R6PFX3_ACTCH Pyruvate kinase OS=Actinidia chinensis var. chinensis OX=1590841 GN=CEY00_Acc30482 PE=3 SV=1	2	14	8	9	35	54.566	1223600000	1646400000	1455300000	1171100000	1271200000	1359100000
A0A2R6PFX5	Polyadenylate-binding protein	CEY00_Acc30397	A0A2R6PFX5	tr|A0A2R6PFX5|A0A2R6PFX5_ACTCH Polyadenylate-binding protein OS=Actinidia chinensis var. chinensis OX=1590841 GN=CEY00_Acc30397 PE=4 SV=1	1	4	4	4	9.6	49.647	233000000	197510000	142760000	75145000	59909000
A0A2R6PFY8	Protein FAR1-RELATED SEQUENCE like	CEY00_Acc30283	A0A2R6PFY8;A0A2R6RDW3;A0A2R6R1D8;A0A2R6P7X5	tr|A0A2R6PFY8|A0A2R6PFY8_ACTCH Protein FAR1-RELATED SEQUENCE like OS=Actinidia chinensis var. chinensis OX=1590841 GN=CEY00_Acc30283 PE=4 SV=1;tr|A0A2R6RDW3|A0A2R6RDW3_ACTCH Protein FAR1-RELATED SEQUENCE like OS=Actinidia chinensis var. chinensis OX=159084	4	2	2	2	11.1	35.204		71860000	74908000		67842000	79938000
A0A2R6PG30	Acyl-activating enzyme 18, peroxisomal like	CEY00_Acc30459	A0A2R6PG30	tr|A0A2R6PG30|A0A2R6PG30_ACTCH Acyl-activating enzyme 18, peroxisomal like OS=Actinidia chinensis var. chinensis OX=1590841 GN=CEY00_Acc30459 PE=4 SV=1	1	7	6	6	9.6	80.368	243770000	188220000	188910000	135180000	136530000	107820000
A0A2R6PG49	Glucosidase 2 subunit beta like	CEY00_Acc30481	A0A2R6PG49	tr|A0A2R6PG49|A0A2R6PG49_ACTCH Glucosidase 2 subunit beta like OS=Actinidia chinensis var. chinensis OX=1590841 GN=CEY00_Acc30481 PE=4 SV=1	1	15	11	15	23.2	67.598	995730000	1020000000	1035200000	1476800000	1152200000	892980000
A0A2R6PGC4	DNA-damage-repair/toleration protein	CEY00_Acc30415	A0A2R6PGC4	tr|A0A2R6PGC4|A0A2R6PGC4_ACTCH DNA-damage-repair/toleration protein OS=Actinidia chinensis var. chinensis OX=1590841 GN=CEY00_Acc30415 PE=4 SV=1	1	14	4	14	38.8	39.346	3804800000	2713700000	3110600000	3491400000	3920800000	3232800000
A0A2R6PGD0	Cell division cycle and apoptosis regulator protein	CEY00_Acc28285	A0A2R6PGD0;A0A2R6PC02	tr|A0A2R6PGD0|A0A2R6PGD0_ACTCH Cell division cycle and apoptosis regulator protein OS=Actinidia chinensis var. chinensis OX=1590841 GN=CEY00_Acc28285 PE=4 SV=1	2	23	23	23	19.8	163.14	487670000	569930000	589240000	407570000	462910000	293960000
A0A2R6PGD1	Calumenin like	CEY00_Acc28283	A0A2R6PGD1	tr|A0A2R6PGD1|A0A2R6PGD1_ACTCH Calumenin like OS=Actinidia chinensis var. chinensis OX=1590841 GN=CEY00_Acc28283 PE=4 SV=1	1	2	2	2	6.9	44.406	90045000	80837000	143920000	81439000	122270000	78602000
A0A2R6PGD9	Transcription elongation factor SPT4 homolog	CEY00_Acc28272	A0A2R6PGD9	tr|A0A2R6PGD9|A0A2R6PGD9_ACTCH Transcription elongation factor SPT4 homolog OS=Actinidia chinensis var. chinensis OX=1590841 GN=CEY00_Acc28272 PE=3 SV=1	1	2	2	2	23.9	13.25	82666000	155550000	88625000	65728000	87256000	101730000
A0A2R6PGE0	WD repeat-containing protein	CEY00_Acc28273	A0A2R6PGE0;A0A2R6PBE6	tr|A0A2R6PGE0|A0A2R6PGE0_ACTCH WD repeat-containing protein OS=Actinidia chinensis var. chinensis OX=1590841 GN=CEY00_Acc28273 PE=4 SV=1	2	3	3	3	6	64.961		22482000	24716000	31701000	25521000	33674000
A0A2R6PGE5	Protease	CEY00_Acc28276	A0A2R6PGE5	tr|A0A2R6PGE5|A0A2R6PGE5_ACTCH Protease OS=Actinidia chinensis var. chinensis OX=1590841 GN=CEY00_Acc28276 PE=4 SV=1	1	8	8	8	12	89.223	265470000	247060000	256600000	312300000	247080000	141690000
A0A2R6PGF3	Myosin-1 like	CEY00_Acc28253	A0A2R6PGF3	tr|A0A2R6PGF3|A0A2R6PGF3_ACTCH Myosin-1 like OS=Actinidia chinensis var. chinensis OX=1590841 GN=CEY00_Acc28253 PE=3 SV=1	1	2	2	2	1.7	131.62		33353000	14465000		29310000
A0A2R6PGG3	F-box/LRR-repeat protein	CEY00_Acc28257	A0A2R6PGG3	tr|A0A2R6PGG3|A0A2R6PGG3_ACTCH F-box/LRR-repeat protein OS=Actinidia chinensis var. chinensis OX=1590841 GN=CEY00_Acc28257 PE=4 SV=1	1	1	1	1	3.9	44.095	16233000	19326000	34737000
A0A2R6PGH0	Ankyrin repeat domain-containing protein	CEY00_Acc28293	A0A2R6PGH0	tr|A0A2R6PGH0|A0A2R6PGH0_ACTCH Ankyrin repeat domain-containing protein OS=Actinidia chinensis var. chinensis OX=1590841 GN=CEY00_Acc28293 PE=4 SV=1	1	2	2	2	3.1	72.299			16955000
A0A2R6PGH2	Pyruvate kinase	CEY00_Acc28271	A0A2R6PGH2;A0A2R6PJK1	tr|A0A2R6PGH2|A0A2R6PGH2_ACTCH Pyruvate kinase OS=Actinidia chinensis var. chinensis OX=1590841 GN=CEY00_Acc28271 PE=3 SV=1	2	30	23	30	60.4	55.295	7975800000	7660100000	8382600000	7070400000	6806900000	8095900000
A0A2R6PGH4	Uncharacterized protein	CEY00_Acc28249	A0A2R6PGH4	tr|A0A2R6PGH4|A0A2R6PGH4_ACTCH Uncharacterized protein OS=Actinidia chinensis var. chinensis OX=1590841 GN=CEY00_Acc28249 PE=4 SV=1	1	8	8	8	25.1	41.078	215640000	154290000	173560000	136220000	181690000	143120000
A0A2R6PGI7	Nucleolin like	CEY00_Acc28307	A0A2R6PGI7	tr|A0A2R6PGI7|A0A2R6PGI7_ACTCH Nucleolin like OS=Actinidia chinensis var. chinensis OX=1590841 GN=CEY00_Acc28307 PE=4 SV=1	1	32	32	32	37.5	69.321	5877200000	4377900000	5655300000	3874400000	3984500000	2358000000
A0A2R6PGI9	Transcription factor like	CEY00_Acc28314	A0A2R6PGI9	tr|A0A2R6PGI9|A0A2R6PGI9_ACTCH Transcription factor like OS=Actinidia chinensis var. chinensis OX=1590841 GN=CEY00_Acc28314 PE=4 SV=1	1	1	1	1	5.7	26.115		18281000	15897000
A0A2R6PGJ0	Pre-mRNA-processing protein like	CEY00_Acc28298	A0A2R6PGJ0	tr|A0A2R6PGJ0|A0A2R6PGJ0_ACTCH Pre-mRNA-processing protein like OS=Actinidia chinensis var. chinensis OX=1590841 GN=CEY00_Acc28298 PE=4 SV=1	1	1	1	1	1.4	89.697	38861000
A0A2R6PGJ2	Histidinol-phosphate aminotransferase	CEY00_Acc28301	A0A2R6PGJ2	tr|A0A2R6PGJ2|A0A2R6PGJ2_ACTCH Histidinol-phosphate aminotransferase OS=Actinidia chinensis var. chinensis OX=1590841 GN=CEY00_Acc28301 PE=3 SV=1	1	9	9	9	29.5	46.626	442410000	178080000	203460000	1031400000	1875400000	952070000
A0A2R6PGJ5	Serine/threonine-protein phosphatase 2A activator	CEY00_Acc28317	A0A2R6PGJ5	tr|A0A2R6PGJ5|A0A2R6PGJ5_ACTCH Serine/threonine-protein phosphatase 2A activator OS=Actinidia chinensis var. chinensis OX=1590841 GN=CEY00_Acc28317 PE=3 SV=1	1	1	1	1	3.7	45.739	57622000	55571000		36938000	67691000	61942000
A0A2R6PGK9	Dihydroorotate dehydrogenase (quinone), mitochondrial	CEY00_Acc28320	A0A2R6PGK9	tr|A0A2R6PGK9|A0A2R6PGK9_ACTCH Dihydroorotate dehydrogenase (quinone), mitochondrial OS=Actinidia chinensis var. chinensis OX=1590841 GN=CEY00_Acc28320 PE=3 SV=1	1	8	8	8	20.6	49.165	93758000	171530000	339860000	68201000	35071000	62995000
A0A2R6PGL4	Inactive ATP-dependent zinc metalloprotease FTSHI 5 like	CEY00_Acc28305	A0A2R6PGL4	tr|A0A2R6PGL4|A0A2R6PGL4_ACTCH Inactive ATP-dependent zinc metalloprotease FTSHI 5 like OS=Actinidia chinensis var. chinensis OX=1590841 GN=CEY00_Acc28305 PE=4 SV=1	1	5	5	5	5.4	149.3	84472000	45245000	69829000	63247000	68039000	56846000
A0A2R6PGL8	Anthranilate synthase beta subunit 1 like	CEY00_Acc28328	A0A2R6PGL8	tr|A0A2R6PGL8|A0A2R6PGL8_ACTCH Anthranilate synthase beta subunit 1 like OS=Actinidia chinensis var. chinensis OX=1590841 GN=CEY00_Acc28328 PE=4 SV=1	1	1	1	1	2.8	31.369				30697000	21526000
A0A2R6PGM8	THO complex subunit like	CEY00_Acc28362	A0A2R6PGM8	tr|A0A2R6PGM8|A0A2R6PGM8_ACTCH THO complex subunit like OS=Actinidia chinensis var. chinensis OX=1590841 GN=CEY00_Acc28362 PE=4 SV=1	1	6	6	6	4.8	213.53		60055000	69956000
A0A2R6PGN3	Nuclear pore complex protein	CEY00_Acc28379	A0A2R6PGN3	tr|A0A2R6PGN3|A0A2R6PGN3_ACTCH Nuclear pore complex protein OS=Actinidia chinensis var. chinensis OX=1590841 GN=CEY00_Acc28379 PE=4 SV=1	1	3	1	1	5.6	77.51	32977000	130290000	23171000			51762000
A0A2R6PGN5	Mediator of RNA polymerase II transcription subunit like	CEY00_Acc28325	A0A2R6PGN5	tr|A0A2R6PGN5|A0A2R6PGN5_ACTCH Mediator of RNA polymerase II transcription subunit like OS=Actinidia chinensis var. chinensis OX=1590841 GN=CEY00_Acc28325 PE=4 SV=1	1	2	2	2	5.9	46.582						46178000
A0A2R6PGN6	Microtubule-associated protein like	CEY00_Acc28377	A0A2R6PGN6;A0A2R6PAV6;A0A2R6P3L9;A0A2R6QQG4;A0A2R6QVE8;A0A2R6Q4E3;A0A2R6RB28;A0A2R6QM03	tr|A0A2R6PGN6|A0A2R6PGN6_ACTCH Microtubule-associated protein like OS=Actinidia chinensis var. chinensis OX=1590841 GN=CEY00_Acc28377 PE=4 SV=1;tr|A0A2R6PAV6|A0A2R6PAV6_ACTCH Microtubule-associated protein like OS=Actinidia chinensis var. chinensis OX=1590	8	12	12	12	19.8	71.316	2792700000	614200000	410980000	28313000	222100000
A0A2R6PGP4	Peroxygenase	CEY00_Acc28387	A0A2R6PGP4	tr|A0A2R6PGP4|A0A2R6PGP4_ACTCH Peroxygenase OS=Actinidia chinensis var. chinensis OX=1590841 GN=CEY00_Acc28387 PE=4 SV=1	1	10	5	10	52.2	23.009	190360000	395930000	521400000	523200000	1108900000	1020400000
A0A2R6PGP8	Phosphoglucomutase	CEY00_Acc28398	A0A2R6PGP8	tr|A0A2R6PGP8|A0A2R6PGP8_ACTCH Phosphoglucomutase OS=Actinidia chinensis var. chinensis OX=1590841 GN=CEY00_Acc28398 PE=3 SV=1	1	33	20	33	69.3	63.366	7461300000	7360600000	7311800000	8052200000	8518900000	8949300000
A0A2R6PGQ1	Clathrin assembly protein	CEY00_Acc28402	A0A2R6PGQ1;A0A2R6PAY0	tr|A0A2R6PGQ1|A0A2R6PGQ1_ACTCH Clathrin assembly protein OS=Actinidia chinensis var. chinensis OX=1590841 GN=CEY00_Acc28402 PE=4 SV=1;tr|A0A2R6PAY0|A0A2R6PAY0_ACTCH Clathrin assembly protein OS=Actinidia chinensis var. chinensis OX=1590841 GN=CEY00_Acc3117	2	5	5	5	9.7	62.713	115380000	87266000	78449000	54139000	43416000
A0A2R6PGQ3	HMG-Y-related protein like	CEY00_Acc28399	A0A2R6PGQ3	tr|A0A2R6PGQ3|A0A2R6PGQ3_ACTCH HMG-Y-related protein like OS=Actinidia chinensis var. chinensis OX=1590841 GN=CEY00_Acc28399 PE=4 SV=1	1	3	1	1	20.3	19.904	146790000	102260000	135350000	78809000	58267000	41871000
A0A2R6PGQ4	Vacuolar fusion protein	CEY00_Acc28369	A0A2R6PGQ4;A0A2R6PAS3	tr|A0A2R6PGQ4|A0A2R6PGQ4_ACTCH Vacuolar fusion protein OS=Actinidia chinensis var. chinensis OX=1590841 GN=CEY00_Acc28369 PE=4 SV=1;tr|A0A2R6PAS3|A0A2R6PAS3_ACTCH Vacuolar fusion protein OS=Actinidia chinensis var. chinensis OX=1590841 GN=CEY00_Acc31132 PE	2	2	2	2	4.8	53.488		19410000	21836000	27711000	33660000	17751000
A0A2R6PGR7	Transmembrane protein	CEY00_Acc28403	A0A2R6PGR7	tr|A0A2R6PGR7|A0A2R6PGR7_ACTCH Transmembrane protein OS=Actinidia chinensis var. chinensis OX=1590841 GN=CEY00_Acc28403 PE=4 SV=1	1	13	4	4	25.4	64.956	94517000	233940000	229360000	92613000	90282000	163140000
A0A2R6PGS6	Inactive leucine-rich repeat receptor-like serine/threonine-protein kinase	CEY00_Acc28289	A0A2R6PGS6;A0A2R6PBE2	tr|A0A2R6PGS6|A0A2R6PGS6_ACTCH Inactive leucine-rich repeat receptor-like serine/threonine-protein kinase OS=Actinidia chinensis var. chinensis OX=1590841 GN=CEY00_Acc28289 PE=4 SV=1;tr|A0A2R6PBE2|A0A2R6PBE2_ACTCH Inactive leucine-rich repeat receptor-like	2	3	3	3	4.5	90.026				72809000
A0A2R6PGT8	Cytochrome P450 86B1 like	CEY00_Acc28299	A0A2R6PGT8	tr|A0A2R6PGT8|A0A2R6PGT8_ACTCH Cytochrome P450 86B1 like OS=Actinidia chinensis var. chinensis OX=1590841 GN=CEY00_Acc28299 PE=3 SV=1	1	15	15	15	29.6	62.249	594990000	573740000	525270000	926370000	694520000	884940000
A0A2R6PGU0	Sulfhydryl oxidase	CEY00_Acc28443	A0A2R6PGU0	tr|A0A2R6PGU0|A0A2R6PGU0_ACTCH Sulfhydryl oxidase OS=Actinidia chinensis var. chinensis OX=1590841 GN=CEY00_Acc28443 PE=4 SV=1	1	2	2	2	4.1	57.357		17461000	24335000	31197000	41672000	21567000
A0A2R6PGV1	ATP synthase subunit beta	CEY00_Acc28449	A0A2R6PGV1	tr|A0A2R6PGV1|A0A2R6PGV1_ACTCH ATP synthase subunit beta OS=Actinidia chinensis var. chinensis OX=1590841 GN=CEY00_Acc28449 PE=3 SV=1	1	28	1	3	62.7	59.575	679910000	578000000	817850000	1010300000	850480000	441100000
A0A2R6PGW0	ALG-2 interacting protein like	CEY00_Acc28447	A0A2R6PGW0	tr|A0A2R6PGW0|A0A2R6PGW0_ACTCH ALG-2 interacting protein like OS=Actinidia chinensis var. chinensis OX=1590841 GN=CEY00_Acc28447 PE=4 SV=1	1	11	2	11	11.9	97.995	299050000	238910000	352210000	288530000	243990000	252020000
A0A2R6PGW1	Guanine nucleotide exchange factor SPIKE like	CEY00_Acc28319	A0A2R6PGW1	tr|A0A2R6PGW1|A0A2R6PGW1_ACTCH Guanine nucleotide exchange factor SPIKE like OS=Actinidia chinensis var. chinensis OX=1590841 GN=CEY00_Acc28319 PE=3 SV=1	1	9	9	9	5.7	209.02	109380000	94007000	196590000	93968000	124830000	30894000
A0A2R6PGW3	Prolyl 4-hydroxylase, alpha subunit protein	CEY00_Acc28460	A0A2R6PGW3	tr|A0A2R6PGW3|A0A2R6PGW3_ACTCH Prolyl 4-hydroxylase, alpha subunit protein OS=Actinidia chinensis var. chinensis OX=1590841 GN=CEY00_Acc28460 PE=4 SV=1	1	2	1	2	7.2	35.042		24862000	11825000			10606000
A0A2R6PGY6	Cysteine--tRNA ligase	CEY00_Acc28488	A0A2R6PGY6	tr|A0A2R6PGY6|A0A2R6PGY6_ACTCH Cysteine--tRNA ligase OS=Actinidia chinensis var. chinensis OX=1590841 GN=CEY00_Acc28488 PE=3 SV=1	1	10	2	2	20.7	61.257	28755000	41871000		175680000	67039000	61795000
A0A2R6PGZ3	Elongator complex protein	CEY00_Acc28471	A0A2R6PGZ3	tr|A0A2R6PGZ3|A0A2R6PGZ3_ACTCH Elongator complex protein OS=Actinidia chinensis var. chinensis OX=1590841 GN=CEY00_Acc28471 PE=4 SV=1	1	5	5	5	8.6	91.582	31845000	26386000	38328000	36685000	38584000
A0A2R6PH11	Endonuclease	CEY00_Acc28496	A0A2R6PH11	tr|A0A2R6PH11|A0A2R6PH11_ACTCH Endonuclease OS=Actinidia chinensis var. chinensis OX=1590841 GN=CEY00_Acc28496 PE=4 SV=1	1	8	8	8	32.3	31.766		127610000	110610000	1294800000	264400000	417260000
A0A2R6PH15	Protein FLX-like	CEY00_Acc28510	A0A2R6PH15;A0A2R6PBC7	tr|A0A2R6PH15|A0A2R6PH15_ACTCH Protein FLX-like OS=Actinidia chinensis var. chinensis OX=1590841 GN=CEY00_Acc28510 PE=4 SV=1	2	12	11	12	38.1	30.277	806240000	637730000	543770000	482830000	385680000	404690000
A0A2R6PH16	50S ribosomal protein	CEY00_Acc28504	A0A2R6PH16;A0A2R6PB79	tr|A0A2R6PH16|A0A2R6PH16_ACTCH 50S ribosomal protein OS=Actinidia chinensis var. chinensis OX=1590841 GN=CEY00_Acc28504 PE=3 SV=1;tr|A0A2R6PB79|A0A2R6PB79_ACTCH 50S ribosomal protein OS=Actinidia chinensis var. chinensis OX=1590841 GN=CEY00_Acc31311 PE=4 S	2	4	4	4	15.2	28.501	62061000	57656000	27977000	72374000	44456000
A7YVW6	Ribulose bisphosphate carboxylase small chain	RBCS1	A7YVW6;A0A2R6PH21	tr|A7YVW6|A7YVW6_ACTCH Ribulose bisphosphate carboxylase small chain OS=Actinidia chinensis OX=3625 GN=RBCS1 PE=2 SV=1;tr|A0A2R6PH21|A0A2R6PH21_ACTCH Ribulose bisphosphate carboxylase small chain OS=Actinidia chinensis var. chinensis OX=1590841 GN=CEY00_Ac	2	9	9	9	42	19.745	2969800000	1880900000	3560200000	4918500000	3569500000	2612500000
A0A2R6PH24	Caffeoylshikimate esterase	CEY00_Acc28501	A0A2R6PH24	tr|A0A2R6PH24|A0A2R6PH24_ACTCH Caffeoylshikimate esterase OS=Actinidia chinensis var. chinensis OX=1590841 GN=CEY00_Acc28501 PE=4 SV=1	1	2	2	2	4.2	42.704	33086000	28570000	32335000	32467000	76026000	16601000
A0A2R6PH27	Protein ASPARTIC PROTEASE IN GUARD CELL 1 like	CEY00_Acc28533	A0A2R6PH27	tr|A0A2R6PH27|A0A2R6PH27_ACTCH Protein ASPARTIC PROTEASE IN GUARD CELL 1 like OS=Actinidia chinensis var. chinensis OX=1590841 GN=CEY00_Acc28533 PE=3 SV=1	1	3	3	3	6.9	51.397	748190000	639790000	1066100000	797980000	726810000	734340000
A0A2R6PH30	Ubiquitin receptor RAD23d like	CEY00_Acc28516	A0A2R6PH30	tr|A0A2R6PH30|A0A2R6PH30_ACTCH Ubiquitin receptor RAD23d like OS=Actinidia chinensis var. chinensis OX=1590841 GN=CEY00_Acc28516 PE=4 SV=1	1	8	1	1	22.3	41.852		35277000	44564000	41080000	36608000	7754900
A0A2R6PH31	Alpha-galactosidase	CEY00_Acc28270	A0A2R6PH31	tr|A0A2R6PH31|A0A2R6PH31_ACTCH Alpha-galactosidase OS=Actinidia chinensis var. chinensis OX=1590841 GN=CEY00_Acc28270 PE=3 SV=1	1	9	8	9	25.1	44.932	498740000	561690000	395110000	701260000	707130000	776670000
A0A2R6PH35	Glycoprotein gp2	CEY00_Acc28424	A0A2R6PH35	tr|A0A2R6PH35|A0A2R6PH35_ACTCH Glycoprotein gp2 OS=Actinidia chinensis var. chinensis OX=1590841 GN=CEY00_Acc28424 PE=4 SV=1	1	3	3	3	13.5	40.773		50305000	54419000	40251000	48840000	57857000
A0A2R6PH42	SET domain-containing protein	CEY00_Acc28435	A0A2R6PH42	tr|A0A2R6PH42|A0A2R6PH42_ACTCH SET domain-containing protein OS=Actinidia chinensis var. chinensis OX=1590841 GN=CEY00_Acc28435 PE=4 SV=1	1	3	3	3	9.6	46.144	45711000		34646000	43107000		19742000
A0A2R6PH51	Mediator of RNA polymerase II transcription subunit like	CEY00_Acc28536	A0A2R6PH51	tr|A0A2R6PH51|A0A2R6PH51_ACTCH Mediator of RNA polymerase II transcription subunit like OS=Actinidia chinensis var. chinensis OX=1590841 GN=CEY00_Acc28536 PE=4 SV=1	1	1	1	1	1.7	88.134				16315000
A0A2R6PH71	Protein CROWDED NUCLEI like	CEY00_Acc28556	A0A2R6PH71;A0A2R6PB32	tr|A0A2R6PH71|A0A2R6PH71_ACTCH Protein CROWDED NUCLEI like OS=Actinidia chinensis var. chinensis OX=1590841 GN=CEY00_Acc28556 PE=4 SV=1;tr|A0A2R6PB32|A0A2R6PB32_ACTCH Protein CROWDED NUCLEI like OS=Actinidia chinensis var. chinensis OX=1590841 GN=CEY00_Acc	2	5	5	5	4	142.29	25367000	19909000	107890000
A0A2R6PH77	Spastin like	CEY00_Acc28306	A0A2R6PH77	tr|A0A2R6PH77|A0A2R6PH77_ACTCH Spastin like OS=Actinidia chinensis var. chinensis OX=1590841 GN=CEY00_Acc28306 PE=4 SV=1	1	11	11	11	11.9	115.58	274150000	287400000	290300000	119110000	168960000	253140000
A0A2R6PH78	6-phosphogluconate dehydrogenase, decarboxylating	CEY00_Acc28578	A0A2R6PH78	tr|A0A2R6PH78|A0A2R6PH78_ACTCH 6-phosphogluconate dehydrogenase, decarboxylating OS=Actinidia chinensis var. chinensis OX=1590841 GN=CEY00_Acc28578 PE=3 SV=1	1	25	19	22	54.4	53.364	5531500000	6199300000	5618000000	6328800000	6884600000	4939500000
A0A2R6PH79	Chaperonin 60 subunit beta 4 like	CEY00_Acc28579	A0A2R6PH79	tr|A0A2R6PH79|A0A2R6PH79_ACTCH Chaperonin 60 subunit beta 4 like OS=Actinidia chinensis var. chinensis OX=1590841 GN=CEY00_Acc28579 PE=3 SV=1	1	4	3	3	9.3	63.225	206110000	66637000	1521600000	33014000	1276100000	81222000
A0A2R6PH86	Phosphoenolpyruvate carboxylase	CEY00_Acc28561	A0A2R6PH86;A0A2R6P8A8	tr|A0A2R6PH86|A0A2R6PH86_ACTCH Phosphoenolpyruvate carboxylase OS=Actinidia chinensis var. chinensis OX=1590841 GN=CEY00_Acc28561 PE=3 SV=1	2	12	12	12	13.6	119.54	189470000	218370000	181490000	170120000	186810000	105760000
A0A2R6PH90	Eukaryotic translation initiation factor 3 subunit L	CEY00_Acc28594	A0A2R6PH90	tr|A0A2R6PH90|A0A2R6PH90_ACTCH Eukaryotic translation initiation factor 3 subunit L OS=Actinidia chinensis var. chinensis OX=1590841 GN=CEY00_Acc28594 PE=3 SV=1	1	9	3	3	18.8	60.547	105450000	70757000	89006000	84673000	73800000	122460000
A0A2R6PH92	Endoribonuclease	CEY00_Acc28485	A0A2R6PH92	tr|A0A2R6PH92|A0A2R6PH92_ACTCH Endoribonuclease OS=Actinidia chinensis var. chinensis OX=1590841 GN=CEY00_Acc28485 PE=4 SV=1	1	4	4	4	8.5	56.95	210180000	94059000	71679000	111170000	89931000	79047000
A0A2R6PH98	Importin-9 like	CEY00_Acc28571	A0A2R6PH98	tr|A0A2R6PH98|A0A2R6PH98_ACTCH Importin-9 like OS=Actinidia chinensis var. chinensis OX=1590841 GN=CEY00_Acc28571 PE=4 SV=1	1	1	1	1	1.4	113.02		19764000	18094000	15209000	16347000
A0A2R6PHA3	Histone-lysine N-methyltransferase, H3 lysine-79 specific protein	CEY00_Acc28595	A0A2R6PHA3	tr|A0A2R6PHA3|A0A2R6PHA3_ACTCH Histone-lysine N-methyltransferase, H3 lysine-79 specific protein OS=Actinidia chinensis var. chinensis OX=1590841 GN=CEY00_Acc28595 PE=4 SV=1	1	1	1	1	3.1	32.679
A0A2R6PHA9	Ultraviolet-B receptor like	CEY00_Acc28610	A0A2R6PHA9	tr|A0A2R6PHA9|A0A2R6PHA9_ACTCH Ultraviolet-B receptor like OS=Actinidia chinensis var. chinensis OX=1590841 GN=CEY00_Acc28610 PE=4 SV=1	1	2	2	2	4.9	61.907				22287000
A0A2R6PHB0	Hydrolase	CEY00_Acc28597	A0A2R6PHB0;A0A2R6Q2V0	tr|A0A2R6PHB0|A0A2R6PHB0_ACTCH Hydrolase OS=Actinidia chinensis var. chinensis OX=1590841 GN=CEY00_Acc28597 PE=4 SV=1	2	5	5	5	15.6	44.88		97105000		101990000	76831000	85611000
A0A2R6PHE0	Serine hydroxymethyltransferase	CEY00_Acc28646	A0A2R6PHE0	tr|A0A2R6PHE0|A0A2R6PHE0_ACTCH Serine hydroxymethyltransferase OS=Actinidia chinensis var. chinensis OX=1590841 GN=CEY00_Acc28646 PE=3 SV=1	1	10	3	10	22.5	57.505	391180000	386530000	430080000	495080000	423540000	262620000
A0A2R6Q2Z4	Profilin	CEY00_Acc22606	A0A2R6Q2Z4;A0A2R6PHF6	tr|A0A2R6Q2Z4|A0A2R6Q2Z4_ACTCH Profilin OS=Actinidia chinensis var. chinensis OX=1590841 GN=CEY00_Acc22606 PE=3 SV=1;tr|A0A2R6PHF6|A0A2R6PHF6_ACTCH Profilin OS=Actinidia chinensis var. chinensis OX=1590841 GN=CEY00_Acc28633 PE=3 SV=1	2	4	0	2	24.4	13.997	296230000	545230000	336160000	288470000	177890000	279640000
A0A2R6Q315	Acyl-lipid (9-3)-desaturase	CEY00_Acc22608	A0A2R6Q315;A0A2R6PHF9	tr|A0A2R6Q315|A0A2R6Q315_ACTCH Acyl-lipid (9-3)-desaturase OS=Actinidia chinensis var. chinensis OX=1590841 GN=CEY00_Acc22608 PE=4 SV=1;tr|A0A2R6PHF9|A0A2R6PHF9_ACTCH Acyl-lipid (9-3)-desaturase OS=Actinidia chinensis var. chinensis OX=1590841 GN=CEY00_Acc	2	7	7	7	14.8	51.429	382380000	639280000	295970000	332480000	310010000	254870000
A0A2R6PHG5	Vacuolar-processing enzyme like	CEY00_Acc28644	A0A2R6PHG5	tr|A0A2R6PHG5|A0A2R6PHG5_ACTCH Vacuolar-processing enzyme like OS=Actinidia chinensis var. chinensis OX=1590841 GN=CEY00_Acc28644 PE=4 SV=1	1	3	1	3	8.9	54.4		175890000	82757000	116650000	79917000	707200000
A0A2R6PHG8	UDP-sulfoquinovose synthase	CEY00_Acc28663	A0A2R6PHG8	tr|A0A2R6PHG8|A0A2R6PHG8_ACTCH UDP-sulfoquinovose synthase OS=Actinidia chinensis var. chinensis OX=1590841 GN=CEY00_Acc28663 PE=4 SV=1	1	10	2	2	26.1	53.857				77251000	83269000	120570000
A0A2R6PHH1	Eukaryotic initiation factor 4A-14	CEY00_Acc28676	A0A2R6PHH1;A0A2R6PI62;A0A2R6PJ39	tr|A0A2R6PHH1|A0A2R6PHH1_ACTCH Eukaryotic initiation factor 4A-14 OS=Actinidia chinensis var. chinensis OX=1590841 GN=CEY00_Acc28676 PE=3 SV=1;tr|A0A2R6PI62|A0A2R6PI62_ACTCH Eukaryotic initiation factor 4A-15 like OS=Actinidia chinensis var. chinensis OX=1	3	28	2	2	57.5	46.913		66907000	70856000		33895000	32992000
A0A2R6PHH5	Multicopper oxidase	CEY00_Acc28432	A0A2R6PHH5;A0A2R6PGV7	tr|A0A2R6PHH5|A0A2R6PHH5_ACTCH Multicopper oxidase OS=Actinidia chinensis var. chinensis OX=1590841 GN=CEY00_Acc28432 PE=4 SV=1	2	7	7	7	17	66.473	65143000	172190000	194920000	136160000	116540000	157560000
A0A2R6PHI3	ATP-dependent zinc metalloprotease FTSH 4 like	CEY00_Acc28664	A0A2R6PHI3;A0A2R6NRR4;A0A2R6RYG9	tr|A0A2R6PHI3|A0A2R6PHI3_ACTCH ATP-dependent zinc metalloprotease FTSH 4 like OS=Actinidia chinensis var. chinensis OX=1590841 GN=CEY00_Acc28664 PE=3 SV=1	3	5	1	1	8.9	76.253		6778700	7294700	24878000
A0A2R6PHJ6	AP-4 complex subunit epsilon	CEY00_Acc28690	A0A2R6PHJ6	tr|A0A2R6PHJ6|A0A2R6PHJ6_ACTCH AP-4 complex subunit epsilon OS=Actinidia chinensis var. chinensis OX=1590841 GN=CEY00_Acc28690 PE=3 SV=1	1	12	4	12	13.6	106.34	471880000	394750000	311750000	231620000	226490000	211770000
A0A2R6PHK2	TOM1-like protein	CEY00_Acc28596	A0A2R6PHK2	tr|A0A2R6PHK2|A0A2R6PHK2_ACTCH TOM1-like protein OS=Actinidia chinensis var. chinensis OX=1590841 GN=CEY00_Acc28596 PE=4 SV=1	1	2	2	2	4.6	68.639					46223000	27697000
A0A2R6PHK7	Acyl-CoA-binding protein	CEY00_Acc28710	A0A2R6PHK7	tr|A0A2R6PHK7|A0A2R6PHK7_ACTCH Acyl-CoA-binding protein OS=Actinidia chinensis var. chinensis OX=1590841 GN=CEY00_Acc28710 PE=4 SV=1	1	11	4	6	88.9	10.178	1138800000	1023400000	826330000	1743600000	1449900000	1382000000
A0A2R6PHK9	Alpha-glucosidase	CEY00_Acc28706	A0A2R6PHK9	tr|A0A2R6PHK9|A0A2R6PHK9_ACTCH Alpha-glucosidase OS=Actinidia chinensis var. chinensis OX=1590841 GN=CEY00_Acc28706 PE=3 SV=1	1	16	16	16	16.8	118.15	745630000	1018400000	926570000	763530000	893590000	631080000
A0A2R6Q344	Ribosomal protein	CEY00_Acc22655	A0A2R6Q344;A0A2R6PHL3	tr|A0A2R6Q344|A0A2R6Q344_ACTCH Ribosomal protein OS=Actinidia chinensis var. chinensis OX=1590841 GN=CEY00_Acc22655 PE=3 SV=1;tr|A0A2R6PHL3|A0A2R6PHL3_ACTCH Ribosomal protein OS=Actinidia chinensis var. chinensis OX=1590841 GN=CEY00_Acc28711 PE=3 SV=1	2	2	2	2	8.6	29.848	67189000	78983000	73428000	89479000	110400000	43659000
A0A2R6PHL9	Methyltransferase	CEY00_Acc28716	A0A2R6PHL9;A0A2R6Q352	tr|A0A2R6PHL9|A0A2R6PHL9_ACTCH Methyltransferase OS=Actinidia chinensis var. chinensis OX=1590841 GN=CEY00_Acc28716 PE=4 SV=1;tr|A0A2R6Q352|A0A2R6Q352_ACTCH Methyltransferase OS=Actinidia chinensis var. chinensis OX=1590841 GN=CEY00_Acc22662 PE=4 SV=1	2	8	6	8	14.8	68.574	139820000	117490000	104100000	133350000	117580000	65794000
A0A2R6PHN3	Glutamine--tRNA ligase	CEY00_Acc28492	A0A2R6PHN3	tr|A0A2R6PHN3|A0A2R6PHN3_ACTCH Glutamine--tRNA ligase OS=Actinidia chinensis var. chinensis OX=1590841 GN=CEY00_Acc28492 PE=3 SV=1	1	12	5	5	23.6	67.615	351400000	218800000	298910000	219690000	197170000	293800000
A0A2R6PHN6	Processive diacylglycerol beta-glucosyltransferase	CEY00_Acc28735	A0A2R6PHN6	tr|A0A2R6PHN6|A0A2R6PHN6_ACTCH Processive diacylglycerol beta-glucosyltransferase OS=Actinidia chinensis var. chinensis OX=1590841 GN=CEY00_Acc28735 PE=4 SV=1	1	1	1	1	8.2	18.717					25825000
A0A2R6PHN7	ATP-dependent Clp protease proteolytic subunit	CEY00_Acc28713	A0A2R6PHN7	tr|A0A2R6PHN7|A0A2R6PHN7_ACTCH ATP-dependent Clp protease proteolytic subunit OS=Actinidia chinensis var. chinensis OX=1590841 GN=CEY00_Acc28713 PE=3 SV=1	1	7	4	7	23.7	31.475	576900000	606600000	548740000	635800000	756300000	660570000
A0A2R6PHP2	IST1 like	CEY00_Acc28502	A0A2R6PHP2	tr|A0A2R6PHP2|A0A2R6PHP2_ACTCH IST1 like OS=Actinidia chinensis var. chinensis OX=1590841 GN=CEY00_Acc28502 PE=4 SV=1	1	3	3	3	9.7	35.327	49801000	50254000	34265000	48290000	32184000	76221000
A0A2R6PHP3	Phosphoribulokinase	CEY00_Acc28732	A0A2R6PHP3;A0A2R6Q3C3;A0A2R6PII8	tr|A0A2R6PHP3|A0A2R6PHP3_ACTCH Phosphoribulokinase OS=Actinidia chinensis var. chinensis OX=1590841 GN=CEY00_Acc28732 PE=3 SV=1;tr|A0A2R6Q3C3|A0A2R6Q3C3_ACTCH Phosphoribulokinase OS=Actinidia chinensis var. chinensis OX=1590841 GN=CEY00_Acc22724 PE=3 SV=1;	3	8	8	8	22.1	44.973	381080000	403320000	350120000	494510000	298960000	169130000
A0A2R6PHQ0	Pre-mRNA-splicing factor 38A like	CEY00_Acc28746	A0A2R6PHQ0	tr|A0A2R6PHQ0|A0A2R6PHQ0_ACTCH Pre-mRNA-splicing factor 38A like OS=Actinidia chinensis var. chinensis OX=1590841 GN=CEY00_Acc28746 PE=4 SV=1	1	2	2	2	38.9	8.0201	217340000	505790000	300270000	136910000	232290000	842930000
A0A2R6PHQ1	Ferrochelatase	CEY00_Acc28648	A0A2R6PHQ1;A0A2R6Q3E9	tr|A0A2R6PHQ1|A0A2R6PHQ1_ACTCH Ferrochelatase OS=Actinidia chinensis var. chinensis OX=1590841 GN=CEY00_Acc28648 PE=3 SV=1;tr|A0A2R6Q3E9|A0A2R6Q3E9_ACTCH Ferrochelatase OS=Actinidia chinensis var. chinensis OX=1590841 GN=CEY00_Acc22589 PE=3 SV=1	2	3	3	3	5.8	53.319	36714000	23447000		39876000	31746000	46273000
A0A2R6PHQ2	Tetraketide alpha-pyrone reductase	CEY00_Acc28512	A0A2R6PHQ2;A0A2R6P3S3	tr|A0A2R6PHQ2|A0A2R6PHQ2_ACTCH Tetraketide alpha-pyrone reductase OS=Actinidia chinensis var. chinensis OX=1590841 GN=CEY00_Acc28512 PE=4 SV=1	2	8	7	8	35	33.558	464310000	499580000	747660000	305510000	144440000	654890000
A0A2R6PHQ4	Uncharacterized protein	CEY00_Acc28749	A0A2R6PHQ4	tr|A0A2R6PHQ4|A0A2R6PHQ4_ACTCH Uncharacterized protein OS=Actinidia chinensis var. chinensis OX=1590841 GN=CEY00_Acc28749 PE=4 SV=1	1	3	3	3	21.9	17.67	85688000	45771000	106220000	24742000	38206000	44970000
A0A2R6PHR0	Protein KINESIN LIGHT CHAIN-RELATED like	CEY00_Acc28761	A0A2R6PHR0;A0A2R6QJ41	tr|A0A2R6PHR0|A0A2R6PHR0_ACTCH Protein KINESIN LIGHT CHAIN-RELATED like OS=Actinidia chinensis var. chinensis OX=1590841 GN=CEY00_Acc28761 PE=4 SV=1	2	6	6	6	13.1	66.513	58333000	150190000	131850000	67197000	207420000	101500000
A0A2R6PHR1	Plant UBX domain-containing protein	CEY00_Acc28755	A0A2R6PHR1;A0A2R6Q8N0	tr|A0A2R6PHR1|A0A2R6PHR1_ACTCH Plant UBX domain-containing protein OS=Actinidia chinensis var. chinensis OX=1590841 GN=CEY00_Acc28755 PE=4 SV=1	2	4	1	1	9.3	50.599	42083000	18407000	27577000	28786000	27325000	14642000
A0A2R6PHR2	Secretory carrier-associated membrane protein	CEY00_Acc28733	A0A2R6PHR2;A0A2R6Q3D3	tr|A0A2R6PHR2|A0A2R6PHR2_ACTCH Secretory carrier-associated membrane protein OS=Actinidia chinensis var. chinensis OX=1590841 GN=CEY00_Acc28733 PE=3 SV=1;tr|A0A2R6Q3D3|A0A2R6Q3D3_ACTCH Secretory carrier-associated membrane protein OS=Actinidia chinensis va	2	1	1	1	6	30.284
A0A2R6PHR3	UPF0160 protein	CEY00_Acc28752	A0A2R6PHR3	tr|A0A2R6PHR3|A0A2R6PHR3_ACTCH UPF0160 protein OS=Actinidia chinensis var. chinensis OX=1590841 GN=CEY00_Acc28752 PE=4 SV=1	1	11	8	11	35.5	41.631	946890000	1043300000	1231800000	1073900000	1161900000	548660000
A0A2R6PHR4	Luminal-binding protein	CEY00_Acc28759	A0A2R6PHR4	tr|A0A2R6PHR4|A0A2R6PHR4_ACTCH Luminal-binding protein OS=Actinidia chinensis var. chinensis OX=1590841 GN=CEY00_Acc28759 PE=3 SV=1	1	42	7	10	60	60.529	3654600000	4394500000	4194100000	4297100000	5435100000	7697500000
A0A2R6PHS6	26S proteasome non-ATPase regulatory subunit 8 A like	CEY00_Acc28768	A0A2R6PHS6;A0A2R6QIZ5;A0A2R6QMT3	tr|A0A2R6PHS6|A0A2R6PHS6_ACTCH 26S proteasome non-ATPase regulatory subunit 8 A like OS=Actinidia chinensis var. chinensis OX=1590841 GN=CEY00_Acc28768 PE=4 SV=1;tr|A0A2R6QIZ5|A0A2R6QIZ5_ACTCH 26S proteasome non-ATPase regulatory subunit 8 A like OS=Actini	3	12	12	12	49.1	31.01	1357500000	1338100000	1061400000	1494900000	1781300000	1543400000
A0A2R6PHT6	Leucine-rich repeat-containing protein	CEY00_Acc28790	A0A2R6PHT6	tr|A0A2R6PHT6|A0A2R6PHT6_ACTCH Leucine-rich repeat-containing protein OS=Actinidia chinensis var. chinensis OX=1590841 GN=CEY00_Acc28790 PE=4 SV=1	1	6	6	6	6.6	132.92	95754000	55561000	52503000		51650000
A0A2R6PHU0	Long chain acyl-CoA synthetase	CEY00_Acc28782	A0A2R6PHU0;A0A2R6PHT4	tr|A0A2R6PHU0|A0A2R6PHU0_ACTCH Long chain acyl-CoA synthetase OS=Actinidia chinensis var. chinensis OX=1590841 GN=CEY00_Acc28782 PE=4 SV=1	2	16	13	16	27.4	73.553	943630000	1446900000	1089700000	823250000	820330000	845040000
A0A2R6PHU7	V-type proton ATPase subunit E like	CEY00_Acc28800	A0A2R6PHU7;A0A2R6QIX3	tr|A0A2R6PHU7|A0A2R6PHU7_ACTCH V-type proton ATPase subunit E like OS=Actinidia chinensis var. chinensis OX=1590841 GN=CEY00_Acc28800 PE=3 SV=1;tr|A0A2R6QIX3|A0A2R6QIX3_ACTCH V-type proton ATPase subunit E like OS=Actinidia chinensis var. chinensis OX=1590	2	10	4	4	33.7	29.367	305750000		127770000	156890000	216760000	170090000
A0A2R6PHV5	Cation/H(+) antiporter like	CEY00_Acc28806	A0A2R6PHV5	tr|A0A2R6PHV5|A0A2R6PHV5_ACTCH Cation/H(+) antiporter like OS=Actinidia chinensis var. chinensis OX=1590841 GN=CEY00_Acc28806 PE=4 SV=1	1	3	3	3	4.4	86.903		39804000
A0A2R6PHV8	Endoglucanase	CEY00_Acc28810	A0A2R6PHV8	tr|A0A2R6PHV8|A0A2R6PHV8_ACTCH Endoglucanase OS=Actinidia chinensis var. chinensis OX=1590841 GN=CEY00_Acc28810 PE=3 SV=1	1	27	27	27	47.5	59.981	26072000000	18869000000	23275000000	34428000000	26179000000	40560000000
A0A2R6QN30	Ubiquitin-conjugating enzyme like	CEY00_Acc15613	A0A2R6QN30;A0A2R6PHV9	tr|A0A2R6QN30|A0A2R6QN30_ACTCH Ubiquitin-conjugating enzyme like OS=Actinidia chinensis var. chinensis OX=1590841 GN=CEY00_Acc15613 PE=3 SV=1;tr|A0A2R6PHV9|A0A2R6PHV9_ACTCH Ubiquitin-conjugating enzyme like OS=Actinidia chinensis var. chinensis OX=1590841	2	2	1	1	12.8	16.534		543020000	457160000	29494000	136880000	959500000
A0A2R6PHW1	Reticulon-like protein	CEY00_Acc28809	A0A2R6PHW1	tr|A0A2R6PHW1|A0A2R6PHW1_ACTCH Reticulon-like protein OS=Actinidia chinensis var. chinensis OX=1590841 GN=CEY00_Acc28809 PE=4 SV=1	1	8	2	8	28.5	27.636	826110000	998380000	947480000	1173500000	907540000	1341200000
A0A2R6PHW9	Monodehydroascorbate reductase	CEY00_Acc28820	A0A2R6PHW9	tr|A0A2R6PHW9|A0A2R6PHW9_ACTCH Monodehydroascorbate reductase OS=Actinidia chinensis var. chinensis OX=1590841 GN=CEY00_Acc28820 PE=4 SV=1	1	18	3	17	43.7	52.583	558420000	593610000	513690000	1108100000	1089800000	1192400000
A0A2R6PHX7	Endoglucanase	CEY00_Acc28818	A0A2R6PHX7	tr|A0A2R6PHX7|A0A2R6PHX7_ACTCH Endoglucanase OS=Actinidia chinensis var. chinensis OX=1590841 GN=CEY00_Acc28818 PE=3 SV=1	1	9	5	5	25.4	45.557	178730000	241550000	127420000	344340000	336220000	307550000
A0A2R6PHY2	Aspartate aminotransferase	CEY00_Acc28593	A0A2R6PHY2	tr|A0A2R6PHY2|A0A2R6PHY2_ACTCH Aspartate aminotransferase OS=Actinidia chinensis var. chinensis OX=1590841 GN=CEY00_Acc28593 PE=4 SV=1	1	18	2	2	41.7	49.057	126880000	255830000	399730000	331550000	262020000	217950000
A0A2R6PHY4	Heat shock protein like	CEY00_Acc28822	A0A2R6PHY4	tr|A0A2R6PHY4|A0A2R6PHY4_ACTCH Heat shock protein like OS=Actinidia chinensis var. chinensis OX=1590841 GN=CEY00_Acc28822 PE=4 SV=1	1	5	1	1	8.6	35.387		44041000	62231000
A0A2R6QJ32	AT-hook motif nuclear-localized protein	CEY00_Acc16425	A0A2R6QJ32;A0A2R6PHY8	tr|A0A2R6QJ32|A0A2R6QJ32_ACTCH AT-hook motif nuclear-localized protein OS=Actinidia chinensis var. chinensis OX=1590841 GN=CEY00_Acc16425 PE=4 SV=1;tr|A0A2R6PHY8|A0A2R6PHY8_ACTCH AT-hook motif nuclear-localized protein OS=Actinidia chinensis var. chinensis	2	1	1	1	4.1	34.919	56686000		65824000		23513000
A0A2R6PHZ1	Glutathione peroxidase	CEY00_Acc28841	A0A2R6PHZ1	tr|A0A2R6PHZ1|A0A2R6PHZ1_ACTCH Glutathione peroxidase OS=Actinidia chinensis var. chinensis OX=1590841 GN=CEY00_Acc28841 PE=3 SV=1	1	4	4	4	30.1	18.522	389020000	481370000	416900000	537630000	487530000	940630000
A0A2R6PHZ2	Aquaporin TIP4-1 like	CEY00_Acc28603	A0A2R6PHZ2;A0A2R6Q2W0	tr|A0A2R6PHZ2|A0A2R6PHZ2_ACTCH Aquaporin TIP4-1 like OS=Actinidia chinensis var. chinensis OX=1590841 GN=CEY00_Acc28603 PE=3 SV=1;tr|A0A2R6Q2W0|A0A2R6Q2W0_ACTCH Aquaporin TIP4-1 like OS=Actinidia chinensis var. chinensis OX=1590841 GN=CEY00_Acc22560 PE=3 S	2	2	2	2	5.6	26.092		129620000	107200000	200440000	108620000	94320000
A0A2R6PHZ5	Tubulin beta chain	CEY00_Acc28846	A0A2R6PHZ5;CON__ENSEMBL:ENSBTAP00000025008	tr|A0A2R6PHZ5|A0A2R6PHZ5_ACTCH Tubulin beta chain OS=Actinidia chinensis var. chinensis OX=1590841 GN=CEY00_Acc28846 PE=3 SV=1	2	23	3	23	67.9	50.069	13722000000	17608000000	23411000000	10299000000	9752700000	12339000000
A0A2R6PHZ8	Serine racemase	CEY00_Acc28845	A0A2R6PHZ8	tr|A0A2R6PHZ8|A0A2R6PHZ8_ACTCH Serine racemase OS=Actinidia chinensis var. chinensis OX=1590841 GN=CEY00_Acc28845 PE=4 SV=1	1	5	5	5	22.5	35.622	102890000	160410000	136650000	104570000	122280000	101510000
A0A2R6PI01	Uncharacterized protein	CEY00_Acc28851	A0A2R6PI01;L7TV20	tr|A0A2R6PI01|A0A2R6PI01_ACTCH Uncharacterized protein OS=Actinidia chinensis var. chinensis OX=1590841 GN=CEY00_Acc28851 PE=4 SV=1;tr|L7TV20|L7TV20_ACTCH Thaumatin-like protein OS=Actinidia chinensis OX=3625 GN=TLP2 PE=2 SV=1	2	4	2	3	20.5	26.621		85107000		91856000	106250000	69103000
A0A2R6QJ01	Mitogen-activated protein kinase	CEY00_Acc16412	A0A2R6QJ01;A0A2R6QJ26;A0A2R6PI02	tr|A0A2R6QJ01|A0A2R6QJ01_ACTCH Mitogen-activated protein kinase OS=Actinidia chinensis var. chinensis OX=1590841 GN=CEY00_Acc16412 PE=4 SV=1;tr|A0A2R6QJ26|A0A2R6QJ26_ACTCH Mitogen-activated protein kinase OS=Actinidia chinensis var. chinensis OX=1590841 GN	3	2	2	2	18.1	20.671	111780000	97596000	127980000
A0A2R6PI05	Glutathione S-transferase	CEY00_Acc28842	A0A2R6PI05	tr|A0A2R6PI05|A0A2R6PI05_ACTCH Glutathione S-transferase OS=Actinidia chinensis var. chinensis OX=1590841 GN=CEY00_Acc28842 PE=4 SV=1	1	3	1	1	24.2	13.514	14589000			47356000
A0A2R6QMS1	ORMDL protein	CEY00_Acc15542	A0A2R6QMS1;A0A2R6PI06	tr|A0A2R6QMS1|A0A2R6QMS1_ACTCH ORMDL protein OS=Actinidia chinensis var. chinensis OX=1590841 GN=CEY00_Acc15542 PE=4 SV=1;tr|A0A2R6PI06|A0A2R6PI06_ACTCH ORMDL protein OS=Actinidia chinensis var. chinensis OX=1590841 GN=CEY00_Acc28757 PE=4 SV=1	2	1	1	1	8.3	18.459	37922000		41531000		45016000	34609000
A0A2R6PI07	Bifunctional UDP-glucose 4-epimerase and UDP-xylose 4-epimerase	CEY00_Acc28855	A0A2R6PI07	tr|A0A2R6PI07|A0A2R6PI07_ACTCH Bifunctional UDP-glucose 4-epimerase and UDP-xylose 4-epimerase OS=Actinidia chinensis var. chinensis OX=1590841 GN=CEY00_Acc28855 PE=3 SV=1	1	21	3	3	63.2	38.633				567840000	410060000	310650000
A0A2R6PI12	Cytochrome P450 86A22 like	CEY00_Acc28833	A0A2R6PI12;A0A2R6QJ95;A0A2R6P699	tr|A0A2R6PI12|A0A2R6PI12_ACTCH Cytochrome P450 86A22 like OS=Actinidia chinensis var. chinensis OX=1590841 GN=CEY00_Acc28833 PE=3 SV=1	3	4	2	2	9.1	59.731	29254000	50158000		79542000
A0A2R6PI16	Osmotin-like protein	CEY00_Acc28852	A0A2R6PI16	tr|A0A2R6PI16|A0A2R6PI16_ACTCH Osmotin-like protein OS=Actinidia chinensis var. chinensis OX=1590841 GN=CEY00_Acc28852 PE=4 SV=1	1	4	2	2	24.2	26.836
A0A2R6PI20	3-hydroxy-3-methylglutaryl coenzyme A synthase	CEY00_Acc28869	A0A2R6PI20	tr|A0A2R6PI20|A0A2R6PI20_ACTCH 3-hydroxy-3-methylglutaryl coenzyme A synthase OS=Actinidia chinensis var. chinensis OX=1590841 GN=CEY00_Acc28869 PE=3 SV=1	1	5	3	3	12.5	51.168	58131000	38780000		107030000	86489000	30192000
A0A2R6PI21	FT-interacting protein	CEY00_Acc28843	A0A2R6PI21;A0A2R6QJ16	tr|A0A2R6PI21|A0A2R6PI21_ACTCH FT-interacting protein OS=Actinidia chinensis var. chinensis OX=1590841 GN=CEY00_Acc28843 PE=4 SV=1;tr|A0A2R6QJ16|A0A2R6QJ16_ACTCH FT-interacting protein OS=Actinidia chinensis var. chinensis OX=1590841 GN=CEY00_Acc16427 PE=4	2	5	3	4	6.6	112.88	44703000	149490000	51072000		17417000	29387000
A0A2R6PI23	Ubiquitin carboxyl-terminal hydrolase	CEY00_Acc28870	A0A2R6PI23;A0A2R6QK75	tr|A0A2R6PI23|A0A2R6PI23_ACTCH Ubiquitin carboxyl-terminal hydrolase OS=Actinidia chinensis var. chinensis OX=1590841 GN=CEY00_Acc28870 PE=4 SV=1;tr|A0A2R6QK75|A0A2R6QK75_ACTCH Ubiquitin carboxyl-terminal hydrolase OS=Actinidia chinensis var. chinensis OX=	2	3	2	3	5	77.885	40368000	47490000	24923000	49307000	42454000	19368000
T2DJM4	Leucoanthocyanidin dioxygenase		T2DJM4;A0A2R6PI27	tr|T2DJM4|T2DJM4_ACTCH Leucoanthocyanidin dioxygenase OS=Actinidia chinensis OX=3625 PE=2 SV=1;tr|A0A2R6PI27|A0A2R6PI27_ACTCH Leucoanthocyanidin dioxygenase OS=Actinidia chinensis var. chinensis OX=1590841 GN=CEY00_Acc28876 PE=3 SV=1	2	14	7	7	42.3	39.88	2153800000	1029200000	1690900000	150470000	303450000	56971000
A0A2R6PI30	Thaumatin-like protein	CEY00_Acc28853	A0A2R6PI30;L7TRX5;A0A2R6QNC7;A0A2R6QNE9	tr|A0A2R6PI30|A0A2R6PI30_ACTCH Thaumatin-like protein OS=Actinidia chinensis var. chinensis OX=1590841 GN=CEY00_Acc28853 PE=4 SV=1	4	6	1	1	25.3	26.354				27040000
A0A2R6PI32	BRISC and BRCA1-A complex member like	CEY00_Acc28645	A0A2R6PI32	tr|A0A2R6PI32|A0A2R6PI32_ACTCH BRISC and BRCA1-A complex member like OS=Actinidia chinensis var. chinensis OX=1590841 GN=CEY00_Acc28645 PE=4 SV=1	1	2	2	2	11.2	29.286		94266000	49962000	48366000	37369000	128890000
A0A2R6PI38	ATP-dependent Clp protease proteolytic subunit	CEY00_Acc28892	A0A2R6PI38	tr|A0A2R6PI38|A0A2R6PI38_ACTCH ATP-dependent Clp protease proteolytic subunit OS=Actinidia chinensis var. chinensis OX=1590841 GN=CEY00_Acc28892 PE=3 SV=1	1	3	3	3	16.5	24.945	109270000	89247000	309000000	23214000	195990000	212240000
A0A2R6PI45	AT-hook motif nuclear-localized protein	CEY00_Acc28891	A0A2R6PI45;A0A2R6QK15	tr|A0A2R6PI45|A0A2R6PI45_ACTCH AT-hook motif nuclear-localized protein OS=Actinidia chinensis var. chinensis OX=1590841 GN=CEY00_Acc28891 PE=4 SV=1;tr|A0A2R6QK15|A0A2R6QK15_ACTCH AT-hook motif nuclear-localized protein OS=Actinidia chinensis var. chinensis	2	2	2	2	10.3	34.011	43581000	63617000	45861000	57811000	38336000	28502000
A0A2R6PI57	MICOS complex subunit mic25a like	CEY00_Acc28899	A0A2R6PI57;A0A2R6QK28	tr|A0A2R6PI57|A0A2R6PI57_ACTCH MICOS complex subunit mic25a like OS=Actinidia chinensis var. chinensis OX=1590841 GN=CEY00_Acc28899 PE=4 SV=1;tr|A0A2R6QK28|A0A2R6QK28_ACTCH MICOS complex subunit mic25a like OS=Actinidia chinensis var. chinensis OX=1590841	2	10	10	10	43.5	20.101	414260000	247560000	258070000	231270000	623660000	703830000
A0A2R6PI60	Monocopper oxidase-like protein	CEY00_Acc28910	A0A2R6PI60	tr|A0A2R6PI60|A0A2R6PI60_ACTCH Monocopper oxidase-like protein OS=Actinidia chinensis var. chinensis OX=1590841 GN=CEY00_Acc28910 PE=4 SV=1	1	9	3	4	17.8	66.209	97701000	30659000	42508000	43258000	66214000	43267000
A0A2R6PI69	Transaldolase	CEY00_Acc28911	A0A2R6PI69	tr|A0A2R6PI69|A0A2R6PI69_ACTCH Transaldolase OS=Actinidia chinensis var. chinensis OX=1590841 GN=CEY00_Acc28911 PE=4 SV=1	1	15	8	15	36.2	43.091	2699600000	1488800000	1633000000	2323500000	2622100000	2096500000
A0A2R6PI73	Beta-adaptin-like protein	CEY00_Acc28827	A0A2R6PI73;A0A2R6QJ06	tr|A0A2R6PI73|A0A2R6PI73_ACTCH Beta-adaptin-like protein OS=Actinidia chinensis var. chinensis OX=1590841 GN=CEY00_Acc28827 PE=3 SV=1;tr|A0A2R6QJ06|A0A2R6QJ06_ACTCH Beta-adaptin-like protein OS=Actinidia chinensis var. chinensis OX=1590841 GN=CEY00_Acc1641	2	20	7	20	24.1	98.638	801230000	805270000	768070000	1169500000	1148100000	774570000
A0A2R6QK59	Elongation factor G, chloroplastic	CEY00_Acc12676	A0A2R6QK59;A0A2R6PI76	tr|A0A2R6QK59|A0A2R6QK59_ACTCH Elongation factor G, chloroplastic OS=Actinidia chinensis var. chinensis OX=1590841 GN=CEY00_Acc12676 PE=3 SV=1;tr|A0A2R6PI76|A0A2R6PI76_ACTCH Elongation factor G, chloroplastic OS=Actinidia chinensis var. chinensis OX=159084	2	7	7	7	12.4	87.058	93175000	481300000	313440000	231450000	135360000	254170000
A0A2R6PI77	Hydrophobic seed protein	CEY00_Acc28921	A0A2R6PI77;A0A2R6QJY2	tr|A0A2R6PI77|A0A2R6PI77_ACTCH Hydrophobic seed protein OS=Actinidia chinensis var. chinensis OX=1590841 GN=CEY00_Acc28921 PE=4 SV=1;tr|A0A2R6QJY2|A0A2R6QJY2_ACTCH Hydrophobic seed protein OS=Actinidia chinensis var. chinensis OX=1590841 GN=CEY00_Acc16749	2	1	1	1	4.7	21.968	144900000	150670000	147530000	319360000	428490000	192020000
A0A2R6PI79	Serine-rich adhesin for platelets like	CEY00_Acc28932	A0A2R6PI79;S5TYL0	tr|A0A2R6PI79|A0A2R6PI79_ACTCH Serine-rich adhesin for platelets like OS=Actinidia chinensis var. chinensis OX=1590841 GN=CEY00_Acc28932 PE=4 SV=1	2	9	4	9	5.4	188.98	241710000	398100000	482280000	155800000	97245000	149730000
A0A2R6PI83	Kinesin-like protein	CEY00_Acc28837	A0A2R6PI83;A0A2R6QJ12;A0A2R6QNA3;A0A2R6Q8E6	tr|A0A2R6PI83|A0A2R6PI83_ACTCH Kinesin-like protein OS=Actinidia chinensis var. chinensis OX=1590841 GN=CEY00_Acc28837 PE=3 SV=1;tr|A0A2R6QJ12|A0A2R6QJ12_ACTCH Kinesin-like protein OS=Actinidia chinensis var. chinensis OX=1590841 GN=CEY00_Acc16422 PE=3 SV=	4	1	1	1	1.5	102.92
A0A2R6PI85	3-isopropylmalate dehydratase small subunit 3 like	CEY00_Acc28936	A0A2R6PI85;A0A2R6QJX8	tr|A0A2R6PI85|A0A2R6PI85_ACTCH 3-isopropylmalate dehydratase small subunit 3 like OS=Actinidia chinensis var. chinensis OX=1590841 GN=CEY00_Acc28936 PE=4 SV=1;tr|A0A2R6QJX8|A0A2R6QJX8_ACTCH 3-isopropylmalate dehydratase small subunit 3 like OS=Actinidia ch	2	6	6	6	32.8	26.899	1207900000	1182600000	1632800000	873090000	1345600000	1260500000
A0A2R6PI97	BZIP transcription factor	CEY00_Acc29033	A0A2R6PI97;A0A2R6PDM6	tr|A0A2R6PI97|A0A2R6PI97_ACTCH BZIP transcription factor OS=Actinidia chinensis var. chinensis OX=1590841 GN=CEY00_Acc29033 PE=4 SV=1	2	3	3	3	11	42.456		11276000
A0A2R6PI98	Protein root UVB sensitive 1 like	CEY00_Acc28704	A0A2R6PI98	tr|A0A2R6PI98|A0A2R6PI98_ACTCH Protein root UVB sensitive 1 like OS=Actinidia chinensis var. chinensis OX=1590841 GN=CEY00_Acc28704 PE=4 SV=1	1	2	2	2	2.9	69.651				31620000	15050000
A0A2R6PIA1	26S proteasome non-ATPase regulatory subunit 13 A like	CEY00_Acc29035	A0A2R6PIA1;A0A2R6PD62	tr|A0A2R6PIA1|A0A2R6PIA1_ACTCH 26S proteasome non-ATPase regulatory subunit 13 A like OS=Actinidia chinensis var. chinensis OX=1590841 GN=CEY00_Acc29035 PE=4 SV=1;tr|A0A2R6PD62|A0A2R6PD62_ACTCH 26S proteasome non-ATPase regulatory subunit 13 A like (Fragme	2	4	1	1	7.6	55.794	116420000	58837000	37708000	92451000
A0A2R6PIA6	E3 ubiquitin-protein like	CEY00_Acc28857	A0A2R6PIA6	tr|A0A2R6PIA6|A0A2R6PIA6_ACTCH E3 ubiquitin-protein like OS=Actinidia chinensis var. chinensis OX=1590841 GN=CEY00_Acc28857 PE=4 SV=1	1	1	1	1	2.7	41.85
A0A2R6PIB9	Palmitoyl-protein like	CEY00_Acc28944	A0A2R6PIB9;A0A2R6QJW7;A0A2R6Q805	tr|A0A2R6PIB9|A0A2R6PIB9_ACTCH Palmitoyl-protein like OS=Actinidia chinensis var. chinensis OX=1590841 GN=CEY00_Acc28944 PE=4 SV=1;tr|A0A2R6QJW7|A0A2R6QJW7_ACTCH Palmitoyl-protein like OS=Actinidia chinensis var. chinensis OX=1590841 GN=CEY00_Acc16723 PE=4	3	5	4	5	16.9	37.687	219300000	231800000	320820000	372250000	317590000	289870000
A0A2R6PIC5	Alpha,alpha-trehalose-phosphate synthase	CEY00_Acc29021	A0A2R6PIC5;A0A2R6PCY1	tr|A0A2R6PIC5|A0A2R6PIC5_ACTCH Alpha,alpha-trehalose-phosphate synthase OS=Actinidia chinensis var. chinensis OX=1590841 GN=CEY00_Acc29021 PE=4 SV=1;tr|A0A2R6PCY1|A0A2R6PCY1_ACTCH Alpha,alpha-trehalose-phosphate synthase OS=Actinidia chinensis var. chinens	2	8	7	7	9.2	125.73	69712000	57156000	50682000	41105000
A0A2R6PIC6	Mitochondrial carnitine/acylcarnitine carrier-like protein	CEY00_Acc29002	A0A2R6PIC6	tr|A0A2R6PIC6|A0A2R6PIC6_ACTCH Mitochondrial carnitine/acylcarnitine carrier-like protein OS=Actinidia chinensis var. chinensis OX=1590841 GN=CEY00_Acc29002 PE=3 SV=1	1	11	1	1	42.4	30.586	17786000	9010200			22123000	21117000
A0A2R6PIC7	ADP-ribosylation factor GTPase-activating protein	CEY00_Acc29007	A0A2R6PIC7;A0A2R6PCZ6;A0A2R6QNX5	tr|A0A2R6PIC7|A0A2R6PIC7_ACTCH ADP-ribosylation factor GTPase-activating protein OS=Actinidia chinensis var. chinensis OX=1590841 GN=CEY00_Acc29007 PE=4 SV=1;tr|A0A2R6PCZ6|A0A2R6PCZ6_ACTCH ADP-ribosylation factor GTPase-activating protein OS=Actinidia chin	3	9	7	9	30.7	43.444	233940000	432290000	328660000	245630000	395820000	335910000
A0A2R6PIC9	Dolichyl-diphosphooligosaccharide--protein glycosyltransferase subunit DAD1	CEY00_Acc29031	A0A2R6PIC9	tr|A0A2R6PIC9|A0A2R6PIC9_ACTCH Dolichyl-diphosphooligosaccharide--protein glycosyltransferase subunit DAD1 OS=Actinidia chinensis var. chinensis OX=1590841 GN=CEY00_Acc29031 PE=3 SV=1	1	2	1	2	18.1	12.689	124630000	53071000	67367000	168160000	161360000	161370000
A0A2R6PID8	Pentatricopeptide repeat-containing protein	CEY00_Acc28992	A0A2R6PID8	tr|A0A2R6PID8|A0A2R6PID8_ACTCH Pentatricopeptide repeat-containing protein OS=Actinidia chinensis var. chinensis OX=1590841 GN=CEY00_Acc28992 PE=4 SV=1	1	1	1	1	1.1	121.41					8835900
A0A2R6PIE4	Uncharacterized protein	CEY00_Acc28993	A0A2R6PIE4	tr|A0A2R6PIE4|A0A2R6PIE4_ACTCH Uncharacterized protein OS=Actinidia chinensis var. chinensis OX=1590841 GN=CEY00_Acc28993 PE=4 SV=1	1	6	6	6	17.4	54.139	138240000	127870000	160980000	145810000	123710000	75183000
A0A2R6PIF3	Methyltransferase	CEY00_Acc28978	A0A2R6PIF3;A0A2R6QJS2	tr|A0A2R6PIF3|A0A2R6PIF3_ACTCH Methyltransferase OS=Actinidia chinensis var. chinensis OX=1590841 GN=CEY00_Acc28978 PE=4 SV=1;tr|A0A2R6QJS2|A0A2R6QJS2_ACTCH Methyltransferase like OS=Actinidia chinensis var. chinensis OX=1590841 GN=CEY00_Acc16682 PE=4 SV=1	2	5	5	5	10	69.176	148380000	113230000	129830000	86820000	79121000	53709000
A0A2R6PIG0	AT-hook motif nuclear-localized protein	CEY00_Acc29000	A0A2R6PIG0	tr|A0A2R6PIG0|A0A2R6PIG0_ACTCH AT-hook motif nuclear-localized protein OS=Actinidia chinensis var. chinensis OX=1590841 GN=CEY00_Acc29000 PE=4 SV=1	1	3	1	3	10.8	36.035		63884000	34137000	73615000	139620000
A0A2R6PIG8	Uncharacterized protein	CEY00_Acc28961	A0A2R6PIG8	tr|A0A2R6PIG8|A0A2R6PIG8_ACTCH Uncharacterized protein OS=Actinidia chinensis var. chinensis OX=1590841 GN=CEY00_Acc28961 PE=4 SV=1	1	3	3	3	31.3	12.653	66333000	147120000	100180000	240240000	167700000	588750000
A0A2R6PIH1	Glycine cleavage system H protein	CEY00_Acc28990	A0A2R6PIH1	tr|A0A2R6PIH1|A0A2R6PIH1_ACTCH Glycine cleavage system H protein OS=Actinidia chinensis var. chinensis OX=1590841 GN=CEY00_Acc28990 PE=3 SV=1	1	3	1	1	20.6	17.706		19390000	21624000		22179000
A0A2R6PIH5	Uncharacterized protein	CEY00_Acc28956	A0A2R6PIH5	tr|A0A2R6PIH5|A0A2R6PIH5_ACTCH Uncharacterized protein OS=Actinidia chinensis var. chinensis OX=1590841 GN=CEY00_Acc28956 PE=4 SV=1	1	2	2	2	12.4	17.867		31834000	17351000		8771400	18505000
A0A2R6PIH6	Protein transport protein sec16	CEY00_Acc28928	A0A2R6PIH6;A0A2R6QJX4	tr|A0A2R6PIH6|A0A2R6PIH6_ACTCH Protein transport protein sec16 OS=Actinidia chinensis var. chinensis OX=1590841 GN=CEY00_Acc28928 PE=3 SV=1;tr|A0A2R6QJX4|A0A2R6QJX4_ACTCH Protein transport protein sec16 OS=Actinidia chinensis var. chinensis OX=1590841 GN=C	2	2	2	2	1.6	160.19	36806000	44416000	27784000	26045000		21840000
A0A2R6QJW9	Ras-related protein like	CEY00_Acc16717	A0A2R6QJW9;A0A2R6PIH7	tr|A0A2R6QJW9|A0A2R6QJW9_ACTCH Ras-related protein like OS=Actinidia chinensis var. chinensis OX=1590841 GN=CEY00_Acc16717 PE=4 SV=1;tr|A0A2R6PIH7|A0A2R6PIH7_ACTCH GTP-binding protein YPTM2 OS=Actinidia chinensis var. chinensis OX=1590841 GN=CEY00_Acc28951	2	8	2	7	41.9	22.693	780640000	853410000	736170000	436550000	695110000	1383700000
A0A2R6PIH9	Regulator of nonsense transcripts like	CEY00_Acc28970	A0A2R6PIH9;A0A2R6QJT2;A0A2R6PMF2;A0A2R6QNW4	tr|A0A2R6PIH9|A0A2R6PIH9_ACTCH Regulator of nonsense transcripts like OS=Actinidia chinensis var. chinensis OX=1590841 GN=CEY00_Acc28970 PE=4 SV=1;tr|A0A2R6QJT2|A0A2R6QJT2_ACTCH Regulator of nonsense transcripts like OS=Actinidia chinensis var. chinensis O	4	14	14	14	15.6	137.75	412800000	264380000	253470000	309850000	251030000	229550000
A0A2R6QJU4	50S ribosomal protein like	CEY00_Acc16714	A0A2R6QJU4;A0A2R6PII0	tr|A0A2R6QJU4|A0A2R6QJU4_ACTCH 50S ribosomal protein like OS=Actinidia chinensis var. chinensis OX=1590841 GN=CEY00_Acc16714 PE=4 SV=1;tr|A0A2R6PII0|A0A2R6PII0_ACTCH 50S ribosomal protein like OS=Actinidia chinensis var. chinensis OX=1590841 GN=CEY00_Acc28	2	2	2	2	10.8	26.122	82984000	71157000	57607000	56650000		89536000
A0A2R6PII1	Tobamovirus multiplication protein like	CEY00_Acc28980	A0A2R6PII1;A0A2R6PCS6	tr|A0A2R6PII1|A0A2R6PII1_ACTCH Tobamovirus multiplication protein like OS=Actinidia chinensis var. chinensis OX=1590841 GN=CEY00_Acc28980 PE=4 SV=1	2	3	3	3	13	30.954	52152000	68521000	65310000	28769000		27496000
A0A2R6PII6	Vesicle-associated protein 2-1, N-terminally processed like	CEY00_Acc28954	A0A2R6PII6	tr|A0A2R6PII6|A0A2R6PII6_ACTCH Vesicle-associated protein 2-1, N-terminally processed like OS=Actinidia chinensis var. chinensis OX=1590841 GN=CEY00_Acc28954 PE=4 SV=1	1	1	1	1	6.8	24.978	22031000			37471000	21581000	22022000
A0A2R6PII9	Light-harvesting complex-like protein 3 isotype	CEY00_Acc28960	A0A2R6PII9	tr|A0A2R6PII9|A0A2R6PII9_ACTCH Light-harvesting complex-like protein 3 isotype OS=Actinidia chinensis var. chinensis OX=1590841 GN=CEY00_Acc28960 PE=4 SV=1	1	1	1	1	4.7	28.544	11539000	15933000	7632900	14834000	36144000
A0A2R6PIJ0	Lon protease homolog 2, peroxisomal	CEY00_Acc28969	A0A2R6PIJ0;A0A2R6QJT7	tr|A0A2R6PIJ0|A0A2R6PIJ0_ACTCH Lon protease homolog 2, peroxisomal OS=Actinidia chinensis var. chinensis OX=1590841 GN=CEY00_Acc28969 PE=3 SV=1;tr|A0A2R6QJT7|A0A2R6QJT7_ACTCH Lon protease homolog 2, peroxisomal OS=Actinidia chinensis var. chinensis OX=1590	2	2	2	2	2.8	98.245			38812000			12866000
A0A2R6PIJ7	Hyaluronan/mRNA-binding protein	CEY00_Acc28950	A0A2R6PIJ7	tr|A0A2R6PIJ7|A0A2R6PIJ7_ACTCH Hyaluronan/mRNA-binding protein OS=Actinidia chinensis var. chinensis OX=1590841 GN=CEY00_Acc28950 PE=4 SV=1	1	17	7	17	47.4	42.733	1604000000	1498900000	1682300000	1027400000	1291300000	1003100000
A0A2R6PIJ9	Glycosyltransferase	CEY00_Acc29053	A0A2R6PIJ9	tr|A0A2R6PIJ9|A0A2R6PIJ9_ACTCH Glycosyltransferase OS=Actinidia chinensis var. chinensis OX=1590841 GN=CEY00_Acc29053 PE=3 SV=1	1	5	5	5	12.7	62.716	313280000	228350000	372640000	214880000	233260000	153530000
A0A2R6PIK0	COBW domain-containing protein	CEY00_Acc29051	A0A2R6PIK0	tr|A0A2R6PIK0|A0A2R6PIK0_ACTCH COBW domain-containing protein OS=Actinidia chinensis var. chinensis OX=1590841 GN=CEY00_Acc29051 PE=4 SV=1	1	1	1	1	2.6	47.405				12440000		11002000
A0A2R6QJX6	ATP-dependent Clp protease proteolytic subunit	CEY00_Acc16706	A0A2R6QJX6;A0A2R6PIK1	tr|A0A2R6QJX6|A0A2R6QJX6_ACTCH ATP-dependent Clp protease proteolytic subunit OS=Actinidia chinensis var. chinensis OX=1590841 GN=CEY00_Acc16706 PE=3 SV=1;tr|A0A2R6PIK1|A0A2R6PIK1_ACTCH ATP-dependent Clp protease proteolytic subunit OS=Actinidia chinensis	2	4	4	4	15.7	33.452	182620000	258680000	276810000	189240000	189380000	176020000
A0A2R6PIK4	Isoflavone reductase	CEY00_Acc29052	A0A2R6PIK4;A0A2R6PCZ8	tr|A0A2R6PIK4|A0A2R6PIK4_ACTCH Isoflavone reductase OS=Actinidia chinensis var. chinensis OX=1590841 GN=CEY00_Acc29052 PE=4 SV=1;tr|A0A2R6PCZ8|A0A2R6PCZ8_ACTCH Isoflavone reductase OS=Actinidia chinensis var. chinensis OX=1590841 GN=CEY00_Acc29470 PE=4 SV=	2	6	6	6	24.2	35.472	32255000	43608000	66763000	589700000	104470000	189590000
A0A2R6PIK8	Plastid lipid-associated protein	CEY00_Acc29026	A0A2R6PIK8	tr|A0A2R6PIK8|A0A2R6PIK8_ACTCH Plastid lipid-associated protein OS=Actinidia chinensis var. chinensis OX=1590841 GN=CEY00_Acc29026 PE=4 SV=1	1	3	1	3	9.2	52.419		15836000			20713000	6328500
A0A2R6PIL6	Ankyrin repeat protein like	CEY00_Acc29068	A0A2R6PIL6;A0A2R6PD45	tr|A0A2R6PIL6|A0A2R6PIL6_ACTCH Ankyrin repeat protein like OS=Actinidia chinensis var. chinensis OX=1590841 GN=CEY00_Acc29068 PE=4 SV=1;tr|A0A2R6PD45|A0A2R6PD45_ACTCH Ankyrin repeat protein like OS=Actinidia chinensis var. chinensis OX=1590841 GN=CEY00_Acc	2	2	2	2	12.3	27.069	50430000	48726000		13536000
A0A2R6PIM0	Carotenoid cleavage dioxygenase	CEY00_Acc29073	A0A2R6PIM0	tr|A0A2R6PIM0|A0A2R6PIM0_ACTCH Carotenoid cleavage dioxygenase OS=Actinidia chinensis var. chinensis OX=1590841 GN=CEY00_Acc29073 PE=3 SV=1	1	2	2	2	3.7	71.416				3998900	12596000
A0A2R6PIM1	Acyl-CoA-binding protein	CEY00_Acc29070	A0A2R6PIM1	tr|A0A2R6PIM1|A0A2R6PIM1_ACTCH Acyl-CoA-binding protein OS=Actinidia chinensis var. chinensis OX=1590841 GN=CEY00_Acc29070 PE=4 SV=1	1	10	5	5	88.9	10.118	1084900000	1465500000	780140000	565760000	773280000	1005000000
A0A2R6PIN1	Glutathione S-transferase	CEY00_Acc28844	A0A2R6PIN1	tr|A0A2R6PIN1|A0A2R6PIN1_ACTCH Glutathione S-transferase OS=Actinidia chinensis var. chinensis OX=1590841 GN=CEY00_Acc28844 PE=4 SV=1	1	7	4	6	31.2	27.94	245490000	418660000	281020000	538000000	361720000	269970000
A0A2R6PIN4	UDP-sulfoquinovose synthase	CEY00_Acc29089	A0A2R6PIN4	tr|A0A2R6PIN4|A0A2R6PIN4_ACTCH UDP-sulfoquinovose synthase OS=Actinidia chinensis var. chinensis OX=1590841 GN=CEY00_Acc29089 PE=4 SV=1	1	14	6	14	33.1	53.967	685810000	710010000	927120000	1030500000	978470000	467810000
A0A2R6PIP0	Glycine cleavage system P protein	CEY00_Acc29094	A0A2R6PIP0	tr|A0A2R6PIP0|A0A2R6PIP0_ACTCH Glycine cleavage system P protein OS=Actinidia chinensis var. chinensis OX=1590841 GN=CEY00_Acc29094 PE=3 SV=1	1	23	5	23	25	114.37	1409400000	1155900000	1396700000	1479000000	1493500000	1250300000
L7TRX2	Thaumatin-like protein	TLP1	L7TRX2;A0A2R6PIP5	tr|L7TRX2|L7TRX2_ACTCH Thaumatin-like protein OS=Actinidia chinensis OX=3625 GN=TLP1 PE=2 SV=1;tr|A0A2R6PIP5|A0A2R6PIP5_ACTCH Thaumatin-like protein OS=Actinidia chinensis var. chinensis OX=1590841 GN=CEY00_Acc28854 PE=4 SV=1	2	10	5	10	42.2	24.267	560970000	1146900000	1012600000	4286100000	4881700000	2761700000
A0A2R6PIP8	Pyruvate kinase	CEY00_Acc28986	A0A2R6PIP8	tr|A0A2R6PIP8|A0A2R6PIP8_ACTCH Pyruvate kinase OS=Actinidia chinensis var. chinensis OX=1590841 GN=CEY00_Acc28986 PE=3 SV=1	1	18	5	13	39.4	63.108	216560000	197890000	59676000	351340000	484670000	679060000
A0A2R6PIP9	Far upstream element-binding protein like	CEY00_Acc29102	A0A2R6PIP9	tr|A0A2R6PIP9|A0A2R6PIP9_ACTCH Far upstream element-binding protein like OS=Actinidia chinensis var. chinensis OX=1590841 GN=CEY00_Acc29102 PE=4 SV=1	1	17	7	17	32.1	68.746	3936800000	3545800000	5182600000	2681700000	3556700000	2847200000
A0A2R6PIQ0	NADH dehydrogenase [ubiquinone] iron-sulfur protein like	CEY00_Acc29101	A0A2R6PIQ0	tr|A0A2R6PIQ0|A0A2R6PIQ0_ACTCH NADH dehydrogenase [ubiquinone] iron-sulfur protein like OS=Actinidia chinensis var. chinensis OX=1590841 GN=CEY00_Acc29101 PE=3 SV=1	1	5	1	1	19.6	23.197	36655000	113220000	163320000	41497000	210380000
A0A2R6PIQ4	Clathrin interactor EPSIN like	CEY00_Acc29109	A0A2R6PIQ4	tr|A0A2R6PIQ4|A0A2R6PIQ4_ACTCH Clathrin interactor EPSIN like OS=Actinidia chinensis var. chinensis OX=1590841 GN=CEY00_Acc29109 PE=4 SV=1	1	8	4	4	16.5	59.319	202480000	144940000	129040000	94723000	98299000	97127000
A0A2R6PIQ9	SUPPRESSOR OF ABI3-5 like	CEY00_Acc28976	A0A2R6PIQ9;A0A2R6QJS3;A0A2R6QRJ1	tr|A0A2R6PIQ9|A0A2R6PIQ9_ACTCH SUPPRESSOR OF ABI3-5 like OS=Actinidia chinensis var. chinensis OX=1590841 GN=CEY00_Acc28976 PE=4 SV=1;tr|A0A2R6QJS3|A0A2R6QJS3_ACTCH SUPPRESSOR OF ABI3-5 like (Fragment) OS=Actinidia chinensis var. chinensis OX=1590841 GN=CE	3	2	2	2	1.8	117.37		78734000	97529000		91101000	81000000
A0A2R6PIR0	Cell division control protein 2 A	CEY00_Acc29118	A0A2R6PIR0	tr|A0A2R6PIR0|A0A2R6PIR0_ACTCH Cell division control protein 2 A OS=Actinidia chinensis var. chinensis OX=1590841 GN=CEY00_Acc29118 PE=3 SV=1	1	9	1	9	30.3	33.917	243040000	173300000	250630000	187110000	142690000	123910000
A0A2R6PIR2	Profilin	CEY00_Acc29114	A0A2R6PIR2;A0A2R6QFI9	tr|A0A2R6PIR2|A0A2R6PIR2_ACTCH Profilin OS=Actinidia chinensis var. chinensis OX=1590841 GN=CEY00_Acc29114 PE=3 SV=1	2	4	0	1	24.4	14.149	27455000	571540000	1056900000	189550000	414580000	586340000
A0A2R6PIR7	ATP-dependent 6-phosphofructokinase	PFK	A0A2R6PIR7;A0A2R6R485	tr|A0A2R6PIR7|A0A2R6PIR7_ACTCH ATP-dependent 6-phosphofructokinase OS=Actinidia chinensis var. chinensis OX=1590841 GN=PFK PE=3 SV=1;tr|A0A2R6R485|A0A2R6R485_ACTCH ATP-dependent 6-phosphofructokinase OS=Actinidia chinensis var. chinensis OX=1590841 GN=PFK	2	14	1	1	29.9	53.324	19144000	20372000	17310000	38809000	19831000
A0A2R6PIR9	Receptor-like protein kinase	CEY00_Acc28965	A0A2R6PIR9;A0A2R6QJU2;A0A2R6QNT9;A0A2R6PMD7;A0A2R6QPL4	tr|A0A2R6PIR9|A0A2R6PIR9_ACTCH Receptor-like protein kinase OS=Actinidia chinensis var. chinensis OX=1590841 GN=CEY00_Acc28965 PE=4 SV=1;tr|A0A2R6QJU2|A0A2R6QJU2_ACTCH Receptor-like protein kinase (Fragment) OS=Actinidia chinensis var. chinensis OX=1590841	5	2	1	2	4.5	40.009	50197000	57231000	39215000	39901000	30242000
A0A2R6PIS1	Protein ALEX like	CEY00_Acc29128	A0A2R6PIS1	tr|A0A2R6PIS1|A0A2R6PIS1_ACTCH Protein ALEX like OS=Actinidia chinensis var. chinensis OX=1590841 GN=CEY00_Acc29128 PE=4 SV=1	1	3	3	3	4.6	109.75	18790000		39199000		19793000
A0A2R6PIT0	Transferase	CEY00_Acc28895	A0A2R6PIT0	tr|A0A2R6PIT0|A0A2R6PIT0_ACTCH Transferase OS=Actinidia chinensis var. chinensis OX=1590841 GN=CEY00_Acc28895 PE=4 SV=1	1	2	2	2	5.1	45.349	33064000		22922000	43202000	28533000
A0A2R6PIT1	Protein PEROXIN-4	CEY00_Acc29138	A0A2R6PIT1	tr|A0A2R6PIT1|A0A2R6PIT1_ACTCH Protein PEROXIN-4 OS=Actinidia chinensis var. chinensis OX=1590841 GN=CEY00_Acc29138 PE=3 SV=1	1	1	1	1	6.4	17.739	65379000		32582000		23403000	44827000
A0A2R6PIT5	TOM1-like protein	CEY00_Acc29139	A0A2R6PIT5	tr|A0A2R6PIT5|A0A2R6PIT5_ACTCH TOM1-like protein OS=Actinidia chinensis var. chinensis OX=1590841 GN=CEY00_Acc29139 PE=4 SV=1	1	1	1	1	2	70.863	13033000	14630000	16941000			17099000
A0A2R6PIT9	Hsp70-Hsp90 organizing protein	CEY00_Acc28905	A0A2R6PIT9	tr|A0A2R6PIT9|A0A2R6PIT9_ACTCH Hsp70-Hsp90 organizing protein OS=Actinidia chinensis var. chinensis OX=1590841 GN=CEY00_Acc28905 PE=4 SV=1	1	41	6	41	61.1	64.838	9170200000	8563800000	7961100000	6530300000	5913300000	6671000000
A0A2R6PIU5	Bark storage protein like	CEY00_Acc29135	A0A2R6PIU5	tr|A0A2R6PIU5|A0A2R6PIU5_ACTCH Bark storage protein like OS=Actinidia chinensis var. chinensis OX=1590841 GN=CEY00_Acc29135 PE=4 SV=1	1	2	2	2	7.7	37.292				23828000	32125000	14662000
A0A2R6PIU7	FRIGIDA-like protein	CEY00_Acc29143	A0A2R6PIU7	tr|A0A2R6PIU7|A0A2R6PIU7_ACTCH FRIGIDA-like protein OS=Actinidia chinensis var. chinensis OX=1590841 GN=CEY00_Acc29143 PE=3 SV=1	1	12	9	12	23.6	59.086	254860000	348870000	425860000	174040000	387430000	307940000
A0A2R6PIU9	Uncharacterized protein	CEY00_Acc29049	A0A2R6PIU9	tr|A0A2R6PIU9|A0A2R6PIU9_ACTCH Uncharacterized protein OS=Actinidia chinensis var. chinensis OX=1590841 GN=CEY00_Acc29049 PE=4 SV=1	1	6	0	2	6.4	117.82	52804000	12858000	22534000			19659000
A0A2R6PIV0	3-oxoacyl-[acyl-carrier-protein] synthase 3 B like	CEY00_Acc28915	A0A2R6PIV0	tr|A0A2R6PIV0|A0A2R6PIV0_ACTCH 3-oxoacyl-[acyl-carrier-protein] synthase 3 B like OS=Actinidia chinensis var. chinensis OX=1590841 GN=CEY00_Acc28915 PE=3 SV=1	1	3	3	3	10.9	42.388	47344000	34159000	21877000		30053000	22763000
A0A2R6PIV1	Transcriptional corepressor LEUNIG like	CEY00_Acc29158	A0A2R6PIV1;A0A2R6QZH0;A0A2R6R248;A0A2R6Q2S9	tr|A0A2R6PIV1|A0A2R6PIV1_ACTCH Transcriptional corepressor LEUNIG like OS=Actinidia chinensis var. chinensis OX=1590841 GN=CEY00_Acc29158 PE=4 SV=1;tr|A0A2R6QZH0|A0A2R6QZH0_ACTCH Transcriptional corepressor LEUNIG like OS=Actinidia chinensis var. chinensis	4	4	4	4	6.8	98.39	252370000	95047000	140730000	50755000	38594000	29520000
A0A2R6PIV7	Polyadenylate-binding protein	CEY00_Acc29153	A0A2R6PIV7	tr|A0A2R6PIV7|A0A2R6PIV7_ACTCH Polyadenylate-binding protein OS=Actinidia chinensis var. chinensis OX=1590841 GN=CEY00_Acc29153 PE=4 SV=1	1	1	1	1	9	21.878	67930000	108380000	63714000	64789000	38412000	47820000
A0A2R6PIW0	Cytochrome b-c1 complex subunit 7	CEY00_Acc29168	A0A2R6PIW0	tr|A0A2R6PIW0|A0A2R6PIW0_ACTCH Cytochrome b-c1 complex subunit 7 OS=Actinidia chinensis var. chinensis OX=1590841 GN=CEY00_Acc29168 PE=3 SV=1	1	6	1	1	55.3	14.577		80152000	46750000		96985000	134840000
A0A2R6PIW1	ER membrane protein complex subunit 1 like	CEY00_Acc29136	A0A2R6PIW1	tr|A0A2R6PIW1|A0A2R6PIW1_ACTCH ER membrane protein complex subunit 1 like OS=Actinidia chinensis var. chinensis OX=1590841 GN=CEY00_Acc29136 PE=4 SV=1	1	22	18	22	29.8	109.67	795180000	653770000	987190000	979940000	1076700000	1092700000
A0A2R6PIW2	Chaperone protein like	CEY00_Acc28925	A0A2R6PIW2	tr|A0A2R6PIW2|A0A2R6PIW2_ACTCH Chaperone protein like OS=Actinidia chinensis var. chinensis OX=1590841 GN=CEY00_Acc28925 PE=4 SV=1	1	4	1	4	7.4	59.746	53790000	55474000	74164000	73580000	59881000	88754000
A0A2R6R4G8	GTP-binding nuclear protein (Fragment)	CEY00_Acc09939	A0A2R6R4G8;A0A2R6QRT2;A0A2R6QFU8;A0A2R6PSI1;A0A2R6PIW4;A0A2R6PSL7;A0A2R6QZJ6	tr|A0A2R6R4G8|A0A2R6R4G8_ACTCH GTP-binding nuclear protein (Fragment) OS=Actinidia chinensis var. chinensis OX=1590841 GN=CEY00_Acc09939 PE=3 SV=1;tr|A0A2R6QRT2|A0A2R6QRT2_ACTCH GTP-binding nuclear protein (Fragment) OS=Actinidia chinensis var. chinensis O	7	12	12	12	43.2	24.953	6592900000	8292600000	7125000000	6406300000	5424400000	5649000000
A0A2R6PIX3	ATP-dependent 6-phosphofructokinase	CEY00_Acc29146	A0A2R6PIX3	tr|A0A2R6PIX3|A0A2R6PIX3_ACTCH ATP-dependent 6-phosphofructokinase OS=Actinidia chinensis var. chinensis OX=1590841 GN=CEY00_Acc29146 PE=4 SV=1	1	1	1	1	4.3	33.097					20218000	5033200
A0A2R6Q2P1	Adenine nucleotide transporter like	CEY00_Acc22490	A0A2R6Q2P1;A0A2R6PIX5	tr|A0A2R6Q2P1|A0A2R6Q2P1_ACTCH Adenine nucleotide transporter like OS=Actinidia chinensis var. chinensis OX=1590841 GN=CEY00_Acc22490 PE=3 SV=1;tr|A0A2R6PIX5|A0A2R6PIX5_ACTCH Adenine nucleotide transporter like OS=Actinidia chinensis var. chinensis OX=1590	2	1	1	1	3	42.792						29427000
A0A2R6PIX7	Peptidyl-prolyl cis-trans isomerase	CEY00_Acc29173	A0A2R6PIX7	tr|A0A2R6PIX7|A0A2R6PIX7_ACTCH Peptidyl-prolyl cis-trans isomerase OS=Actinidia chinensis var. chinensis OX=1590841 GN=CEY00_Acc29173 PE=4 SV=1	1	5	2	4	8.2	88.53	239360000	146830000	161040000	162100000	229720000	132830000
A0A2R6PIY2	3-isopropylmalate dehydratase large subunit like	CEY00_Acc29181	A0A2R6PIY2	tr|A0A2R6PIY2|A0A2R6PIY2_ACTCH 3-isopropylmalate dehydratase large subunit like OS=Actinidia chinensis var. chinensis OX=1590841 GN=CEY00_Acc29181 PE=4 SV=1	1	19	19	19	45.1	55.276	2080700000	1885400000	2155000000	2955600000	2817200000	1712100000
A0A2R6QZF7	Myosin-9 like	CEY00_Acc12453	A0A2R6QZF7;A0A2R6PIY3;A0A2R6QZN7;A0A2R6QFX9	tr|A0A2R6QZF7|A0A2R6QZF7_ACTCH Myosin-9 like OS=Actinidia chinensis var. chinensis OX=1590841 GN=CEY00_Acc12453 PE=4 SV=1;tr|A0A2R6PIY3|A0A2R6PIY3_ACTCH Myosin-9 like OS=Actinidia chinensis var. chinensis OX=1590841 GN=CEY00_Acc29189 PE=4 SV=1;tr|A0A2R6QZN	4	2	2	2	2.6	81.042	26847000		27640000		18101000	21753000
A0A2R6PIY6	DEAD-box ATP-dependent RNA helicase (Fragment)	CEY00_Acc29184	A0A2R6PIY6	tr|A0A2R6PIY6|A0A2R6PIY6_ACTCH DEAD-box ATP-dependent RNA helicase (Fragment) OS=Actinidia chinensis var. chinensis OX=1590841 GN=CEY00_Acc29184 PE=4 SV=1	1	9	1	1	28.7	38.747	118570000	77283000	61142000		64399000
A0A2R6PIY8	Uncharacterized protein	CEY00_Acc29198	A0A2R6PIY8	tr|A0A2R6PIY8|A0A2R6PIY8_ACTCH Uncharacterized protein OS=Actinidia chinensis var. chinensis OX=1590841 GN=CEY00_Acc29198 PE=3 SV=1	1	11	11	11	49.8	32.673	450450000	605390000	575220000	894230000	554320000	1139500000
A0A2R6QZG4	Ubiquitin carboxyl-terminal hydrolase	CEY00_Acc12450	A0A2R6QZG4;A0A2R6PIY9	tr|A0A2R6QZG4|A0A2R6QZG4_ACTCH Ubiquitin carboxyl-terminal hydrolase OS=Actinidia chinensis var. chinensis OX=1590841 GN=CEY00_Acc12450 PE=4 SV=1;tr|A0A2R6PIY9|A0A2R6PIY9_ACTCH Ubiquitin carboxyl-terminal hydrolase OS=Actinidia chinensis var. chinensis OX=	2	1	1	1	1	127.42					15553000
A0A2R6PIZ6	Aspartate aminotransferase	CEY00_Acc29208	A0A2R6PIZ6	tr|A0A2R6PIZ6|A0A2R6PIZ6_ACTCH Aspartate aminotransferase OS=Actinidia chinensis var. chinensis OX=1590841 GN=CEY00_Acc29208 PE=4 SV=1	1	25	14	25	58.8	51.391	3649200000	2404500000	2699300000	4440000000	5063900000	4845500000
A0A2R6PJ04	Chaperonin like	CEY00_Acc29201	A0A2R6PJ04	tr|A0A2R6PJ04|A0A2R6PJ04_ACTCH Chaperonin like OS=Actinidia chinensis var. chinensis OX=1590841 GN=CEY00_Acc29201 PE=4 SV=1	1	4	4	4	8.5	60.357	333940000	745390000	449340000	223570000	161560000	403880000
A0A2R6PJ08	Trafficking protein particle complex II-specific subunit like	CEY00_Acc29204	A0A2R6PJ08;A0A2R6QZD7	tr|A0A2R6PJ08|A0A2R6PJ08_ACTCH Trafficking protein particle complex II-specific subunit like OS=Actinidia chinensis var. chinensis OX=1590841 GN=CEY00_Acc29204 PE=4 SV=1;tr|A0A2R6QZD7|A0A2R6QZD7_ACTCH Trafficking protein particle complex II-specific subuni	2	4	4	4	3.5	131.99	209370000	139600000	119870000	215720000	258360000	262520000
A0A2R6PJ12	NADP-dependent glyceraldehyde-3-phosphate dehydrogenase	CEY00_Acc29219	A0A2R6PJ12	tr|A0A2R6PJ12|A0A2R6PJ12_ACTCH NADP-dependent glyceraldehyde-3-phosphate dehydrogenase OS=Actinidia chinensis var. chinensis OX=1590841 GN=CEY00_Acc29219 PE=3 SV=1	1	11	4	4	23.8	53.382	41680000	40405000	64714000	69163000	82606000	51142000
A0A2R6PJ16	Protein like	CEY00_Acc29228	A0A2R6PJ16	tr|A0A2R6PJ16|A0A2R6PJ16_ACTCH Protein like OS=Actinidia chinensis var. chinensis OX=1590841 GN=CEY00_Acc29228 PE=3 SV=1	1	10	4	10	25.2	39.713	362500000	421100000	416240000	324400000	390990000	176850000
A0A2R6PJ18	L-ascorbate peroxidase	CEY00_Acc29186	A0A2R6PJ18	tr|A0A2R6PJ18|A0A2R6PJ18_ACTCH L-ascorbate peroxidase OS=Actinidia chinensis var. chinensis OX=1590841 GN=CEY00_Acc29186 PE=3 SV=1	1	2	2	2	5.2	35.198		57836000	59997000	78147000	82081000	100490000
A0A2R6PJ19	Malic enzyme	CEY00_Acc29120	A0A2R6PJ19;A0A2R6QZL0	tr|A0A2R6PJ19|A0A2R6PJ19_ACTCH Malic enzyme OS=Actinidia chinensis var. chinensis OX=1590841 GN=CEY00_Acc29120 PE=3 SV=1;tr|A0A2R6QZL0|A0A2R6QZL0_ACTCH Malic enzyme OS=Actinidia chinensis var. chinensis OX=1590841 GN=CEY00_Acc12516 PE=3 SV=1	2	15	8	10	28.7	64.893	575520000	557030000	485050000	906890000	763390000	597650000
A0A2R6PJ20	AP-2 complex subunit mu	CEY00_Acc28999	A0A2R6PJ20;A0A2R6QNY2;A0A2R6PMH0	tr|A0A2R6PJ20|A0A2R6PJ20_ACTCH AP-2 complex subunit mu OS=Actinidia chinensis var. chinensis OX=1590841 GN=CEY00_Acc28999 PE=3 SV=1;tr|A0A2R6QNY2|A0A2R6QNY2_ACTCH AP-2 complex subunit mu OS=Actinidia chinensis var. chinensis OX=1590841 GN=CEY00_Acc15898 PE	3	11	11	11	23.7	49.212	513220000	604430000	449480000	282180000	486360000	352460000
A0A2R6PJ21	Early nodulin-like protein	CEY00_Acc29222	A0A2R6PJ21	tr|A0A2R6PJ21|A0A2R6PJ21_ACTCH Early nodulin-like protein OS=Actinidia chinensis var. chinensis OX=1590841 GN=CEY00_Acc29222 PE=4 SV=1	1	6	5	5	29.6	19.181	556120000	347190000	610680000	157890000	204970000	116630000
A0A2R6PJ29	ER membrane protein complex subunit 7 like	CEY00_Acc29196	A0A2R6PJ29;A0A2R6QMM6	tr|A0A2R6PJ29|A0A2R6PJ29_ACTCH ER membrane protein complex subunit 7 like OS=Actinidia chinensis var. chinensis OX=1590841 GN=CEY00_Acc29196 PE=4 SV=1	2	6	3	3	25.2	22.701	261180000	219620000	114770000	277130000	149710000	163000000
A0A2R6PJ35	NADH dehydrogenase [ubiquinone] 1 alpha subcomplex subunit like	CEY00_Acc29225	A0A2R6PJ35	tr|A0A2R6PJ35|A0A2R6PJ35_ACTCH NADH dehydrogenase [ubiquinone] 1 alpha subcomplex subunit like OS=Actinidia chinensis var. chinensis OX=1590841 GN=CEY00_Acc29225 PE=4 SV=1	1	5	1	1	52	11.116	28670000	18682000	18951000	31348000	44290000	41093000
A0A2R6PJ36	Beta-lactamase/transpeptidase-like protein	CEY00_Acc29249	A0A2R6PJ36	tr|A0A2R6PJ36|A0A2R6PJ36_ACTCH Beta-lactamase/transpeptidase-like protein OS=Actinidia chinensis var. chinensis OX=1590841 GN=CEY00_Acc29249 PE=4 SV=1	1	4	4	4	6.1	107.86	29803000	22063000	32127000	36444000
A0A2R6PJ42	Acetylglutamate kinase	CEY00_Acc29250	A0A2R6PJ42;A0A2R6QYX4	tr|A0A2R6PJ42|A0A2R6PJ42_ACTCH Acetylglutamate kinase OS=Actinidia chinensis var. chinensis OX=1590841 GN=CEY00_Acc29250 PE=3 SV=1	2	9	9	9	28.5	39.136	1208300000	1445600000	1689200000	2403100000	2989100000	3585800000
A0A2R6PJ43	HBS1-like protein	CEY00_Acc29242	A0A2R6PJ43	tr|A0A2R6PJ43|A0A2R6PJ43_ACTCH HBS1-like protein OS=Actinidia chinensis var. chinensis OX=1590841 GN=CEY00_Acc29242 PE=4 SV=1	1	3	3	3	4	69.91	31961000		27309000	48225000		25542000
A0A2R6QZ19	Pre-mRNA-splicing factor cwc22 like	CEY00_Acc12385	A0A2R6QZ19;A0A2R6PJ46	tr|A0A2R6QZ19|A0A2R6QZ19_ACTCH Pre-mRNA-splicing factor cwc22 like OS=Actinidia chinensis var. chinensis OX=1590841 GN=CEY00_Acc12385 PE=4 SV=1;tr|A0A2R6PJ46|A0A2R6PJ46_ACTCH Photosystem II CP43 reaction center protein OS=Actinidia chinensis var. chinensis	2	1	1	1	7	21.446		37668000	51503000	196320000	231030000	29218000
A0A2R6PJ48	Cytochrome b561, DM13 and DOMON domain-containing protein	CEY00_Acc29216	A0A2R6PJ48	tr|A0A2R6PJ48|A0A2R6PJ48_ACTCH Cytochrome b561, DM13 and DOMON domain-containing protein OS=Actinidia chinensis var. chinensis OX=1590841 GN=CEY00_Acc29216 PE=4 SV=1	1	1	1	1	1.4	100.25				29985000	29461000
A0A2R6PJ58	Protein arginine N-methyltransferase	CEY00_Acc29246	A0A2R6PJ58	tr|A0A2R6PJ58|A0A2R6PJ58_ACTCH Protein arginine N-methyltransferase OS=Actinidia chinensis var. chinensis OX=1590841 GN=CEY00_Acc29246 PE=3 SV=1	1	4	4	4	8	72.596	180170000	148660000	138230000	193570000	66591000	252030000
A0A2R6PJ74	PEARLI1-like lipid transfer protein	CEY00_Acc29190	A0A2R6PJ74	tr|A0A2R6PJ74|A0A2R6PJ74_ACTCH PEARLI1-like lipid transfer protein OS=Actinidia chinensis var. chinensis OX=1590841 GN=CEY00_Acc29190 PE=4 SV=1	1	1	1	1	7.5	13.643	171330000	77199000	84657000	109890000	72926000
A0A2R6PJ97	Chorismate mutase	CEY00_Acc29220	A0A2R6PJ97	tr|A0A2R6PJ97|A0A2R6PJ97_ACTCH Chorismate mutase OS=Actinidia chinensis var. chinensis OX=1590841 GN=CEY00_Acc29220 PE=4 SV=1	1	4	4	4	22.4	28.679	27319000	59236000	29852000	80397000	65663000	100770000
A0A2R6PJB9	ATP-dependent zinc metalloprotease FTSH 4 like	CEY00_Acc29087	A0A2R6PJB9;A0A2R6PD47	tr|A0A2R6PJB9|A0A2R6PJB9_ACTCH ATP-dependent zinc metalloprotease FTSH 4 like OS=Actinidia chinensis var. chinensis OX=1590841 GN=CEY00_Acc29087 PE=3 SV=1	2	8	4	7	15.7	77.169	126770000	137620000	162220000	217900000	128910000	139830000
A0A2R6PJC0	Major pollen allergen Ole e 10 like	CEY00_Acc27075	A0A2R6PJC0	tr|A0A2R6PJC0|A0A2R6PJC0_ACTCH Major pollen allergen Ole e 10 like OS=Actinidia chinensis var. chinensis OX=1590841 GN=CEY00_Acc27075 PE=4 SV=1	1	2	2	2	14.3	18.748				129470000	77718000	61541000
A0A2R6PJD8	Stress-response A/B barrel domain-containing protein	CEY00_Acc27095	A0A2R6PJD8;A0A2R6PVV5	tr|A0A2R6PJD8|A0A2R6PJD8_ACTCH Stress-response A/B barrel domain-containing protein OS=Actinidia chinensis var. chinensis OX=1590841 GN=CEY00_Acc27095 PE=4 SV=1;tr|A0A2R6PVV5|A0A2R6PVV5_ACTCH Stress-response A/B barrel domain-containing protein OS=Actinidi	2	3	3	3	36.9	12.57	58498000	86611000	91350000	113250000	208110000	315730000
A0A2R6PJE0	Alpha-galactosidase	CEY00_Acc29107	A0A2R6PJE0	tr|A0A2R6PJE0|A0A2R6PJE0_ACTCH Alpha-galactosidase OS=Actinidia chinensis var. chinensis OX=1590841 GN=CEY00_Acc29107 PE=4 SV=1	1	4	4	4	15.5	38.071	67899000	64969000	75274000	102780000	45554000	73405000
A0A2R6PJE2	Aspartic proteinase	CEY00_Acc27059	A0A2R6PJE2	tr|A0A2R6PJE2|A0A2R6PJE2_ACTCH Aspartic proteinase OS=Actinidia chinensis var. chinensis OX=1590841 GN=CEY00_Acc27059 PE=3 SV=1	1	1	1	1	7.3	18.212				31827000	21378000	40041000
A0A2R6PJF5	Receptor-like protein kinase	CEY00_Acc27072	A0A2R6PJF5;A0A2R6PVQ7	tr|A0A2R6PJF5|A0A2R6PJF5_ACTCH Receptor-like protein kinase OS=Actinidia chinensis var. chinensis OX=1590841 GN=CEY00_Acc27072 PE=4 SV=1;tr|A0A2R6PVQ7|A0A2R6PVQ7_ACTCH Receptor-like protein kinase OS=Actinidia chinensis var. chinensis OX=1590841 GN=CEY00_A	2	4	1	1	8	57.069
A0A2R6PJF8	DEAD-box ATP-dependent RNA helicase	CEY00_Acc27086	A0A2R6PJF8	tr|A0A2R6PJF8|A0A2R6PJF8_ACTCH DEAD-box ATP-dependent RNA helicase OS=Actinidia chinensis var. chinensis OX=1590841 GN=CEY00_Acc27086 PE=4 SV=1	1	10	1	1	12.5	144.13		104040000	76740000	59415000	73531000	130060000
A0A2R6PJG8	30S ribosomal protein	CEY00_Acc27096	A0A2R6PJG8	tr|A0A2R6PJG8|A0A2R6PJG8_ACTCH 30S ribosomal protein OS=Actinidia chinensis var. chinensis OX=1590841 GN=CEY00_Acc27096 PE=4 SV=1	1	7	1	1	14.2	46.65			15314000
A0A2R6PJH7	Outer envelope pore protein like	CEY00_Acc27137	A0A2R6PJH7	tr|A0A2R6PJH7|A0A2R6PJH7_ACTCH Outer envelope pore protein like OS=Actinidia chinensis var. chinensis OX=1590841 GN=CEY00_Acc27137 PE=4 SV=1	1	6	1	6	36.4	18.617	13268000	9061300	7471400	566960000	1805200000	2344100000
A0A2R6RU44	Peroxidase	CEY00_Acc03955	A0A2R6RU44;A0A2R6PJI0	tr|A0A2R6RU44|A0A2R6RU44_ACTCH Peroxidase OS=Actinidia chinensis var. chinensis OX=1590841 GN=CEY00_Acc03955 PE=3 SV=1;tr|A0A2R6PJI0|A0A2R6PJI0_ACTCH Peroxidase OS=Actinidia chinensis var. chinensis OX=1590841 GN=CEY00_Acc27109 PE=3 SV=1	2	9	8	8	29.7	36.338	1061700000	747620000	914360000	769430000	696540000	901270000
A0A2R6PJI2	F-BAR domain only protein	CEY00_Acc29147	A0A2R6PJI2;A0A2R6QZH7;A0A2R6P2P2	tr|A0A2R6PJI2|A0A2R6PJI2_ACTCH F-BAR domain only protein OS=Actinidia chinensis var. chinensis OX=1590841 GN=CEY00_Acc29147 PE=3 SV=1;tr|A0A2R6QZH7|A0A2R6QZH7_ACTCH F-BAR domain only protein OS=Actinidia chinensis var. chinensis OX=1590841 GN=CEY00_Acc1249	3	7	7	7	12.5	68.143	274280000	236920000	196920000	289280000	221890000	319280000
A0A2R6PVT3	Aldehyde dehydrogenase	CEY00_Acc24549	A0A2R6PVT3;A0A2R6PJK2	tr|A0A2R6PVT3|A0A2R6PVT3_ACTCH Aldehyde dehydrogenase OS=Actinidia chinensis var. chinensis OX=1590841 GN=CEY00_Acc24549 PE=4 SV=1;tr|A0A2R6PJK2|A0A2R6PJK2_ACTCH Aldehyde dehydrogenase OS=Actinidia chinensis var. chinensis OX=1590841 GN=CEY00_Acc27123 PE=4	2	4	4	4	7.9	65.571				23036000		11835000
A0A2R6PJL0	Major allergen Pru ar like	CEY00_Acc27169	A0A2R6PJL0	tr|A0A2R6PJL0|A0A2R6PJL0_ACTCH Major allergen Pru ar like OS=Actinidia chinensis var. chinensis OX=1590841 GN=CEY00_Acc27169 PE=4 SV=1	1	6	5	6	47.8	17.232	117870000	321450000	164040000	1797900000	1455000000	390540000
A0A2R6PJL2	Lichenase like	CEY00_Acc27134	A0A2R6PJL2;A0A2R6PJL1	tr|A0A2R6PJL2|A0A2R6PJL2_ACTCH Lichenase like OS=Actinidia chinensis var. chinensis OX=1590841 GN=CEY00_Acc27134 PE=3 SV=1;tr|A0A2R6PJL1|A0A2R6PJL1_ACTCH Lichenase like OS=Actinidia chinensis var. chinensis OX=1590841 GN=CEY00_Acc27132 PE=3 SV=1	2	4	4	4	15.5	40.142				469420000	295700000	184550000
A0A2R6PJL3	Universal stress protein	CEY00_Acc27121	A0A2R6PJL3	tr|A0A2R6PJL3|A0A2R6PJL3_ACTCH Universal stress protein OS=Actinidia chinensis var. chinensis OX=1590841 GN=CEY00_Acc27121 PE=4 SV=1	1	4	3	4	40.5	18.173	1761400000	1742100000	1642400000	1967400000	1762000000	1419200000
A0A2R6PJM4	Calmodulin-binding transcription activator 5 like	CEY00_Acc27141	A0A2R6PJM4	tr|A0A2R6PJM4|A0A2R6PJM4_ACTCH Calmodulin-binding transcription activator 5 like OS=Actinidia chinensis var. chinensis OX=1590841 GN=CEY00_Acc27141 PE=4 SV=1	1	2	2	2	2.6	103.29		20833000	24474000		28862000	19107000
A0A2R6PVV2	50S ribosomal protein like	CEY00_Acc24492	A0A2R6PVV2;A0A2R6PJM9	tr|A0A2R6PVV2|A0A2R6PVV2_ACTCH 50S ribosomal protein like OS=Actinidia chinensis var. chinensis OX=1590841 GN=CEY00_Acc24492 PE=3 SV=1;tr|A0A2R6PJM9|A0A2R6PJM9_ACTCH 50S ribosomal protein like OS=Actinidia chinensis var. chinensis OX=1590841 GN=CEY00_Acc27	2	1	1	1	4.5	34.522	50407000		51590000	30951000
A0A2R6PJN1	Major allergen Pru ar like	CEY00_Acc27154	A0A2R6PJN1;A0A2R6PWF1	tr|A0A2R6PJN1|A0A2R6PJN1_ACTCH Major allergen Pru ar like OS=Actinidia chinensis var. chinensis OX=1590841 GN=CEY00_Acc27154 PE=3 SV=1	2	8	6	8	61.4	17.13	95188000	914400000	163480000	1455500000	1288500000	377680000
A0A2R6PJN4	Major allergen Pru ar like	CEY00_Acc27170	A0A2R6PJN4;A0A2R6PJN7;A0A2R6PJR1;A0A2R6PJQ0;A0A2R6PJP3	tr|A0A2R6PJN4|A0A2R6PJN4_ACTCH Major allergen Pru ar like OS=Actinidia chinensis var. chinensis OX=1590841 GN=CEY00_Acc27170 PE=4 SV=1;tr|A0A2R6PJN7|A0A2R6PJN7_ACTCH Major allergen Pru ar like OS=Actinidia chinensis var. chinensis OX=1590841 GN=CEY00_Acc27	5	5	2	4	43.3	17.073	42036000			328790000	245060000	130990000
A0A2R6QZE4	Hexosyltransferase	CEY00_Acc12445	A0A2R6QZE4;A0A2R6PJN9	tr|A0A2R6QZE4|A0A2R6QZE4_ACTCH Hexosyltransferase OS=Actinidia chinensis var. chinensis OX=1590841 GN=CEY00_Acc12445 PE=3 SV=1;tr|A0A2R6PJN9|A0A2R6PJN9_ACTCH Hexosyltransferase OS=Actinidia chinensis var. chinensis OX=1590841 GN=CEY00_Acc29197 PE=3 SV=1	2	1	1	1	3.4	40.291						7240500
A0A2R6PJP2	Protein pleiotropic regulatory locus 1 like (Fragment)	CEY00_Acc27199	A0A2R6PJP2;A0A2R6R0R6	tr|A0A2R6PJP2|A0A2R6PJP2_ACTCH Protein pleiotropic regulatory locus 1 like (Fragment) OS=Actinidia chinensis var. chinensis OX=1590841 GN=CEY00_Acc27199 PE=4 SV=1	2	3	3	3	23.5	21.195	54028000		23587000
A0A2R6PJP5	Major allergen Pru ar like	CEY00_Acc27155	A0A2R6PJP5;A0A2R6PJN8;A0A2R6PJM7	tr|A0A2R6PJP5|A0A2R6PJP5_ACTCH Major allergen Pru ar like OS=Actinidia chinensis var. chinensis OX=1590841 GN=CEY00_Acc27155 PE=3 SV=1	3	8	7	8	61.4	17.154	142490000	994170000	145570000	1376200000	978610000	472220000
A0A2R6PJQ5	Major allergen Pru ar like	CEY00_Acc27162	A0A2R6PJQ5;A0A2R6PJP1	tr|A0A2R6PJQ5|A0A2R6PJQ5_ACTCH Major allergen Pru ar like OS=Actinidia chinensis var. chinensis OX=1590841 GN=CEY00_Acc27162 PE=4 SV=1;tr|A0A2R6PJP1|A0A2R6PJP1_ACTCH Major allergen Pru ar like OS=Actinidia chinensis var. chinensis OX=1590841 GN=CEY00_Acc27	2	4	2	2	32.5	16.992	17138000			58551000	57040000
A0A2R6PJQ6	Major allergen Pru ar like	CEY00_Acc27165	A0A2R6PJQ6;A0A2R6PKE0	tr|A0A2R6PJQ6|A0A2R6PJQ6_ACTCH Major allergen Pru ar like OS=Actinidia chinensis var. chinensis OX=1590841 GN=CEY00_Acc27165 PE=4 SV=1;tr|A0A2R6PKE0|A0A2R6PKE0_ACTCH Major allergen Pru ar like OS=Actinidia chinensis var. chinensis OX=1590841 GN=CEY00_Acc27	2	3	0	1	27.8	17.188		36659000	25362000		30966000
A0A2R6PJQ7	Dihydrolipoamide acetyltransferase component of pyruvate dehydrogenase complex	CEY00_Acc27192	A0A2R6PJQ7	tr|A0A2R6PJQ7|A0A2R6PJQ7_ACTCH Dihydrolipoamide acetyltransferase component of pyruvate dehydrogenase complex OS=Actinidia chinensis var. chinensis OX=1590841 GN=CEY00_Acc27192 PE=3 SV=1	1	4	4	4	8.9	54.466	206970000	155350000	148910000	181180000	170900000	119270000
A0A2R6PJR3	Glyceraldehyde-3-phosphate dehydrogenase like	CEY00_Acc33499	A0A2R6PJR3	tr|A0A2R6PJR3|A0A2R6PJR3_ACTCH Glyceraldehyde-3-phosphate dehydrogenase like OS=Actinidia chinensis var. chinensis OX=1590841 GN=CEY00_Acc33499 PE=4 SV=1	1	7	1	1	33.5	23.867	40443000	55176000
A0A2R6PW93	Pathogenesis-related protein like	CEY00_Acc24597	A0A2R6PW93;A0A2R6PJR5	tr|A0A2R6PW93|A0A2R6PW93_ACTCH Pathogenesis-related protein like OS=Actinidia chinensis var. chinensis OX=1590841 GN=CEY00_Acc24597 PE=4 SV=1;tr|A0A2R6PJR5|A0A2R6PJR5_ACTCH Pathogenesis-related protein like OS=Actinidia chinensis var. chinensis OX=1590841	2	3	3	3	25.6	18.335	36806000	61398000	47112000	40859000	28394000	26325000
A0A2R6PJR6	Chaperone protein like	CEY00_Acc29217	A0A2R6PJR6;A0A2R6QZD8	tr|A0A2R6PJR6|A0A2R6PJR6_ACTCH Chaperone protein like OS=Actinidia chinensis var. chinensis OX=1590841 GN=CEY00_Acc29217 PE=3 SV=1	2	9	4	4	8.9	110.31	57811000	31906000	43085000	75976000	59591000	49509000
A0A2R6PJR8	Galactokinase	CEY00_Acc27108	A0A2R6PJR8	tr|A0A2R6PJR8|A0A2R6PJR8_ACTCH Galactokinase OS=Actinidia chinensis var. chinensis OX=1590841 GN=CEY00_Acc27108 PE=4 SV=1	1	18	13	18	46.2	54.507	1760100000	2228200000	2224400000	1978800000	2336700000	2792300000
A0A2R6PJR9	3-hydroxyacyl-CoA dehydrogenase	CEY00_Acc27196	A0A2R6PJR9	tr|A0A2R6PJR9|A0A2R6PJR9_ACTCH 3-hydroxyacyl-CoA dehydrogenase OS=Actinidia chinensis var. chinensis OX=1590841 GN=CEY00_Acc27196 PE=3 SV=1	1	10	3	3	13.3	78.869		30802000	28017000	58995000	68729000	25766000
A0A2R6PJS4	Multiple organellar RNA editing factor 3 like	CEY00_Acc27187	A0A2R6PJS4	tr|A0A2R6PJS4|A0A2R6PJS4_ACTCH Multiple organellar RNA editing factor 3 like OS=Actinidia chinensis var. chinensis OX=1590841 GN=CEY00_Acc27187 PE=4 SV=1	1	1	1	1	4.9	29.458			21496000
A0A2R6PJT0	Nuclear-pore anchor like	CEY00_Acc33486	A0A2R6PJT0	tr|A0A2R6PJT0|A0A2R6PJT0_ACTCH Nuclear-pore anchor like OS=Actinidia chinensis var. chinensis OX=1590841 GN=CEY00_Acc33486 PE=4 SV=1	1	18	18	18	12	200.27	391790000	377450000	433800000	311840000	300140000	255810000
A0A2R6QE00	Defective in cullin neddylation protein (Fragment)	CEY00_Acc18828	A0A2R6QE00;A0A2R6PRX7;A0A2R6PJT6	tr|A0A2R6QE00|A0A2R6QE00_ACTCH Defective in cullin neddylation protein (Fragment) OS=Actinidia chinensis var. chinensis OX=1590841 GN=CEY00_Acc18828 PE=4 SV=1;tr|A0A2R6PRX7|A0A2R6PRX7_ACTCH Defective in cullin neddylation protein (Fragment) OS=Actinidia ch	3	2	2	2	9.3	30.143	33039000	43607000	66182000	46505000	32760000	29117000
A0A2R6R0R2	Chaperone protein like	CEY00_Acc04414	A0A2R6R0R2;A0A2R6PJU2	tr|A0A2R6R0R2|A0A2R6R0R2_ACTCH Chaperone protein like OS=Actinidia chinensis var. chinensis OX=1590841 GN=CEY00_Acc04414 PE=4 SV=1;tr|A0A2R6PJU2|A0A2R6PJU2_ACTCH Chaperone protein like OS=Actinidia chinensis var. chinensis OX=1590841 GN=CEY00_Acc27204 PE=4	2	1	1	1	3.1	40.283			15048000
A0A2R6PJU3	MORC family CW-type zinc finger protein (Fragment)	CEY00_Acc27226	A0A2R6PJU3	tr|A0A2R6PJU3|A0A2R6PJU3_ACTCH MORC family CW-type zinc finger protein (Fragment) OS=Actinidia chinensis var. chinensis OX=1590841 GN=CEY00_Acc27226 PE=4 SV=1	1	2	2	2	1.3	171.71		32317000	38110000	306840000	54064000	32546000
A0A2R6PJU5	Protein strawberry notch like	CEY00_Acc33487	A0A2R6PJU5;A0A2R6QDP8	tr|A0A2R6PJU5|A0A2R6PJU5_ACTCH Protein strawberry notch like OS=Actinidia chinensis var. chinensis OX=1590841 GN=CEY00_Acc33487 PE=4 SV=1;tr|A0A2R6QDP8|A0A2R6QDP8_ACTCH Protein strawberry notch like OS=Actinidia chinensis var. chinensis OX=1590841 GN=CEY00	2	4	4	4	4	128.64		117370000	37802000	22458000	28263000	48768000
A0A2R6PJU6	Dihydrolipoyl dehydrogenase	CEY00_Acc27139	A0A2R6PJU6	tr|A0A2R6PJU6|A0A2R6PJU6_ACTCH Dihydrolipoyl dehydrogenase OS=Actinidia chinensis var. chinensis OX=1590841 GN=CEY00_Acc27139 PE=3 SV=1	1	9	1	1	17.6	61.001		37341000	17094000		24610000	21981000
A0A2R6PJU8	Sulfurtransferase	CEY00_Acc33505	A0A2R6PJU8	tr|A0A2R6PJU8|A0A2R6PJU8_ACTCH Sulfurtransferase OS=Actinidia chinensis var. chinensis OX=1590841 GN=CEY00_Acc33505 PE=4 SV=1	1	8	1	1	36.1	33.171	91254000	193230000	163100000
A0A2R6PJV0	Inosine-5-monophosphate dehydrogenase	CEY00_Acc33494	A0A2R6PJV0	tr|A0A2R6PJV0|A0A2R6PJV0_ACTCH Inosine-5-monophosphate dehydrogenase OS=Actinidia chinensis var. chinensis OX=1590841 GN=CEY00_Acc33494 PE=3 SV=1	1	12	6	12	31	52.719	1124500000	900540000	1098700000	1863700000	1352500000	1319600000
A0A2R6PJV1	2-dehydro-3-deoxyphosphooctonate aldolase	CEY00_Acc33503	A0A2R6PJV1	tr|A0A2R6PJV1|A0A2R6PJV1_ACTCH 2-dehydro-3-deoxyphosphooctonate aldolase OS=Actinidia chinensis var. chinensis OX=1590841 GN=CEY00_Acc33503 PE=3 SV=1	1	11	11	11	43.4	39.151	733070000	688170000	753700000	528720000	561290000	525670000
A0A2R6R0R0	60S ribosome subunit biogenesis protein NIP7 homolog	CEY00_Acc04423	A0A2R6R0R0;A0A2R6PJV5	tr|A0A2R6R0R0|A0A2R6R0R0_ACTCH 60S ribosome subunit biogenesis protein NIP7 homolog OS=Actinidia chinensis var. chinensis OX=1590841 GN=CEY00_Acc04423 PE=3 SV=1;tr|A0A2R6PJV5|A0A2R6PJV5_ACTCH 60S ribosome subunit biogenesis protein NIP7 homolog OS=Actinidi	2	2	2	2	11.8	20.941	80465000	153510000	126340000	82022000	60164000	101710000
A0A2R6PJV6	Mitogen-activated protein kinase kinase kinase	CEY00_Acc33496	A0A2R6PJV6	tr|A0A2R6PJV6|A0A2R6PJV6_ACTCH Mitogen-activated protein kinase kinase kinase OS=Actinidia chinensis var. chinensis OX=1590841 GN=CEY00_Acc33496 PE=4 SV=1	1	3	1	1	13	21.631		40854000		18169000
A0A2R6PJW5	Histone-arginine methyltransferase	CEY00_Acc27223	A0A2R6PJW5	tr|A0A2R6PJW5|A0A2R6PJW5_ACTCH Histone-arginine methyltransferase OS=Actinidia chinensis var. chinensis OX=1590841 GN=CEY00_Acc27223 PE=3 SV=1	1	11	6	11	21.3	60.5	541150000	341220000	436840000	573590000	410680000	498440000
A0A2R6PJX2	Major allergen Pru ar like	CEY00_Acc27171	A0A2R6PJX2;A0A2R6PJQ4;A0A2R6PJP8	tr|A0A2R6PJX2|A0A2R6PJX2_ACTCH Major allergen Pru ar like OS=Actinidia chinensis var. chinensis OX=1590841 GN=CEY00_Acc27171 PE=4 SV=1;tr|A0A2R6PJQ4|A0A2R6PJQ4_ACTCH Major allergen Pru ar like OS=Actinidia chinensis var. chinensis OX=1590841 GN=CEY00_Acc27	3	4	1	1	35.7	16.949					59932000	22947000
A0A2R6PJX4	ISWI chromatin-remodeling complex ATPase like	CEY00_Acc27239	A0A2R6PJX4;A0A2R6RQK2	tr|A0A2R6PJX4|A0A2R6PJX4_ACTCH ISWI chromatin-remodeling complex ATPase like OS=Actinidia chinensis var. chinensis OX=1590841 GN=CEY00_Acc27239 PE=4 SV=1	2	15	15	15	18.3	98.327	397330000	287160000	338380000	148980000	97448000	85840000
A0A2R6PJY0	Serine/threonine-protein phosphatase 2A regulatory subunit B subunit like	CEY00_Acc27232	A0A2R6PJY0	tr|A0A2R6PJY0|A0A2R6PJY0_ACTCH Serine/threonine-protein phosphatase 2A regulatory subunit B subunit like OS=Actinidia chinensis var. chinensis OX=1590841 GN=CEY00_Acc27232 PE=4 SV=1	1	1	1	1	2.1	54.593
A0A2R6PJY1	Integrator complex subunit like	CEY00_Acc27214	A0A2R6PJY1	tr|A0A2R6PJY1|A0A2R6PJY1_ACTCH Integrator complex subunit like OS=Actinidia chinensis var. chinensis OX=1590841 GN=CEY00_Acc27214 PE=4 SV=1	1	4	4	4	26.2	20.295	30344000	48537000	25042000			36100000
A0A2R6RV96	Acyl carrier protein	CEY00_Acc04339	A0A2R6RV96;A0A2R6PJZ9	tr|A0A2R6RV96|A0A2R6RV96_ACTCH Acyl carrier protein OS=Actinidia chinensis var. chinensis OX=1590841 GN=CEY00_Acc04339 PE=3 SV=1;tr|A0A2R6PJZ9|A0A2R6PJZ9_ACTCH Acyl carrier protein OS=Actinidia chinensis var. chinensis OX=1590841 GN=CEY00_Acc27253 PE=3 SV=	2	3	2	2	15.5	15.064	216570000	188290000	198050000	450450000	579470000	365000000
A0A2R6PK00	60S ribosomal protein like	CEY00_Acc27201	A0A2R6PK00	tr|A0A2R6PK00|A0A2R6PK00_ACTCH 60S ribosomal protein like OS=Actinidia chinensis var. chinensis OX=1590841 GN=CEY00_Acc27201 PE=4 SV=1	1	7	5	7	49.2	14.109	2218200000	1984500000	1821400000	1991500000	2117300000	2007500000
A0A2R6RV68	Uncharacterized protein	CEY00_Acc04323	A0A2R6RV68;A0A2R6PK03	tr|A0A2R6RV68|A0A2R6RV68_ACTCH Uncharacterized protein OS=Actinidia chinensis var. chinensis OX=1590841 GN=CEY00_Acc04323 PE=4 SV=1;tr|A0A2R6PK03|A0A2R6PK03_ACTCH Uncharacterized protein OS=Actinidia chinensis var. chinensis OX=1590841 GN=CEY00_Acc27270 PE	2	1	1	1	3.4	38.205	33915000			21790000
A0A2R6RV87	NADH dehydrogenase [ubiquinone] 1 alpha subcomplex subunit 8-B like	CEY00_Acc04330	A0A2R6RV87;A0A2R6PK15	tr|A0A2R6RV87|A0A2R6RV87_ACTCH NADH dehydrogenase [ubiquinone] 1 alpha subcomplex subunit 8-B like OS=Actinidia chinensis var. chinensis OX=1590841 GN=CEY00_Acc04330 PE=4 SV=1;tr|A0A2R6PK15|A0A2R6PK15_ACTCH NADH dehydrogenase [ubiquinone] 1 alpha subcomple	2	3	3	3	20.8	12.076		31953000	50069000	48907000	44609000	108660000
A0A2R6RV72	Histidine-containing phosphotransfer protein	CEY00_Acc04324	A0A2R6RV72;A0A2R6PK16	tr|A0A2R6RV72|A0A2R6RV72_ACTCH Histidine-containing phosphotransfer protein OS=Actinidia chinensis var. chinensis OX=1590841 GN=CEY00_Acc04324 PE=4 SV=1;tr|A0A2R6PK16|A0A2R6PK16_ACTCH Histidine-containing phosphotransfer protein OS=Actinidia chinensis var.	2	3	2	3	16.6	17.412	151070000	85143000	88168000	69455000		172300000
A0A2R6PK20	Serine/threonine-protein kinase	CEY00_Acc27255	A0A2R6PK20;A0A2R6RV94	tr|A0A2R6PK20|A0A2R6PK20_ACTCH Serine/threonine-protein kinase OS=Actinidia chinensis var. chinensis OX=1590841 GN=CEY00_Acc27255 PE=4 SV=1;tr|A0A2R6RV94|A0A2R6RV94_ACTCH Serine/threonine-protein kinase OS=Actinidia chinensis var. chinensis OX=1590841 GN=C	2	2	2	2	1.4	152.12	92293000	49714000	60391000	116420000	45429000	58940000
A0A2R6PK23	Aspartic peptidase protein	CEY00_Acc27290	A0A2R6PK23	tr|A0A2R6PK23|A0A2R6PK23_ACTCH Aspartic peptidase protein OS=Actinidia chinensis var. chinensis OX=1590841 GN=CEY00_Acc27290 PE=3 SV=1	1	8	3	3	23.5	44.892		60226000		65936000	72390000	73475000
A0A2R6PK31	Mavicyanin like	CEY00_Acc27300	A0A2R6PK31;A0A2R6RV53	tr|A0A2R6PK31|A0A2R6PK31_ACTCH Mavicyanin like OS=Actinidia chinensis var. chinensis OX=1590841 GN=CEY00_Acc27300 PE=4 SV=1;tr|A0A2R6RV53|A0A2R6RV53_ACTCH Mavicyanin like OS=Actinidia chinensis var. chinensis OX=1590841 GN=CEY00_Acc04290 PE=4 SV=1	2	3	3	3	17.8	19.112	184150000	342010000	164030000	191620000	257810000	493680000
A0A2R6PK38	Aspartic peptidase protein	CEY00_Acc27291	A0A2R6PK38;A0A2R6Q3K3	tr|A0A2R6PK38|A0A2R6PK38_ACTCH Aspartic peptidase protein OS=Actinidia chinensis var. chinensis OX=1590841 GN=CEY00_Acc27291 PE=3 SV=1	2	13	8	13	41.5	39.844	466430000	466280000	376940000	2152400000	1991500000	702830000
A0A2R6PK45	40S ribosomal protein S16	CEY00_Acc27308	A0A2R6PK45	tr|A0A2R6PK45|A0A2R6PK45_ACTCH 40S ribosomal protein S16 OS=Actinidia chinensis var. chinensis OX=1590841 GN=CEY00_Acc27308 PE=3 SV=1	1	10	1	1	64.4	16.794	499980000	728510000	626140000	267310000	372460000	1134700000
A0A2R6PK46	Aspartic peptidase protein	CEY00_Acc27292	A0A2R6PK46	tr|A0A2R6PK46|A0A2R6PK46_ACTCH Aspartic peptidase protein OS=Actinidia chinensis var. chinensis OX=1590841 GN=CEY00_Acc27292 PE=3 SV=1	1	11	11	11	30.2	45.528	324800000	458810000	261940000	840050000	724370000	348980000
A0A2R6PK47	Protein FAR1-RELATED SEQUENCE like	CEY00_Acc27064	A0A2R6PK47	tr|A0A2R6PK47|A0A2R6PK47_ACTCH Protein FAR1-RELATED SEQUENCE like OS=Actinidia chinensis var. chinensis OX=1590841 GN=CEY00_Acc27064 PE=4 SV=1	1	10	7	10	14.7	83.827	206190000	252640000	350630000	153650000	115090000	244320000
A0A2R6PK48	Sugar transport protein	CEY00_Acc27301	A0A2R6PK48	tr|A0A2R6PK48|A0A2R6PK48_ACTCH Sugar transport protein OS=Actinidia chinensis var. chinensis OX=1590841 GN=CEY00_Acc27301 PE=3 SV=1	1	1	1	1	2.8	55.321	34028000		32825000		23539000	55399000
A0A2R6PK50	Long chain acyl-CoA synthetase 6, peroxisomal like	CEY00_Acc27303	A0A2R6PK50	tr|A0A2R6PK50|A0A2R6PK50_ACTCH Long chain acyl-CoA synthetase 6, peroxisomal like OS=Actinidia chinensis var. chinensis OX=1590841 GN=CEY00_Acc27303 PE=4 SV=1	1	12	9	12	19.7	77.584	576000000	524520000	335660000	487010000	497310000	450490000
A0A2R6PK57	Methyltransferase	CEY00_Acc27311	A0A2R6PK57	tr|A0A2R6PK57|A0A2R6PK57_ACTCH Methyltransferase OS=Actinidia chinensis var. chinensis OX=1590841 GN=CEY00_Acc27311 PE=4 SV=1	1	1	1	1	4.3	44.567	15511000
A0A2R6PK58	Peroxiredoxin	CEY00_Acc27318	A0A2R6PK58	tr|A0A2R6PK58|A0A2R6PK58_ACTCH Peroxiredoxin OS=Actinidia chinensis var. chinensis OX=1590841 GN=CEY00_Acc27318 PE=3 SV=1	1	5	5	5	24.5	21.01	777270000	1332600000	866400000	604610000	1088300000	1218400000
A0A2R6PK60	Photosystem I reaction center subunit II like	CEY00_Acc27295	A0A2R6PK60;A0A2R6Q3J4	tr|A0A2R6PK60|A0A2R6PK60_ACTCH Photosystem I reaction center subunit II like OS=Actinidia chinensis var. chinensis OX=1590841 GN=CEY00_Acc27295 PE=4 SV=1;tr|A0A2R6Q3J4|A0A2R6Q3J4_ACTCH Photosystem I reaction center subunit II like OS=Actinidia chinensis va	2	8	1	8	33.3	22.443	492690000	417310000	576450000	1641300000	1232000000	345260000
A0A2R6PK64	ADP-ribosylation factor (Fragment)	CEY00_Acc27084	A0A2R6PK64;A0A2R6QVU6	tr|A0A2R6PK64|A0A2R6PK64_ACTCH ADP-ribosylation factor (Fragment) OS=Actinidia chinensis var. chinensis OX=1590841 GN=CEY00_Acc27084 PE=3 SV=1	2	8	3	3	48.3	20.542	297160000	294650000	259870000		137820000	355290000
A0A2R6PK74	Ferredoxin	CEY00_Acc27331	A0A2R6PK74	tr|A0A2R6PK74|A0A2R6PK74_ACTCH Ferredoxin OS=Actinidia chinensis var. chinensis OX=1590841 GN=CEY00_Acc27331 PE=3 SV=1	1	1	1	1	10.3	15.914	24241000			30807000
A0A2R6PK79	Putative GPI-anchored protein	CEY00_Acc27315	A0A2R6PK79	tr|A0A2R6PK79|A0A2R6PK79_ACTCH Putative GPI-anchored protein OS=Actinidia chinensis var. chinensis OX=1590841 GN=CEY00_Acc27315 PE=4 SV=1	1	2	2	2	13.1	21.632	40751000	73455000	56257000	57737000	27086000	48498000
A0A2R6PK82	40S ribosomal protein like (Fragment)	CEY00_Acc27350	A0A2R6PK82	tr|A0A2R6PK82|A0A2R6PK82_ACTCH 40S ribosomal protein like (Fragment) OS=Actinidia chinensis var. chinensis OX=1590841 GN=CEY00_Acc27350 PE=3 SV=1	1	21	1	21	66.9	29.408	11390000000	10607000000	12388000000	11922000000	11382000000	15221000000
A0A2R6PK83	1,2-dihydroxy-3-keto-5-methylthiopentene dioxygenase	CEY00_Acc27357	A0A2R6PK83	tr|A0A2R6PK83|A0A2R6PK83_ACTCH 1,2-dihydroxy-3-keto-5-methylthiopentene dioxygenase OS=Actinidia chinensis var. chinensis OX=1590841 GN=CEY00_Acc27357 PE=3 SV=1	1	5	2	5	20.5	23.498	611980000	367110000	510690000	234890000	219110000	86756000
A0A2R6PK85	Proteasome subunit beta type-2-A like	CEY00_Acc27341	A0A2R6PK85	tr|A0A2R6PK85|A0A2R6PK85_ACTCH Proteasome subunit beta type-2-A like OS=Actinidia chinensis var. chinensis OX=1590841 GN=CEY00_Acc27341 PE=4 SV=1	1	5	1	1	51.7	9.66
A0A2R6PK88	Prefoldin subunit like	CEY00_Acc27332	A0A2R6PK88	tr|A0A2R6PK88|A0A2R6PK88_ACTCH Prefoldin subunit like OS=Actinidia chinensis var. chinensis OX=1590841 GN=CEY00_Acc27332 PE=4 SV=1	1	3	2	2	21.1	16.303		348730000	75471000	48197000	86252000	198370000
A0A2R6PK90	5-nucleotidase	CEY00_Acc27325	A0A2R6PK90	tr|A0A2R6PK90|A0A2R6PK90_ACTCH 5-nucleotidase OS=Actinidia chinensis var. chinensis OX=1590841 GN=CEY00_Acc27325 PE=3 SV=1	1	5	5	5	20.1	32.885		148830000	154530000	442390000	603940000	458010000
A0A2R6PK97	Capsid protein	CEY00_Acc27115	A0A2R6PK97	tr|A0A2R6PK97|A0A2R6PK97_ACTCH Capsid protein OS=Actinidia chinensis var. chinensis OX=1590841 GN=CEY00_Acc27115 PE=4 SV=1	1	17	17	17	24.8	91.88	729910000	589100000	711550000	486820000	568060000	557780000
A0A2R6RUZ5	Transmembrane emp24 domain-containing protein	CEY00_Acc04234	A0A2R6RUZ5;A0A2R6PKA5	tr|A0A2R6RUZ5|A0A2R6RUZ5_ACTCH Transmembrane emp24 domain-containing protein OS=Actinidia chinensis var. chinensis OX=1590841 GN=CEY00_Acc04234 PE=3 SV=1;tr|A0A2R6PKA5|A0A2R6PKA5_ACTCH Transmembrane emp24 domain-containing protein OS=Actinidia chinensis va	2	3	2	3	14.1	25.063	192090000	244380000	169160000	287710000	387650000	246830000
A0A2R6PKB9	Stem-specific protein	CEY00_Acc27362	A0A2R6PKB9	tr|A0A2R6PKB9|A0A2R6PKB9_ACTCH Stem-specific protein OS=Actinidia chinensis var. chinensis OX=1590841 GN=CEY00_Acc27362 PE=4 SV=1	1	8	2	2	30.1	27.164	37642000	22040000	111760000	96576000	38204000	29781000
A0A2R6PKC1	Histone like	CEY00_Acc27390	A0A2R6PKC1;A0A2R6RUW8	tr|A0A2R6PKC1|A0A2R6PKC1_ACTCH Histone like OS=Actinidia chinensis var. chinensis OX=1590841 GN=CEY00_Acc27390 PE=3 SV=1;tr|A0A2R6RUW8|A0A2R6RUW8_ACTCH Histone like OS=Actinidia chinensis var. chinensis OX=1590841 GN=CEY00_Acc04202 PE=3 SV=1	2	2	2	2	10.9	19.526		90029000	109760000	135710000	206920000	126800000
A0A2R6PKC5	RAN GTPase-activating protein	CEY00_Acc27309	A0A2R6PKC5	tr|A0A2R6PKC5|A0A2R6PKC5_ACTCH RAN GTPase-activating protein OS=Actinidia chinensis var. chinensis OX=1590841 GN=CEY00_Acc27309 PE=4 SV=1	1	11	11	11	24.2	59.04	674700000	469970000	529980000	280530000	212130000	206890000
A0A2R6PKD1	Riboflavin biosynthesis intermediates N-glycosidase	CEY00_Acc27400	A0A2R6PKD1	tr|A0A2R6PKD1|A0A2R6PKD1_ACTCH Riboflavin biosynthesis intermediates N-glycosidase OS=Actinidia chinensis var. chinensis OX=1590841 GN=CEY00_Acc27400 PE=4 SV=1	1	1	1	1	2	65.119	10109000		88952000
A0A2R6PKD3	GDSL esterase/lipase	CEY00_Acc27394	A0A2R6PKD3	tr|A0A2R6PKD3|A0A2R6PKD3_ACTCH GDSL esterase/lipase OS=Actinidia chinensis var. chinensis OX=1590841 GN=CEY00_Acc27394 PE=3 SV=1	1	13	13	13	49.3	39.888	9923400000	11728000000	12105000000	10325000000	15635000000	13752000000
A0A2R6PKE1	Suppressor of gene silencing like protein	CEY00_Acc27329	A0A2R6PKE1	tr|A0A2R6PKE1|A0A2R6PKE1_ACTCH Suppressor of gene silencing like protein OS=Actinidia chinensis var. chinensis OX=1590841 GN=CEY00_Acc27329 PE=4 SV=1	1	12	3	3	22.3	61.42	83261000	76027000	59808000	36867000	36765000	50554000
A0A2R6PX74	Serine/threonine protein phosphatase 2A regulatory subunit Bgamma like	CEY00_Acc24694	A0A2R6PX74;A0A2R6PKE4	tr|A0A2R6PX74|A0A2R6PX74_ACTCH Serine/threonine protein phosphatase 2A regulatory subunit Bgamma like OS=Actinidia chinensis var. chinensis OX=1590841 GN=CEY00_Acc24694 PE=4 SV=1;tr|A0A2R6PKE4|A0A2R6PKE4_ACTCH Serine/threonine protein phosphatase 2A regu	2	4	2	2	6.9	62.27	30364000	21789000	24974000	43329000	37596000	22622000
A0A2R6PKE8	Aminopyrimidine aminohydrolase	CEY00_Acc27401	A0A2R6PKE8	tr|A0A2R6PKE8|A0A2R6PKE8_ACTCH Aminopyrimidine aminohydrolase OS=Actinidia chinensis var. chinensis OX=1590841 GN=CEY00_Acc27401 PE=4 SV=1	1	3	3	3	5.7	67.995		31157000		35842000	57253000	32580000
A0A2R6PKF4	Phosphoglycolate phosphatase	CEY00_Acc27421	A0A2R6PKF4	tr|A0A2R6PKF4|A0A2R6PKF4_ACTCH Phosphoglycolate phosphatase OS=Actinidia chinensis var. chinensis OX=1590841 GN=CEY00_Acc27421 PE=4 SV=1	1	4	4	4	10.5	41.798	71322000	117140000	84732000	111100000	112270000	117240000
A0A2R6PKF6	Cell division cycle 5-like protein	CEY00_Acc27416	A0A2R6PKF6	tr|A0A2R6PKF6|A0A2R6PKF6_ACTCH Cell division cycle 5-like protein OS=Actinidia chinensis var. chinensis OX=1590841 GN=CEY00_Acc27416 PE=4 SV=1	1	13	13	13	17.7	109.53	410420000	345810000	353440000	174130000	149180000	177210000
A0A2R6PKF7	Acetolactate synthase small subunit 1 like	CEY00_Acc27430	A0A2R6PKF7	tr|A0A2R6PKF7|A0A2R6PKF7_ACTCH Acetolactate synthase small subunit 1 like OS=Actinidia chinensis var. chinensis OX=1590841 GN=CEY00_Acc27430 PE=4 SV=1	1	4	2	2	9.3	53.424	22172000			19703000	18699000
A0A2R6PKF8	GDSL esterase/lipase	CEY00_Acc27395	A0A2R6PKF8	tr|A0A2R6PKF8|A0A2R6PKF8_ACTCH GDSL esterase/lipase OS=Actinidia chinensis var. chinensis OX=1590841 GN=CEY00_Acc27395 PE=3 SV=1	1	6	4	4	22.2	40.165	690910000	615860000	547940000	432100000	579880000	900700000
A0A2R6PKG4	Tubulin-folding cofactor B like	CEY00_Acc27415	A0A2R6PKG4	tr|A0A2R6PKG4|A0A2R6PKG4_ACTCH Tubulin-folding cofactor B like OS=Actinidia chinensis var. chinensis OX=1590841 GN=CEY00_Acc27415 PE=4 SV=1	1	3	3	3	15.7	27.165	42450000		43909000
A0A2R6PKH0	Acyl-CoA dehydrogenase	CEY00_Acc27188	A0A2R6PKH0	tr|A0A2R6PKH0|A0A2R6PKH0_ACTCH Acyl-CoA dehydrogenase OS=Actinidia chinensis var. chinensis OX=1590841 GN=CEY00_Acc27188 PE=4 SV=1	1	27	27	27	38.9	92.474	3302200000	3623900000	2517500000	3027200000	2916400000	2871000000
A0A2R6PKH5	Adenosine kinase	CEY00_Acc27437	A0A2R6PKH5	tr|A0A2R6PKH5|A0A2R6PKH5_ACTCH Adenosine kinase OS=Actinidia chinensis var. chinensis OX=1590841 GN=CEY00_Acc27437 PE=4 SV=1	1	19	2	19	62.2	37.746	4572200000	6290400000	7132600000	7941000000	7113900000	8845800000
A0A2R6PKH9	Translin like	CEY00_Acc27434	A0A2R6PKH9	tr|A0A2R6PKH9|A0A2R6PKH9_ACTCH Translin like OS=Actinidia chinensis var. chinensis OX=1590841 GN=CEY00_Acc27434 PE=4 SV=1	1	3	3	3	13.6	27.861	92211000			130430000	66698000	135990000
A0A2R6PKI0	2-methyl-6-phytyl-1,4-hydroquinone methyltransferase	CEY00_Acc27369	A0A2R6PKI0	tr|A0A2R6PKI0|A0A2R6PKI0_ACTCH 2-methyl-6-phytyl-1,4-hydroquinone methyltransferase OS=Actinidia chinensis var. chinensis OX=1590841 GN=CEY00_Acc27369 PE=3 SV=1	1	4	1	1	16.2	38.504	51367000	48543000	51864000	35701000
A0A2R6PKJ3	60S ribosomal protein L12	CEY00_Acc27447	A0A2R6PKJ3	tr|A0A2R6PKJ3|A0A2R6PKJ3_ACTCH 60S ribosomal protein L12 OS=Actinidia chinensis var. chinensis OX=1590841 GN=CEY00_Acc27447 PE=3 SV=1	1	10	2	10	66.3	17.788	11119000000	6847700000	9777100000	5997200000	6067900000	14078000000
A0A2R6PKJ4	Syntaxin-71 like	CEY00_Acc27458	A0A2R6PKJ4	tr|A0A2R6PKJ4|A0A2R6PKJ4_ACTCH Syntaxin-71 like OS=Actinidia chinensis var. chinensis OX=1590841 GN=CEY00_Acc27458 PE=4 SV=1	1	6	2	6	22.7	29.74	262750000	252160000	141390000	79119000		242550000
A0A2R6PKJ9	Malate dehydrogenase	CEY00_Acc27472	A0A2R6PKJ9	tr|A0A2R6PKJ9|A0A2R6PKJ9_ACTCH Malate dehydrogenase OS=Actinidia chinensis var. chinensis OX=1590841 GN=CEY00_Acc27472 PE=3 SV=1	1	17	3	9	59.9	35.463	3503600000	3732300000	4106100000	4556500000	3989900000	4159000000
A0A2R6PKK5	Methyltransferase	CEY00_Acc27468	A0A2R6PKK5	tr|A0A2R6PKK5|A0A2R6PKK5_ACTCH Methyltransferase OS=Actinidia chinensis var. chinensis OX=1590841 GN=CEY00_Acc27468 PE=4 SV=1	1	9	1	2	19.1	48.298	26126000	35757000	19076000	44496000	67946000	21351000
A0A2R6PKK7	DnaJ protein like	CEY00_Acc27456	A0A2R6PKK7	tr|A0A2R6PKK7|A0A2R6PKK7_ACTCH DnaJ protein like OS=Actinidia chinensis var. chinensis OX=1590841 GN=CEY00_Acc27456 PE=4 SV=1	1	7	7	7	17.5	53.457	226190000	376950000	277470000	288480000	299320000	361320000
A0A2R6PKL4	Processed cyclic AMP-responsive element-binding protein 3-like protein	CEY00_Acc27399	A0A2R6PKL4	tr|A0A2R6PKL4|A0A2R6PKL4_ACTCH Processed cyclic AMP-responsive element-binding protein 3-like protein OS=Actinidia chinensis var. chinensis OX=1590841 GN=CEY00_Acc27399 PE=4 SV=1	1	1	1	1	4.4	33.81
A0A2R6PKL5	Serine/threonine-protein phosphatase	CEY00_Acc27478	A0A2R6PKL5	tr|A0A2R6PKL5|A0A2R6PKL5_ACTCH Serine/threonine-protein phosphatase OS=Actinidia chinensis var. chinensis OX=1590841 GN=CEY00_Acc27478 PE=3 SV=1	1	1	1	1	2.8	36.25		35793000	25578000		23091000	28087000
A0A2R6PKM3	Tetratricopeptide repeat protein like	CEY00_Acc27410	A0A2R6PKM3	tr|A0A2R6PKM3|A0A2R6PKM3_ACTCH Tetratricopeptide repeat protein like OS=Actinidia chinensis var. chinensis OX=1590841 GN=CEY00_Acc27410 PE=4 SV=1	1	2	2	2	3	77.709	24030000			17766000
A0A2R6PKN1	Cell division control protein (Fragment)	CEY00_Acc27504	A0A2R6PKN1;A0A2R6PKW6	tr|A0A2R6PKN1|A0A2R6PKN1_ACTCH Cell division control protein (Fragment) OS=Actinidia chinensis var. chinensis OX=1590841 GN=CEY00_Acc27504 PE=4 SV=1;tr|A0A2R6PKW6|A0A2R6PKW6_ACTCH Cell division control protein OS=Actinidia chinensis var. chinensis OX=15908	2	1	1	1	3.1	32.532					15544000	27527000
A0A2R6PKP0	AT-hook motif nuclear-localized protein	CEY00_Acc27512	A0A2R6PKP0	tr|A0A2R6PKP0|A0A2R6PKP0_ACTCH AT-hook motif nuclear-localized protein OS=Actinidia chinensis var. chinensis OX=1590841 GN=CEY00_Acc27512 PE=4 SV=1	1	3	3	3	6.8	37.028		47325000	41935000		40094000	16021000
A0A2R6PKP2	AT-hook motif nuclear-localized protein	CEY00_Acc27511	A0A2R6PKP2	tr|A0A2R6PKP2|A0A2R6PKP2_ACTCH AT-hook motif nuclear-localized protein OS=Actinidia chinensis var. chinensis OX=1590841 GN=CEY00_Acc27511 PE=4 SV=1	1	2	2	2	8.1	36.886		15475000	42605000
A0A2R6PKP6	Phosphoribosylaminoimidazole carboxylase	CEY00_Acc27508	A0A2R6PKP6	tr|A0A2R6PKP6|A0A2R6PKP6_ACTCH Phosphoribosylaminoimidazole carboxylase OS=Actinidia chinensis var. chinensis OX=1590841 GN=CEY00_Acc27508 PE=3 SV=1	1	4	4	4	9.2	69.346	25184000	41816000	64378000	39631000	39229000	54266000
A0A2R6PKQ0	ER membrane protein complex subunit 10 like	CEY00_Acc27522	A0A2R6PKQ0	tr|A0A2R6PKQ0|A0A2R6PKQ0_ACTCH ER membrane protein complex subunit 10 like OS=Actinidia chinensis var. chinensis OX=1590841 GN=CEY00_Acc27522 PE=4 SV=1	1	8	8	8	28.9	33.515	629710000	823530000	970240000	842860000	925820000	660420000
[truncated: 5,235 more rows]
