# Supplementary material for: Comparative proteomics analysis reveals differentially accumulated proteins associated with male and female A. chinensis var. chinensis bud development
Source: Proteome Sci. 2021 Apr 22;19:8. doi: 10.1186/s12953-021-00176-w (PMC8063491; doi:10.1186/s12953-021-00176-w)
Supplement: Supplementary file 3 — Additional file 3. [file 12953_2021_176_MOESM3_ESM.xlsx]

## Sheet: XIONG_vs_CI显著性差异分析
Protein

## Sheet: XIONG_vs_CI有无差异分析
Protein
